# Supplementary material for: Oxidation of interfacial cobalt controls the pH dependence of the oxygen evolution reaction
Source: Nat Chem. 2025 Mar 28;17(6):856–64. doi: 10.1038/s41557-025-01784-1 (PMC12141032; doi:10.1038/s41557-025-01784-1)
Supplement: Supplementary file 2 — Source data for Fig. 1. [file 41557_2025_1784_MOESM2_ESM.xlsx]

## Sheet: Figure 1
		Figure 1
		X	Y	X	Y
			t1		t2
		7600.02	0.000379973	0.000613201	0.000431793
		7600.1	0.000438214	0.000557389	0.000429106
		7600.2	0.000491624	0.000476416	0.000428146
		7600.3	0.000515051	0.000385438	0.000426466
		7600.4	0.000502927	0.000293201	0.000417544
		7600.5	0.000457532	0.000215646	0.000396237
		7600.6	0.000388898	0.000162295	0.000363839
		7600.7	0.000310468	0.000140385	0.000326897
		7600.8	0.000235247	0.000151875	0.000294067
		7600.9	0.000172462	0.000192315	0.000272029
		7601	0.0001268	0.000252717	0.000263063
		7601.1	0.000100103	0.000322043	0.000265111
		7601.2	9.27092e-05	0.000388394	0.000272993
		7601.3	0.000102628	0.000439702	0.000280393
		7601.4	0.000126903	0.000470206	0.000283963
		7601.5	0.00015798	0.000472191	0.000280615
		7601.6	0.000188866	0.000444775	0.000269775
		7601.7	0.000216879	0.000393785	0.00025331
		7601.8	0.000243876	0.000329853	0.000235171
		7601.9	0.000272908	0.000266217	0.000220188
		7602	0.00030441	0.000215266	0.000212449
		7602.1	0.000335169	0.000184802	0.000214484
		7602.2	0.000360689	0.000176235	0.000226941
		7602.3	0.000378286	0.000184908	0.000247262
		7602.4	0.000385796	0.000199685	0.000265473
		7602.5	0.000384674	0.000210699	0.000272094
		7602.6	0.000374865	0.000211657	0.000260217
		7602.7	0.000355283	0.000201381	0.000229612
		7602.8	0.000326409	0.000182916	0.00018743
		7602.9	0.000291732	0.000161615	0.000144199
		7603	0.000256437	0.000143678	0.000107572
		7603.1	0.000224856	0.000134926	7.84511e-05
		7603.2	0.000199445	0.000139067	5.25925e-05
		7603.3	0.000181582	0.000156246	2.5734e-05
		7603.4	0.000172099	0.000186368	-3.44694e-06
		7603.5	0.000171229	0.000225399	-3.08909e-05
		7603.6	0.00017728	0.000269456	-5.00262e-05
		7603.7	0.000186715	0.000315394	-5.47875e-05
		7603.8	0.000194451	0.000359944	-4.19175e-05
		7603.9	0.000194494	0.000399106	-1.20169e-05
		7604	0.000181889	0.000428663	3.02151e-05
		7604.1	0.000154985	0.000444817	7.62029e-05
		7604.2	0.000115922	0.000443826	0.000115197
		7604.3	6.98169e-05	0.000421833	0.000137224
		7604.4	2.65822e-05	0.000377714	0.000133637
		7604.5	-5.58983e-06	0.000313999	0.000104108
		7604.6	-1.956e-05	0.000237072	5.28851e-05
		7604.7	-1.13416e-05	0.000156021	-1.06561e-05
		7604.8	1.88138e-05	8.08684e-05	-7.28459e-05
		7604.9	6.70516e-05	2.11213e-05	-0.000119774
		7605	0.000126874	-1.5451e-05	-0.000142373
		7605.1	0.000189146	-2.45044e-05	-0.00013932
		7605.2	0.00024235	-7.32947e-06	-0.000116316
		7605.3	0.000277555	3.00304e-05	-8.02549e-05
		7605.4	0.000286636	7.72965e-05	-3.63894e-05
		7605.5	0.000264942	0.000121001	1.20226e-05
		7605.6	0.000215551	0.00015153	6.45972e-05
		7605.7	0.000149337	0.000166375	0.000120461
		7605.8	8.2334e-05	0.000169576	0.000175539
		7605.9	3.05621e-05	0.000168581	0.000222469
		7606	4.40114e-06	0.000170486	0.000253008
		7606.1	5.79722e-06	0.00017939	0.000261068
		7606.2	2.87875e-05	0.000195144	0.000244398
		7606.3	5.80643e-05	0.000211298	0.000205866
		7606.4	7.90944e-05	0.000222785	0.000151711
		7606.5	7.88032e-05	0.000226375	8.98861e-05
		7606.6	4.89144e-05	0.000222281	2.92907e-05
		7606.7	-1.07521e-05	0.000214124	-2.13132e-05
		7606.8	-9.09336e-05	0.000206817	-5.45646e-05
		7606.9	-0.000174993	0.000203645	-6.51177e-05
		7607	-0.000243943	0.000204482	-4.982e-05
		7607.1	-0.000282323	0.000205939	-9.07811e-06
		7607.2	-0.000282597	0.000203317	5.16723e-05
		7607.3	-0.000243931	0.000194433	0.000129398
		7607.4	-0.000173222	0.000180143	0.000212991
		7607.5	-8.31296e-05	0.000166614	0.000292116
		7607.6	1.1664e-05	0.000162751	0.000359988
		7607.7	9.86905e-05	0.000175203	0.00041492
		7607.8	0.000170834	0.000204634	0.000460196
		7607.9	0.000226907	0.000245911	0.00050109
		7608	0.000269637	0.000290473	0.000540015
		7608.1	0.000299708	0.000324243	0.000569893
		7608.2	0.0003206	0.000337176	0.000582516
		7608.3	0.000335181	0.000323873	0.000570861
		7608.4	0.00034481	0.000286583	0.000532618
		7608.5	0.00034892	0.000235391	0.000471561
		7608.6	0.000345105	0.000183404	0.000395702
		7608.7	0.000330383	0.000140799	0.00031393
		7608.8	0.000303517	0.000111789	0.000233156
		7608.9	0.000267595	9.54861e-05	0.000157199
		7609	0.00023091	8.85024e-05	8.7592e-05
		7609.1	0.000204498	8.6488e-05	2.52743e-05
		7609.2	0.000196842	8.53537e-05	-3.01756e-05
		7609.3	0.00021159	8.14926e-05	-7.60885e-05
		7609.4	0.000244612	7.39356e-05	-0.000108118
		7609.5	0.000286109	6.5559e-05	-0.000123956
		7609.6	0.000325063	6.06846e-05	-0.000124758
		7609.7	0.000352967	6.21679e-05	-0.0001145
		7609.8	0.000364922	7.07696e-05	-9.82681e-05
		7609.9	0.00035855	8.61228e-05	-8.04672e-05
		7610	0.000332597	0.000107656	-6.26011e-05
		7610.1	0.000286914	0.000134598	-4.1911e-05
		7610.2	0.000226865	0.00016168	-1.53677e-05
		7610.3	0.000158827	0.000184764	2.26344e-05
		7610.4	9.07659e-05	0.000198281	7.45253e-05
		7610.5	2.90344e-05	0.000197817	0.000136832
		7610.6	-2.38911e-05	0.000182662	0.000199236
		7610.7	-6.81956e-05	0.000155978	0.000246788
		7610.8	-0.000103394	0.000122982	0.000265109
		7610.9	-0.000125893	8.83129e-05	0.000246234
		7611	-0.000129957	5.23066e-05	0.00019074
		7611.1	-0.000109916	1.42741e-05	0.000108856
		7611.2	-6.62124e-05	-2.6796e-05	1.85395e-05
		7611.3	-6.81838e-06	-6.92174e-05	-6.00868e-05
		7611.4	5.57165e-05	-0.000107308	-0.000109636
		7611.5	0.000109371	-0.000132695	-0.000118649
		7611.6	0.000146657	-0.000137201	-8.32042e-05
		7611.7	0.000165503	-0.000115924	-7.20895e-06
		7611.8	0.000167663	-6.86647e-05	9.98469e-05
		7611.9	0.000156591	9.18709e-08	0.000225816
		7612	0.000136355	7.48082e-05	0.000345656
		7612.1	0.000111121	0.000144531	0.000443931
		7612.2	8.42765e-05	0.000199839	0.000504885
		7612.3	5.86825e-05	0.000235736	0.000516993
		7612.4	3.75141e-05	0.000252403	0.000477881
		7612.5	2.43858e-05	0.000253418	0.000394186
		7612.6	2.15773e-05	0.000243851	0.000277891
		7612.7	2.77367e-05	0.0002291	0.000143554
		7612.8	3.78713e-05	0.000214291	7.9495e-06
		7612.9	4.70653e-05	0.000203622	-0.000115799
		7613	5.20398e-05	0.000199772	-0.000215234
		7613.1	5.12295e-05	0.000202794	-0.000278415
		7613.2	4.5189e-05	0.000210476	-0.000300307
		7613.3	3.56581e-05	0.000219913	-0.000281831
		7613.4	2.51884e-05	0.00022916	-0.000228724
		7613.5	1.70691e-05	0.00023787	-0.000151114
		7613.6	1.49284e-05	0.000246908	-6.32584e-05
		7613.7	2.18025e-05	0.00025775	1.83581e-05
		7613.8	3.82603e-05	0.000271875	7.87771e-05
		7613.9	5.84085e-05	0.000287965	0.000104185
		7614	7.85249e-05	0.000307875	9.85475e-05
		7614.1	8.98438e-05	0.000325953	7.00069e-05
		7614.2	8.99909e-05	0.000335906	3.27637e-05
		7614.3	8.15545e-05	0.00032893	1.64663e-06
		7614.4	7.08257e-05	0.000296185	-1.14806e-05
		7614.5	6.55734e-05	0.000233095	-5.8455e-07
		7614.6	7.23155e-05	0.000142725	3.26025e-05
		7614.7	9.31075e-05	3.71085e-05	7.8759e-05
		7614.8	0.000123597	-6.50816e-05	0.000124353
		7614.9	0.000158615	-0.000151295	0.000161924
		7615	0.000188085	-0.000206114	0.000183807
		7615.1	0.000204387	-0.000223392	0.000189079
		7615.2	0.000204724	-0.000206194	0.000181115
		7615.3	0.000191517	-0.000163571	0.000162996
		7615.4	0.000170715	-0.000106945	0.000134727
		7615.5	0.000148292	-4.70208e-05	9.40044e-05
		7615.6	0.000127084	8.0058e-06	3.94557e-05
		7615.7	0.000105723	5.28946e-05	-2.65441e-05
		7615.8	7.99384e-05	8.4512e-05	-9.65718e-05
		7615.9	4.66056e-05	9.77714e-05	-0.000154901
		7616	6.34281e-06	9.32208e-05	-0.000190506
		7616.1	-3.31114e-05	7.3306e-05	-0.000196591
		7616.2	-5.78526e-05	4.25117e-05	-0.000172654
		7616.3	-5.36443e-05	6.58864e-06	-0.000123638
		7616.4	-1.37632e-05	-2.88532e-05	-5.67603e-05
		7616.5	5.5955e-05	-5.96388e-05	2.09578e-05
		7616.6	0.000137661	-8.40553e-05	0.000102879
		7616.7	0.000207516	-0.000102661	0.000181345
		7616.8	0.000246684	-0.000117001	0.000249157
		7616.9	0.000246325	-0.000128491	0.000299681
		7617	0.000207303	-0.000138599	0.000322285
		7617.1	0.000142022	-0.000148713	0.000311061
		7617.2	6.78083e-05	-0.000159611	0.000267606
		7617.3	3.05109e-07	-0.000170552	0.000201479
		7617.4	-4.9702e-05	-0.000178064	0.000127663
		7617.5	-7.6608e-05	-0.000175394	6.14381e-05
		7617.6	-7.92966e-05	-0.000153817	1.33784e-05
		7617.7	-6.03767e-05	-0.000106396	-1.28843e-05
		7617.8	-2.77892e-05	-3.70565e-05	-1.98139e-05
		7617.9	9.55852e-06	4.30617e-05	-1.46841e-05
		7618	4.33234e-05	0.000118914	-4.67968e-06
		7618.1	6.59312e-05	0.000175571	4.77173e-06
		7618.2	7.1729e-05	0.000203389	9.48542e-06
		7618.3	5.79961e-05	0.000200579	5.61954e-06
		7618.4	2.57338e-05	0.000172432	-9.79281e-06
		7618.5	-1.97988e-05	0.000128017	-3.76318e-05
		7618.6	-6.90918e-05	7.67822e-05	-7.58557e-05
		7618.7	-0.000110371	2.66106e-05	-0.000119237
		7618.8	-0.000135052	-1.93482e-05	-0.000162346
		7618.9	-0.000136607	-5.6501e-05	-0.000196423
		7619	-0.000115631	-8.1826e-05	-0.000215311
		7619.1	-7.93725e-05	-9.3625e-05	-0.000218397
		7619.2	-3.90356e-05	-9.13915e-05	-0.000210627
		7619.3	-6.62368e-06	-7.63093e-05	-0.000199802
		7619.4	7.6632e-06	-5.16637e-05	-0.000192957
		7619.5	-2.31979e-06	-2.25498e-05	-0.000194291
		7619.6	-3.70023e-05	5.03283e-06	-0.000205583
		7619.7	-9.07223e-05	2.49944e-05	-0.000227718
		7619.8	-0.000149625	2.99041e-05	-0.000260182
		7619.9	-0.000201507	1.82307e-05	-0.000300578
		7620	-0.000235513	-7.75515e-06	-0.000342698
		7620.1	-0.000243717	-4.20481e-05	-0.000376381
		7620.2	-0.000222613	-7.67204e-05	-0.000390404
		7620.3	-0.000174379	-0.0001049	-0.000377452
		7620.4	-0.000107639	-0.000123116	-0.000337624
		7620.5	-3.64706e-05	-0.000131817	-0.000278044
		7620.6	2.31781e-05	-0.000133965	-0.000210403
		7620.7	5.91181e-05	-0.000132594	-0.000147735
		7620.8	7.04844e-05	-0.000127561	-9.4237e-05
		7620.9	5.92429e-05	-0.000117773	-5.51339e-05
		7621	3.3171e-05	-0.000100498	-2.82877e-05
		7621.1	1.90143e-06	-7.30106e-05	-7.16459e-06
		7621.2	-2.68802e-05	-3.50187e-05	1.3163e-05
		7621.3	-4.95779e-05	9.90475e-06	3.1561e-05
		7621.4	-6.67023e-05	5.51572e-05	4.1129e-05
		7621.5	-8.09023e-05	9.22625e-05	3.40181e-05
		7621.6	-9.46035e-05	0.000108766	6.63288e-06
		7621.7	-0.000108972	9.7029e-05	-3.85432e-05
		7621.8	-0.000124829	5.29512e-05	-9.16731e-05
		7621.9	-0.000143464	-1.79539e-05	-0.000142653
		7622	-0.000166557	-0.000101217	-0.000181949
		7622.1	-0.000194867	-0.000176587	-0.000202034
		7622.2	-0.000226271	-0.000223753	-0.000198795
		7622.3	-0.000254694	-0.000229717	-0.000173117
		7622.4	-0.000271762	-0.000195146	-0.000131616
		7622.5	-0.000271227	-0.000136305	-8.54935e-05
		7622.6	-0.000252978	-8.0042e-05	-4.72203e-05
		7622.7	-0.000221104	-4.98477e-05	-2.34796e-05
		7622.8	-0.000182586	-6.28177e-05	-1.65578e-05
		7622.9	-0.000145752	-0.000122752	-2.35853e-05
		7623	-0.000117119	-0.000218575	-3.86604e-05
		7623.1	-0.000100552	-0.000329754	-5.71862e-05
		7623.2	-9.67882e-05	-0.000433208	-7.76912e-05
		7623.3	-0.000103777	-0.00050948	-0.000101178
		7623.4	-0.000117772	-0.000546712	-0.000129104
		7623.5	-0.000134181	-0.000541303	-0.00016076
		7623.6	-0.000147792	-0.00049612	-0.000190999
		7623.7	-0.000153293	-0.000423887	-0.0002085
		7623.8	-0.000146509	-0.000334952	-0.000200376
		7623.9	-0.000125148	-0.000239329	-0.000154685
		7624	-8.95824e-05	-0.00014571	-6.6437e-05
		7624.1	-4.36553e-05	-6.09527e-05	5.72551e-05
		7624.2	4.65563e-06	8.97249e-06	0.000196865
		7624.3	4.38293e-05	5.79887e-05	0.000326028
		7624.4	6.1802e-05	8.012e-05	0.000420281
		7624.5	5.08401e-05	7.10794e-05	0.000464681
		7624.6	1.12249e-05	3.0491e-05	0.000457332
		7624.7	-5.18272e-05	-3.94591e-05	0.000406701
		7624.8	-0.000125735	-0.000128543	0.000327399
		7624.9	-0.0001955	-0.000221841	0.000237591
		7625	-0.000247406	-0.00030442	0.000154722
		7625.1	-0.000272368	-0.000365608	9.34182e-05
		7625.2	-0.000269421	-0.000401644	6.46061e-05
		7625.3	-0.000246844	-0.000415612	7.4278e-05
		7625.4	-0.000218916	-0.000414353	0.000121194
		7625.5	-0.000202769	-0.000405257	0.000189684
		7625.6	-0.000204778	-0.000389543	0.000264162
		7625.7	-0.000224674	-0.000366293	0.00032305
		7625.8	-0.000255765	-0.000334824	0.000350071
		7625.9	-0.000288285	-0.000299312	0.000336987
		7626	-0.000312212	-0.000269389	0.000286548
		7626.1	-0.00031959	-0.000255874	0.000211919
		7626.2	-0.000306801	-0.000264451	0.000131933
		7626.3	-0.000276617	-0.000291992	6.4393e-05
		7626.4	-0.000237983	-0.000328313	1.96268e-05
		7626.5	-0.000198756	-0.000363633	-3.7235e-06
		7626.6	-0.000170932	-0.000389496	-1.22156e-05
		7626.7	-0.000162796	-0.000402568	-1.56831e-05
		7626.8	-0.000176648	-0.00040334	-2.16148e-05
		7626.9	-0.000208583	-0.00039379	-3.27359e-05
		7627	-0.000250023	-0.00037629	-4.80193e-05
		7627.1	-0.000290804	-0.000353625	-6.55679e-05
		7627.2	-0.000322144	-0.000329168	-8.59399e-05
		7627.3	-0.000338211	-0.000306159	-0.000113811
		7627.4	-0.000336108	-0.000286524	-0.000155967
		7627.5	-0.000316666	-0.000271924	-0.000214381
		7627.6	-0.000283201	-0.000260689	-0.000283104
		7627.7	-0.0002398	-0.000248372	-0.000349174
		7627.8	-0.000191134	-0.000229603	-0.00039551
		7627.9	-0.000141252	-0.000200923	-0.000406695
		7628	-9.33911e-05	-0.000163642	-0.000374665
		7628.1	-5.1085e-05	-0.000123789	-0.000302798
		7628.2	-1.90818e-05	-8.91534e-05	-0.000207238
		7628.3	-2.23156e-06	-6.5253e-05	-0.000113024
		7628.4	-5.7407e-07	-5.0122e-05	-3.68945e-05
		7628.5	-1.16507e-05	-4.13072e-05	1.68584e-06
		7628.6	-2.65939e-05	-3.51842e-05	-3.97727e-06
		7628.7	-3.34168e-05	-3.00713e-05	-4.78784e-05
		7628.8	-2.22357e-05	-2.69117e-05	-0.000115917
		7628.9	1.1073e-05	-2.68723e-05	-0.000191546
		7629	6.41623e-05	-2.88117e-05	-0.000260616
		7629.1	0.00012985	-2.95958e-05	-0.000313602
		7629.2	0.000199136	-2.67528e-05	-0.000345324
		7629.3	0.000263403	-2.10793e-05	-0.00035397
		7629.4	0.000310571	-1.88623e-05	-0.000341099
		7629.5	0.000344137	-2.51007e-05	-0.000306195
		7629.6	0.000363148	-4.56649e-05	-0.000253848
		7629.7	0.000373339	-8.08973e-05	-0.000184975
		7629.8	0.000378681	-0.000126465	-0.000102078
		7629.9	0.00037811	-0.000175243	-1.16726e-05
		7630	0.000365971	-0.00021974	7.56433e-05
		7630.1	0.000335123	-0.000253768	0.000147485
		7630.2	0.000281731	-0.000273511	0.000192977
		7630.3	0.000208646	-0.000278498	0.000205571
		7630.4	0.000119448	-0.000270212	0.000185611
		7630.5	2.59611e-05	-0.000252984	0.00013699
		7630.6	-6.03233e-05	-0.000231464	6.96108e-05
		7630.7	-0.000131665	-0.000208218	-3.36723e-06
		7630.8	-0.000185074	-0.000182424	-6.86129e-05
		7630.9	-0.00022116	-0.000150588	-0.00011533
		7631	-0.000241874	-0.000108793	-0.000137306
		7631.1	-0.000249188	-5.48693e-05	-0.000133577
		7631.2	-0.000245067	1.11723e-05	-0.000107845
		7631.3	-0.000231768	8.75472e-05	-6.81791e-05
		7631.4	-0.000214156	0.000163648	-3.10978e-05
		7631.5	-0.000194947	0.000234421	-9.48864e-06
		7631.6	-0.00017642	0.000293255	-1.29557e-05
		7631.7	-0.000160174	0.000332761	-4.46057e-05
		7631.8	-0.00014741	0.000346683	-0.000100098
		7631.9	-0.000139608	0.000331895	-0.000169619
		7632	-0.000138254	0.000290436	-0.000241392
		7632.1	-0.000143583	0.000230749	-0.000304999
		7632.2	-0.00015361	0.000166733	-0.000353291
		7632.3	-0.000164892	0.000111258	-0.000384322
		7632.4	-0.00017539	7.55428e-05	-0.000397843
		7632.5	-0.000186148	6.4089e-05	-0.000395814
		7632.6	-0.000199721	7.18357e-05	-0.000381315
		7632.7	-0.000216464	8.73953e-05	-0.000356961
		7632.8	-0.000232273	9.85973e-05	-0.000324867
		7632.9	-0.000239589	9.75785e-05	-0.000287813
		7633	-0.000230575	8.35825e-05	-0.000250703
		7633.1	-0.000199938	6.24785e-05	-0.000220638
		7633.2	-0.000146494	4.3118e-05	-0.00020468
		7633.3	-7.95763e-05	3.23719e-05	-0.000208177
		7633.4	-7.87674e-06	3.04132e-05	-0.000227532
		7633.5	5.74589e-05	3.222e-05	-0.000254991
		7633.6	0.000104904	3.12925e-05	-0.000281609
		7633.7	0.000125213	2.33837e-05	-0.000299529
		7633.8	0.000113787	8.1403e-06	-0.000303107
		7633.9	7.2393e-05	-1.16323e-05	-0.000289687
		7634	9.06178e-06	-3.19665e-05	-0.000260891
		7634.1	-6.39028e-05	-4.94891e-05	-0.000223569
		7634.2	-0.000133293	-6.21204e-05	-0.0001877
		7634.3	-0.000192529	-6.86519e-05	-0.000157835
		7634.4	-0.000234257	-6.93767e-05	-0.000139161
		7634.5	-0.000256502	-6.6848e-05	-0.00013352
		7634.6	-0.00026239	-6.63345e-05	-0.000141681
		7634.7	-0.000258556	-7.4851e-05	-0.000164858
		7634.8	-0.00025295	-9.82769e-05	-0.000204389
		7634.9	-0.000252211	-0.000137891	-0.000259825
		7635	-0.000259211	-0.00018862	-0.000326357
		7635.1	-0.000271559	-0.000240003	-0.000394284
		7635.2	-0.000282486	-0.000278849	-0.00045111
		7635.3	-0.000284866	-0.00029152	-0.000481749
		7635.4	-0.000275553	-0.000272321	-0.000477682
		7635.5	-0.00025738	-0.000223778	-0.000434283
		7635.6	-0.000237762	-0.000157579	-0.000352833
		7635.7	-0.000224132	-9.19942e-05	-0.000241982
		7635.8	-0.000218785	-4.57194e-05	-0.000116403
		7635.9	-0.000216735	-3.02658e-05	7.19063e-06
		7636	-0.000208192	-4.45639e-05	0.000114619
		7636.1	-0.000184815	-7.50925e-05	0.000196707
		7636.2	-0.000145857	-0.000101889	0.000249885
		7636.3	-9.47182e-05	-0.000108036	0.000280204
		7636.4	-4.4405e-05	-8.39121e-05	0.000290037
		7636.5	-7.34431e-06	-3.25387e-05	0.000281814
		7636.6	9.32601e-06	3.31349e-05	0.000256125
		7636.7	4.87235e-06	9.6472e-05	0.000212834
		7636.8	-1.58416e-05	0.000142301	0.000154107
		7636.9	-4.38659e-05	0.000159561	8.56114e-05
		7637	-6.81837e-05	0.000142869	1.56837e-05
		7637.1	-7.78595e-05	9.48298e-05	-4.2365e-05
		7637.2	-6.64682e-05	2.24725e-05	-8.41887e-05
		7637.3	-3.53849e-05	-5.37467e-05	-0.000102143
		7637.4	9.17118e-06	-0.000113891	-9.64547e-05
		7637.5	5.68963e-05	-0.000139942	-7.35061e-05
		7637.6	9.60622e-05	-0.000122282	-4.48011e-05
		7637.7	0.000116251	-6.41574e-05	-2.38277e-05
		7637.8	0.000110487	1.91927e-05	-2.19732e-05
		7637.9	7.68788e-05	0.000106524	-4.52587e-05
		7638	1.96746e-05	0.000178608	-9.21023e-05
		7638.1	-5.08478e-05	0.000223824	-0.000152541
		7638.2	-0.000121199	0.000239609	-0.000211051
		7638.3	-0.000181161	0.000230018	-0.000253716
		7638.4	-0.000218927	0.000199134	-0.000267008
		7638.5	-0.000227969	0.000151769	-0.00024522
		7638.6	-0.000207603	9.2032e-05	-0.000191386
		7638.7	-0.000161758	2.24977e-05	-0.000116115
		7638.8	-9.73495e-05	-5.54512e-05	-3.56245e-05
		7638.9	-2.27102e-05	-0.000139119	3.13995e-05
		7639	5.44624e-05	-0.000220976	6.78081e-05
		7639.1	0.000129149	-0.00028739	6.17046e-05
		7639.2	0.000193376	-0.00031923	1.05504e-05
		7639.3	0.000249159	-0.000307628	-7.60156e-05
		7639.4	0.000299297	-0.000253853	-0.000178267
		7639.5	0.000345458	-0.000169797	-0.000269171
		7639.6	0.000386501	-7.42996e-05	-0.000321709
		7639.7	0.000417123	1.25155e-05	-0.000318453
		7639.8	0.000428468	7.43628e-05	-0.000258404
		7639.9	0.000411096	0.000102435	-0.000157721
		7640	0.000360133	9.69739e-05	-4.50678e-05
		7640.1	0.000279691	6.65153e-05	4.7388e-05
		7640.2	0.000176665	2.29517e-05	0.000102092
		7640.3	6.93826e-05	-1.86016e-05	0.000104317
		7640.4	-2.21344e-05	-4.47714e-05	5.57946e-05
		7640.5	-8.13023e-05	-4.73083e-05	-2.79383e-05
		7640.6	-9.92134e-05	-2.48778e-05	-0.000124317
		7640.7	-7.75492e-05	1.68018e-05	-0.000211064
		7640.8	-2.76799e-05	6.69776e-05	-0.000271829
		7640.9	3.34656e-05	0.000112725	-0.000298481
		7641	8.55843e-05	0.0001389	-0.000290432
		7641.1	0.000120069	0.00013729	-0.000251333
		7641.2	0.000129622	0.000101342	-0.000194024
		7641.3	0.000119631	3.34039e-05	-0.000131221
		7641.4	9.9664e-05	-5.67165e-05	-7.83964e-05
		7641.5	7.74857e-05	-0.000152718	-5.08549e-05
		7641.6	5.45713e-05	-0.000235271	-5.86415e-05
		7641.7	2.5991e-05	-0.000288231	-0.000102122
		7641.8	-1.49269e-05	-0.000304878	-0.000170414
		7641.9	-7.13823e-05	-0.000289707	-0.000244824
		7642	-0.000144692	-0.000250998	-0.000310931
		7642.1	-0.000227612	-0.000200409	-0.000353962
		7642.2	-0.000309148	-0.00014709	-0.000367196
		7642.3	-0.000377717	-9.67277e-05	-0.000350917
		7642.4	-0.000423939	-5.34945e-05	-0.000309007
		7642.5	-0.000442214	-2.17941e-05	-0.000246313
		7642.6	-0.000430598	-6.16171e-06	-0.000167771
		7642.7	-0.000389941	-9.93213e-06	-7.90007e-05
		7642.8	-0.00032288	-3.41763e-05	1.37729e-05
		7642.9	-0.00023408	-7.70043e-05	0.000104448
		7643	-0.000139668	-0.000130553	0.000179612
		7643.1	-4.99442e-05	-0.00018668	0.000235494
		7643.2	2.51508e-05	-0.000237155	0.000268243
		7643.3	7.95337e-05	-0.00027494	0.000275089
		7643.4	0.000112103	-0.000293742	0.000255986
		7643.5	0.000125373	-0.000287178	0.000214758
		7643.6	0.000123448	-0.000249523	0.000159572
		7643.7	0.000110478	-0.000178635	0.000101865
		7643.8	8.99319e-05	-8.02878e-05	5.35138e-05
		7643.9	6.40403e-05	3.09391e-05	2.28782e-05
		7644	3.25519e-05	0.000143121	1.18085e-05
		7644.1	-4.83989e-06	0.000233294	1.69118e-05
		7644.2	-4.71513e-05	0.00028378	2.87224e-05
		7644.3	-8.98871e-05	0.000287327	3.43164e-05
		7644.4	-0.000124874	0.000248987	2.09594e-05
		7644.5	-0.000143445	0.00018468	-1.92667e-05
		7644.6	-0.000141299	0.000115906	-8.53924e-05
		7644.7	-0.000121609	6.25681e-05	-0.00016701
		7644.8	-9.40393e-05	3.73901e-05	-0.000247986
		7644.9	-7.06247e-05	4.43431e-05	-0.000311315
		7645	-6.24334e-05	7.78728e-05	-0.000341298
		7645.1	-7.19047e-05	0.000127632	-0.000331441
		7645.2	-9.50386e-05	0.000180872	-0.000281669
		7645.3	-0.000124663	0.000222724	-0.000197993
		7645.4	-0.00015369	0.00023852	-9.22838e-05
		7645.5	-0.000176985	0.000217328	1.99899e-05
		7645.6	-0.000191328	0.000155379	0.000124259
		7645.7	-0.000194645	5.89912e-05	0.000210398
		7645.8	-0.000185432	-5.53211e-05	0.000272713
		7645.9	-0.000160321	-0.000173897	0.000312541
		7646	-0.000119323	-0.000274538	0.000323321
		7646.1	-6.65077e-05	-0.000340816	0.000298889
		7646.2	-1.09065e-05	-0.000364402	0.000236907
		7646.3	3.51064e-05	-0.000344022	0.000142292
		7646.4	5.9393e-05	-0.000284474	2.85528e-05
		7646.5	5.39085e-05	-0.000196321	-8.48118e-05
		7646.6	1.78961e-05	-9.50054e-05	-0.000177697
		7646.7	-4.09318e-05	2.64223e-06	-0.000234713
		7646.8	-0.000107863	8.21569e-05	-0.000248405
		7646.9	-0.000161101	0.000126851	-0.000221685
		7647	-0.000186713	0.000133289	-0.00016478
		7647.1	-0.000178113	0.000103274	-9.08246e-05
		7647.2	-0.000137054	4.48773e-05	-1.37899e-05
		7647.3	-7.17904e-05	-2.80202e-05	5.3113e-05
		7647.4	6.16727e-06	-9.89365e-05	9.91177e-05
		7647.5	8.46375e-05	-0.000152789	0.000117745
		7647.6	0.000152467	-0.000179129	0.000108136
		7647.7	0.000200704	-0.00017397	7.56371e-05
		7647.8	0.000223995	-0.00013969	3.11119e-05
		7647.9	0.00022369	-7.85247e-05	-1.45762e-05
		7648	0.000201122	-6.40638e-07	-4.87479e-05
		7648.1	0.000159581	7.90554e-05	-6.29912e-05
		7648.2	0.000102335	0.000142717	-5.51793e-05
		7648.3	3.25459e-05	0.000174267	-2.94825e-05
		7648.4	-4.55096e-05	0.000165894	5.37199e-06
		7648.5	-0.000125628	0.000122123	3.94576e-05
		7648.6	-0.000199622	5.83626e-05	6.5142e-05
		7648.7	-0.000258003	-5.70066e-06	7.91147e-05
		7648.8	-0.000291423	-5.3711e-05	8.25456e-05
		7648.9	-0.000292811	-7.56292e-05	7.88533e-05
		7649	-0.000263456	-7.39044e-05	7.37454e-05
		7649.1	-0.000210804	-5.72338e-05	7.03216e-05
		7649.2	-0.000146519	-3.72953e-05	6.69514e-05
		7649.3	-8.32551e-05	-2.5436e-05	5.69648e-05
		7649.4	-3.15507e-05	-2.92801e-05	3.06833e-05
		7649.5	2.36575e-06	-5.06531e-05	-1.9937e-05
		7649.6	1.75945e-05	-8.59084e-05	-9.61868e-05
		7649.7	1.78607e-05	-0.000127822	-0.000189779
		7649.8	9.49038e-06	-0.000167737	-0.000284812
		7649.9	-2.92968e-07	-0.000199143	-0.000370071
		7650	-5.13602e-06	-0.000214077	-0.000430015
		7650.1	-2.17822e-07	-0.000207085	-0.000454602
		7650.2	1.65514e-05	-0.000177196	-0.00043992
		7650.3	4.37207e-05	-0.000129321	-0.000388407
		7650.4	7.60043e-05	-7.36176e-05	-0.000309144
		7650.5	0.000104979	-2.21255e-05	-0.000216601
		7650.6	0.000121178	1.54028e-05	-0.000127456
		7650.7	0.000117015	3.42867e-05	-5.5674e-05
		7650.8	8.95991e-05	3.58353e-05	-8.36059e-06
		7650.9	4.41288e-05	2.6024e-05	1.19416e-05
		7651	-9.39364e-06	1.50996e-05	1.55562e-05
		7651.1	-5.93088e-05	1.27046e-05	1.55166e-05
		7651.2	-9.57625e-05	2.57825e-05	2.261e-05
		7651.3	-0.000112829	5.67418e-05	4.16495e-05
		7651.4	-0.000108862	0.000101483	7.07262e-05
		7651.5	-8.59422e-05	0.000149257	0.000103754
		7651.6	-4.9133e-05	0.000186098	0.000133718
		7651.7	-5.7687e-06	0.000200465	0.000154435
		7651.8	3.59674e-05	0.000187642	0.00016124
		7651.9	7.34867e-05	0.000150268	0.00015298
		7652	0.00010127	9.68845e-05	0.000128908
		7652.1	0.000116253	4.01318e-05	9.22389e-05
		7652.2	0.000118319	-7.98351e-06	5.04425e-05
		7652.3	0.000111415	-3.93269e-05	1.41063e-05
		7652.4	0.000104545	-4.97401e-05	-5.99328e-06
		7652.5	0.000110386	-3.76063e-05	-2.57017e-06
		7652.6	0.00014139	-3.51277e-06	2.6225e-05
		7652.7	0.000203522	4.67186e-05	7.60622e-05
		7652.8	0.000289979	9.94241e-05	0.000136789
		7652.9	0.000386153	0.000140111	0.000199331
		7653	0.000472843	0.000157499	0.000256369
		7653.1	0.000530648	0.00014717	0.00030208
		7653.2	0.000545384	0.000112453	0.000332683
		7653.3	0.000511796	6.17753e-05	0.000347514
		7653.4	0.000434523	5.24358e-06	0.000350235
		7653.5	0.00032608	-4.76171e-05	0.000348841
		7653.6	0.000204001	-8.91436e-05	0.000353074
		7653.7	8.81096e-05	-0.000114653	0.000370064
		7653.8	-8.78719e-06	-0.000123345	0.000403497
		7653.9	-7.18861e-05	-0.000116145	0.000450336
		7654	-9.19132e-05	-9.61198e-05	0.000501657
		7654.1	-7.00857e-05	-6.7195e-05	0.00054554
		7654.2	-1.80203e-05	-3.32446e-05	0.000569697
		7654.3	4.61249e-05	2.45994e-06	0.000564734
		7654.4	0.000103807	3.74545e-05	0.000527232
		7654.5	0.00014125	6.97174e-05	0.000461374
		7654.6	0.000151995	9.76028e-05	0.000377723
		7654.7	0.000136966	0.000120142	0.000289911
		7654.8	0.000103486	0.000134478	0.000216614
		7654.9	6.19548e-05	0.000141501	0.000166414
		7655	2.25245e-05	0.000142252	0.000142189
		7655.1	-6.17527e-06	0.000138191	0.000140058
		7655.2	-1.78019e-05	0.000131886	0.000149922
		7655.3	-9.40162e-06	0.00012698	0.000158771
		7655.4	1.71026e-05	0.000126971	0.000155366
		7655.5	5.46343e-05	0.000133346	0.000134346
		7655.6	9.30192e-05	0.000144563	9.80614e-05
		7655.7	0.000122788	0.000157152	5.49848e-05
		7655.8	0.000141523	0.000170465	1.26349e-05
		7655.9	0.000146563	0.000183487	-2.20943e-05
		7656	0.0001379	0.000196712	-4.75604e-05
		7656.1	0.000116332	0.000210919	-6.55972e-05
		7656.2	8.2848e-05	0.000226762	-7.76132e-05
		7656.3	3.94134e-05	0.000244732	-8.20075e-05
		7656.4	-1.09994e-05	0.000264397	-7.39217e-05
		7656.5	-6.49713e-05	0.000283324	-4.77267e-05
		7656.6	-0.000115974	0.000295256	-3.55622e-06
		7656.7	-0.000162806	0.000299701	6.20422e-05
		7656.8	-0.000197799	0.000295384	0.000137723
		7656.9	-0.000216167	0.000285551	0.000214665
		7657	-0.000214689	0.000274019	0.000282
		7657.1	-0.000192876	0.00026332	0.000328426
		7657.2	-0.000152505	0.00025385	0.00034542
		7657.3	-9.53968e-05	0.00024367	0.000330246
		7657.4	-2.32451e-05	0.0002299	0.000287837
		7657.5	6.03267e-05	0.00021157	0.000229441
		7657.6	0.000156943	0.000191127	0.000164233
		7657.7	0.000257932	0.000174202	0.000102955
		7657.8	0.000353831	0.000166106	5.29507e-05
		7657.9	0.000435932	0.000168571	1.92511e-05
		7658	0.00049715	0.000179031	6.08012e-06
		7658.1	0.000532976	0.000192288	1.61624e-05
		7658.2	0.000541757	0.000203147	4.88529e-05
		7658.3	0.000524504	0.000208754	9.92382e-05
		7658.4	0.0004842	0.000209894	0.000159644
		7658.5	0.000425488	0.000210999	0.000222013
		7658.6	0.000359022	0.000217699	0.00027368
		7658.7	0.000294022	0.000236294	0.000311195
		7658.8	0.000241755	0.000269007	0.000332494
		7658.9	0.000212939	0.000312933	0.000337856
		7659	0.000215906	0.000361415	0.000329072
		7659.1	0.000254127	0.000407477	0.000308816
		7659.2	0.000323948	0.000446422	0.000280799
		7659.3	0.000413913	0.00047573	0.000250071
		7659.4	0.000506073	0.000493148	0.000222577
		7659.5	0.000580312	0.000495342	0.000203768
		7659.6	0.000627259	0.000479287	0.000197323
		7659.7	0.000636839	0.000441123	0.000205594
		7659.8	0.000607607	0.000381462	0.000228658
		7659.9	0.000543328	0.000306837	0.000264669
		7660	0.000449514	0.000227936	0.000310855
		7660.1	0.000333419	0.00015611	0.000364701
		7660.2	0.000205779	0.000100328	0.000424328
		7660.3	8.13232e-05	6.53702e-05	0.000487488
		7660.4	-2.39504e-05	5.12986e-05	0.00055054
		7660.5	-9.694e-05	5.43063e-05	0.000608178
		7660.6	-0.000127285	6.69884e-05	0.000648928
		7660.7	-0.000118157	8.41795e-05	0.000669468
		7660.8	-7.84433e-05	0.000103571	0.000670717
		7660.9	-2.02406e-05	0.000125527	0.000658039
		7661	4.43291e-05	0.000152137	0.000638217
		7661.1	0.000106186	0.000186423	0.000615318
		7661.2	0.000160845	0.000231936	0.000589275
		7661.3	0.000208055	0.000291772	0.00055752
		7661.4	0.000249567	0.000366556	0.000517642
		7661.5	0.000289183	0.000457293	0.000467697
		7661.6	0.000326179	0.000556341	0.00040871
		7661.7	0.000356367	0.000647517	0.000345765
		7661.8	0.000375798	0.00071306	0.000286723
		7661.9	0.000383233	0.000738786	0.000239805
		7662	0.000381541	0.000717792	0.000210366
		7662.1	0.000377333	0.000651915	0.000199486
		7662.2	0.000379237	0.000551049	0.000205109
		7662.3	0.000395633	0.000430344	0.000224075
		7662.4	0.000432301	0.000307063	0.000252818
		7662.5	0.0004867	0.000204433	0.000283731
		7662.6	0.000549964	0.00013843	0.000308753
		7662.7	0.000608589	0.000116889	0.000321417
		7662.8	0.00064724	0.000139115	0.000319097
		7662.9	0.00065517	0.000194797	0.000304877
		7663	0.000630923	0.000265999	0.000286335
		7663.1	0.000582851	0.00033132	0.000272346
		7663.2	0.000525797	0.000371379	0.000269922
		7663.3	0.000476033	0.000374937	0.000281743
		7663.4	0.000446388	0.000343178	0.000304985
		7663.5	0.00044276	0.000286346	0.000336153
		7663.6	0.000466321	0.000222369	0.000367512
		7663.7	0.000511458	0.000170565	0.000393835
		7663.8	0.000567286	0.000147384	0.000414504
		7663.9	0.000620375	0.000163678	0.000432366
		7664	0.000658369	0.000221521	0.000450261
		7664.1	0.000672893	0.000311556	0.00046782
		7664.2	0.0006601	0.000413417	0.000481215
		7664.3	0.000618947	0.000501001	0.000485634
		7664.4	0.000549658	0.000550735	0.000478007
		7664.5	0.000459028	0.000545911	0.000458408
		7664.6	0.000352602	0.000490676	0.000431244
		7664.7	0.000238883	0.000400231	0.000402957
		7664.8	0.000129437	0.000295686	0.000380319
		7664.9	3.78806e-05	0.000198716	0.000368713
		7665	-2.20196e-05	0.00012728	0.000371098
		7665.1	-3.92248e-05	9.32172e-05	0.000387771
		7665.2	-8.59644e-06	0.000100741	0.000415963
		7665.3	6.57352e-05	0.000144685	0.000449055
		7665.4	0.000169626	0.000210479	0.00047771
		7665.5	0.000293702	0.000285158	0.000497092
		7665.6	0.000418492	0.000348431	0.000502865
		7665.7	0.000528851	0.000385574	0.0004968
		7665.8	0.000615979	0.000391695	0.00048541
		7665.9	0.000677086	0.000372414	0.000477239
		7666	0.000714667	0.00034194	0.000479952
		7666.1	0.000734228	0.000318714	0.000497576
		7666.2	0.000741021	0.000319838	0.00052925
		7666.3	0.00073791	0.000356799	0.000570655
		7666.4	0.000726227	0.000432571	0.000616988
		7666.5	0.000708938	0.000531199	0.000660649
		7666.6	0.000692497	0.000634042	0.000701701
		7666.7	0.000684982	0.000718436	0.000741686
		7666.8	0.000692777	0.000764531	0.000782038
		7666.9	0.000717263	0.000761373	0.000823083
		7667	0.000753515	0.000709367	0.000863591
		7667.1	0.000792256	0.000619513	0.000901364
		7667.2	0.000824052	0.000510224	0.000934293
		7667.3	0.000843055	0.000403027	0.000961013
		7667.4	0.00084831	0.000317369	0.000981206
		7667.5	0.000843485	0.000261369	0.000997807
		7667.6	0.000831577	0.000242096	0.00101
		7667.7	0.000815019	0.000259163	0.00101
		7667.8	0.000795439	0.00030698	0.001
		7667.9	0.000774864	0.000377008	0.000968719
		7668	0.000756648	0.000459225	0.000911326
		7668.1	0.000744595	0.000543988	0.000829316
		7668.2	0.000740762	0.000622419	0.000728293
		7668.3	0.000743183	0.000679475	0.000627217
		7668.4	0.000750614	0.000714615	0.000535326
		7668.5	0.000759076	0.000721019	0.000475598
		7668.6	0.000768206	0.000701525	0.000459479
		7668.7	0.000780152	0.000662998	0.000490065
		7668.8	0.000799287	0.000613646	0.000560946
		7668.9	0.000830323	0.000560979	0.00065725
		7669	0.000874752	0.000510586	0.000759642
		7669.1	0.000928303	0.000466103	0.000849456
		7669.2	0.00098156	0.000429651	0.000913626
		7669.3	0.00102	0.000402544	0.000947566
		7669.4	0.00104	0.000385927	0.000955321
		7669.5	0.00104	0.000380968	0.000948722
		7669.6	0.00101	0.000388273	0.00094169
		7669.7	0.000958847	0.000405892	0.000949701
		7669.8	0.000907177	0.000429318	0.000984871
		7669.9	0.000865134	0.000453459	0.00105
		7670	0.00084147	0.000475595	0.00114
		7670.1	0.000838273	0.000497934	0.00123
		7670.2	0.000852346	0.000527764	0.00129
		7670.3	0.000874933	0.000570599	0.00131
		7670.4	0.000898821	0.00063156	0.00128
		7670.5	0.000917013	0.00070684	0.00121
		7670.6	0.000924844	0.00078537	0.00111
		7670.7	0.000920277	0.000852322	0.001
		7670.8	0.000903731	0.00089443	0.000903961
		7670.9	0.000877837	0.000904285	0.00082492
		7671	0.00084747	0.000882705	0.000773382
		7671.1	0.000819954	0.000838996	0.000752569
		7671.2	0.000804954	0.000788508	0.000760643
		7671.3	0.000812533	0.000747839	0.000791534
		7671.4	0.000849093	0.000729588	0.000837104
		7671.5	0.000918902	0.000739509	0.000895357
		7671.6	0.00101	0.000776548	0.000961665
		7671.7	0.00112	0.000832264	0.00103
		7671.8	0.00123	0.000893928	0.00111
		7671.9	0.00131	0.000948572	0.00117
		7672	0.00136	0.000986729	0.00123
		7672.1	0.00137	0.00101	0.00126
		7672.2	0.00135	0.00101	0.00127
		7672.3	0.00129	0.001	0.00126
		7672.4	0.00123	0.001	0.00125
		7672.5	0.00117	0.00101	0.00125
		7672.6	0.00114	0.00104	0.00126
		7672.7	0.00115	0.00107	0.0013
		7672.8	0.0012	0.00112	0.00135
		7672.9	0.00129	0.00119	0.0014
		7673	0.0014	0.00127	0.00144
		7673.1	0.00152	0.00135	0.00145
		7673.2	0.00161	0.00144	0.00144
		7673.3	0.00166	0.00152	0.00142
		7673.4	0.00166	0.00158	0.0014
		7673.5	0.00162	0.00161	0.00139
		7673.6	0.00155	0.0016	0.00139
		7673.7	0.00146	0.00156	0.00141
		7673.8	0.00137	0.0015	0.00142
		7673.9	0.00129	0.00143	0.00142
		7674	0.00123	0.00135	0.00139
		7674.1	0.00119	0.00128	0.00133
		7674.2	0.00117	0.00122	0.00123
		7674.3	0.00115	0.00116	0.0011
		7674.4	0.00114	0.0011	0.00094459
		7674.5	0.00113	0.00102	0.000785074
		7674.6	0.0011	0.000941837	0.000634118
		7674.7	0.00106	0.000860317	0.000506193
		7674.8	0.00101	0.000789614	0.000412722
		7674.9	0.000955383	0.00073992	0.000361106
		7675	0.000899799	0.000716483	0.000353462
		7675.1	0.000857254	0.000717828	0.000385911
		7675.2	0.000837059	0.000739011	0.000454976
		7675.3	0.000847145	0.000772131	0.000553574
		7675.4	0.000887635	0.000809637	0.000673218
		7675.5	0.000950024	0.000847419	0.000803607
		7675.6	0.00102	0.000885355	0.000930978
		7675.7	0.00109	0.00092524	0.00104
		7675.8	0.00114	0.000967318	0.00111
		7675.9	0.00117	0.00101	0.00114
		7676	0.00119	0.00104	0.00113
		7676.1	0.0012	0.00105	0.00108
		7676.2	0.00121	0.00103	0.00102
		7676.3	0.00122	0.000994624	0.000967088
		7676.4	0.00124	0.000942222	0.0009285
		7676.5	0.00126	0.000890863	0.000912311
		7676.6	0.00128	0.000855672	0.000918895
		7676.7	0.00131	0.000848513	0.000944946
		7676.8	0.00133	0.000874339	0.000984742
		7676.9	0.00133	0.000928939	0.00103
		7677	0.00133	0.000999263	0.00108
		7677.1	0.00131	0.00107	0.00113
		7677.2	0.0013	0.00112	0.00119
		7677.3	0.00129	0.00116	0.00124
		7677.4	0.00131	0.00117	0.0013
		7677.5	0.00134	0.00117	0.00134
		7677.6	0.0014	0.00116	0.00138
		7677.7	0.00145	0.00116	0.0014
		7677.8	0.0015	0.00119	0.00142
		7677.9	0.00151	0.00125	0.00144
		7678	0.00151	0.00134	0.00146
		7678.1	0.00148	0.00145	0.00149
		7678.2	0.00144	0.00155	0.00151
		7678.3	0.00142	0.00162	0.00152
		7678.4	0.00141	0.00166	0.00151
		7678.5	0.00143	0.00165	0.00148
		7678.6	0.00148	0.00161	0.00142
		7678.7	0.00156	0.00156	0.00135
		7678.8	0.00166	0.00151	0.00128
		7678.9	0.00177	0.00148	0.00121
		7679	0.00188	0.00149	0.00116
		7679.1	0.00198	0.00152	0.00113
		7679.2	0.00205	0.00157	0.00113
		7679.3	0.00208	0.00162	0.00115
		7679.4	0.00207	0.00165	0.00118
		7679.5	0.00201	0.00165	0.00121
		7679.6	0.00192	0.00163	0.00125
		7679.7	0.00182	0.00159	0.00129
		7679.8	0.00171	0.00155	0.00135
		7679.9	0.00161	0.00152	0.00142
		7680	0.00153	0.00151	0.00148
		7680.1	0.00147	0.00153	0.00155
		7680.2	0.00144	0.00156	0.0016
		7680.3	0.00144	0.00159	0.00162
		7680.4	0.00145	0.00162	0.00163
		7680.5	0.00147	0.00165	0.00163
		7680.6	0.0015	0.00167	0.00162
		7680.7	0.00154	0.0017	0.00163
		7680.8	0.00158	0.00173	0.00164
		7680.9	0.00164	0.00177	0.00167
		7681	0.0017	0.00181	0.00169
		7681.1	0.00176	0.00185	0.00171
		7681.2	0.00183	0.00189	0.00171
		7681.3	0.0019	0.00192	0.00169
		7681.4	0.00196	0.00193	0.00166
		7681.5	0.00201	0.00193	0.00163
		7681.6	0.00205	0.00191	0.00161
		7681.7	0.00206	0.00188	0.0016
		7681.8	0.00205	0.00184	0.00161
		7681.9	0.00202	0.0018	0.00166
		7682	0.002	0.00176	0.00172
		7682.1	0.00198	0.00173	0.00179
		7682.2	0.00197	0.00172	0.00187
		7682.3	0.00198	0.00171	0.00192
		7682.4	0.00201	0.00171	0.00195
		7682.5	0.00205	0.00171	0.00195
		7682.6	0.00209	0.00172	0.00191
		7682.7	0.00213	0.00173	0.00185
		7682.8	0.00215	0.00174	0.00177
		7682.9	0.00216	0.00174	0.00168
		7683	0.00215	0.00174	0.00161
		7683.1	0.00214	0.00173	0.00156
		7683.2	0.00214	0.00173	0.00155
		7683.3	0.00216	0.00173	0.00159
		7683.4	0.0022	0.00176	0.0017
		7683.5	0.00226	0.00181	0.00187
		7683.6	0.00232	0.00187	0.00207
		7683.7	0.00238	0.00193	0.00228
		7683.8	0.00243	0.00198	0.00246
		7683.9	0.00246	0.00203	0.00259
		7684	0.00247	0.00206	0.00264
		7684.1	0.00247	0.0021	0.0026
		7684.2	0.00245	0.00214	0.0025
		7684.3	0.00243	0.00221	0.00236
		7684.4	0.00241	0.0023	0.00223
		7684.5	0.0024	0.0024	0.00214
		7684.6	0.00238	0.00251	0.0021
		7684.7	0.00235	0.0026	0.00212
		7684.8	0.00233	0.00266	0.00218
		7684.9	0.00231	0.00267	0.00226
		7685	0.00229	0.00263	0.00234
		7685.1	0.00229	0.00255	0.00241
		7685.2	0.0023	0.00245	0.00246
		7685.3	0.00233	0.00234	0.0025
		7685.4	0.00238	0.00224	0.00251
		7685.5	0.00243	0.00217	0.00252
		7685.6	0.00248	0.00213	0.00252
		7685.7	0.00254	0.00213	0.00252
		7685.8	0.00258	0.00217	0.00252
		7685.9	0.00262	0.00225	0.00253
		7686	0.00265	0.00236	0.00256
		7686.1	0.00269	0.0025	0.00261
		7686.2	0.00273	0.00265	0.0027
		7686.3	0.00279	0.00279	0.0028
		7686.4	0.00285	0.0029	0.00293
		7686.5	0.00291	0.00299	0.00306
		7686.6	0.00298	0.00305	0.00318
		7686.7	0.00305	0.00308	0.00326
		7686.8	0.0031	0.00309	0.0033
		7686.9	0.00315	0.00307	0.00329
		7687	0.00319	0.00304	0.00324
		7687.1	0.00322	0.003	0.00316
		7687.2	0.00323	0.00295	0.00308
		7687.3	0.00324	0.00292	0.00301
		7687.4	0.00323	0.0029	0.00296
		7687.5	0.0032	0.00292	0.00295
		7687.6	0.00317	0.00297	0.00297
		7687.7	0.00314	0.00305	0.003
		7687.8	0.00311	0.00314	0.00306
		7687.9	0.0031	0.00322	0.00312
		7688	0.0031	0.00327	0.00317
		7688.1	0.00311	0.00328	0.00321
		7688.2	0.00313	0.00324	0.00323
		7688.3	0.00315	0.00317	0.00323
		7688.4	0.00316	0.00307	0.00321
		7688.5	0.00315	0.00299	0.00316
		7688.6	0.00313	0.00293	0.0031
		7688.7	0.0031	0.00289	0.00304
		7688.8	0.00306	0.00288	0.00301
		7688.9	0.00304	0.00289	0.00301
		7689	0.00305	0.0029	0.00304
		7689.1	0.00309	0.00291	0.00309
		7689.2	0.00317	0.00293	0.00315
		7689.3	0.00328	0.00296	0.00321
		7689.4	0.0034	0.003	0.00326
		7689.5	0.00352	0.00306	0.0033
		7689.6	0.00362	0.00313	0.00335
		7689.7	0.00369	0.00319	0.0034
		7689.8	0.00373	0.00325	0.00346
		7689.9	0.00374	0.00329	0.00355
		7690	0.00372	0.0033	0.00364
		7690.1	0.00369	0.00328	0.00374
		7690.2	0.00367	0.00327	0.00384
		7690.3	0.00365	0.00326	0.00394
		7690.4	0.00367	0.00328	0.00403
		7690.5	0.00371	0.00334	0.00409
		7690.6	0.00377	0.00342	0.00412
		7690.7	0.00385	0.00351	0.00411
		7690.8	0.00393	0.00359	0.00406
		7690.9	0.00401	0.00364	0.004
		7691	0.00408	0.00365	0.00393
		7691.1	0.00415	0.00363	0.00387
		7691.2	0.0042	0.00359	0.00384
		7691.3	0.00424	0.00355	0.00384
		7691.4	0.00428	0.00352	0.00387
		7691.5	0.00432	0.00352	0.00393
		7691.6	0.00435	0.00355	0.00401
		7691.7	0.00438	0.00361	0.00411
		7691.8	0.00441	0.00369	0.00421
		7691.9	0.00443	0.00377	0.00431
		7692	0.00445	0.00385	0.00439
		7692.1	0.00446	0.00392	0.00446
		7692.2	0.00448	0.00398	0.00451
		7692.3	0.00451	0.00405	0.00453
		7692.4	0.00455	0.00412	0.00453
		7692.5	0.00461	0.00419	0.00451
		7692.6	0.00469	0.00427	0.00448
		7692.7	0.00477	0.00436	0.00444
		7692.8	0.00486	0.00444	0.0044
		7692.9	0.00494	0.0045	0.00439
		7693	0.005	0.00456	0.0044
		7693.1	0.00505	0.00461	0.00443
		7693.2	0.00507	0.00464	0.00449
		7693.3	0.00509	0.00468	0.00457
		7693.4	0.00509	0.00471	0.00464
		7693.5	0.0051	0.00475	0.00472
		7693.6	0.0051	0.00479	0.00477
		7693.7	0.0051	0.00482	0.00482
		7693.8	0.00509	0.00485	0.00484
		7693.9	0.00506	0.00487	0.00486
		7694	0.00502	0.00489	0.00486
		7694.1	0.00498	0.00493	0.00487
		7694.2	0.00494	0.00498	0.00487
		7694.3	0.0049	0.00505	0.00489
		7694.4	0.00489	0.00513	0.00491
		7694.5	0.0049	0.00522	0.00496
		7694.6	0.00494	0.0053	0.00501
		7694.7	0.00502	0.00534	0.00509
		7694.8	0.00512	0.00536	0.00517
		7694.9	0.00523	0.00534	0.00526
		7695	0.00535	0.0053	0.00536
		7695.1	0.00545	0.00526	0.00546
		7695.2	0.00553	0.00523	0.00555
		7695.3	0.00557	0.00522	0.00563
		7695.4	0.00558	0.00525	0.00569
		7695.5	0.00557	0.0053	0.00573
		7695.6	0.00554	0.00538	0.00575
		7695.7	0.00551	0.00547	0.00576
		7695.8	0.0055	0.00557	0.00578
		7695.9	0.0055	0.00567	0.00582
		7696	0.00553	0.00576	0.00589
		7696.1	0.00558	0.00583	0.00599
		7696.2	0.00566	0.00588	0.0061
		7696.3	0.00575	0.00591	0.00622
		7696.4	0.00586	0.00592	0.00631
		7696.5	0.00598	0.00593	0.00637
		7696.6	0.0061	0.00594	0.00639
		7696.7	0.00622	0.00595	0.00639
		7696.8	0.00633	0.00597	0.00636
		7696.9	0.00644	0.006	0.00632
		7697	0.00655	0.00605	0.00628
		7697.1	0.00667	0.00611	0.00625
		7697.2	0.00677	0.00619	0.00625
		7697.3	0.00686	0.00629	0.00627
		7697.4	0.00694	0.00639	0.00632
		7697.5	0.00699	0.0065	0.00638
		7697.6	0.00702	0.00661	0.00646
		7697.7	0.00704	0.00672	0.00655
		7697.8	0.00704	0.00682	0.00664
		7697.9	0.00704	0.00692	0.00673
		7698	0.00704	0.00702	0.00681
		7698.1	0.00704	0.0071	0.00687
		7698.2	0.00706	0.00719	0.00691
		7698.3	0.00709	0.00729	0.00693
		7698.4	0.00714	0.00738	0.00694
		7698.5	0.00721	0.00747	0.00695
		7698.6	0.00729	0.00753	0.00697
		7698.7	0.00737	0.00757	0.00702
		7698.8	0.00744	0.00759	0.00709
		7698.9	0.00748	0.00759	0.00719
		7699	0.00749	0.00759	0.00733
		7699.1	0.00748	0.00761	0.00748
		7699.2	0.00745	0.00767	0.00765
		7699.3	0.00743	0.00775	0.00782
		7699.4	0.00744	0.00787	0.00798
		7699.5	0.00749	0.00799	0.00812
		7699.6	0.00759	0.00811	0.00825
		7699.7	0.00774	0.00822	0.00835
		7699.8	0.00791	0.00829	0.00843
		7699.9	0.0081	0.00835	0.0085
		7700	0.00827	0.0084	0.00854
		7700.1	0.00842	0.00845	0.00856
		7700.2	0.00854	0.00852	0.00855
		7700.3	0.00862	0.0086	0.00852
		7700.4	0.00868	0.0087	0.00848
		7700.5	0.00872	0.00881	0.00845
		7700.6	0.00877	0.00891	0.00843
		7700.7	0.00882	0.009	0.00847
		7700.8	0.00889	0.00906	0.00855
		7700.9	0.00897	0.00909	0.0087
		7701	0.00907	0.00912	0.00889
		7701.1	0.00918	0.00916	0.0091
		7701.2	0.00928	0.00924	0.00932
		7701.3	0.00938	0.00936	0.0095
		7701.4	0.00948	0.00953	0.00964
		7701.5	0.00959	0.00973	0.00973
		7701.6	0.0097	0.00994	0.00977
		7701.7	0.00982	0.01015	0.00979
		7701.8	0.00994	0.01031	0.0098
		7701.9	0.01006	0.01043	0.00983
		7702	0.01019	0.01051	0.00988
		7702.1	0.01032	0.01055	0.00997
		7702.2	0.01043	0.01058	0.01011
		7702.3	0.01053	0.01061	0.0103
		7702.4	0.01061	0.01065	0.0105
		7702.5	0.01068	0.01071	0.01071
		7702.6	0.01075	0.0108	0.01091
		7702.7	0.01083	0.01092	0.01107
		7702.8	0.01093	0.01106	0.01119
		7702.9	0.01106	0.01121	0.01127
		7703	0.01122	0.01135	0.01133
		7703.1	0.0114	0.01148	0.01139
		7703.2	0.0116	0.01158	0.01145
		7703.3	0.0118	0.01164	0.01154
		7703.4	0.01199	0.01167	0.01165
		7703.5	0.01217	0.01168	0.01179
		7703.6	0.01232	0.0117	0.01194
		7703.7	0.01246	0.01176	0.0121
		7703.8	0.01258	0.01186	0.01225
		7703.9	0.01271	0.01204	0.01241
		7704	0.01284	0.01228	0.01256
		7704.1	0.01298	0.01257	0.01272
		7704.2	0.01316	0.0129	0.01289
		7704.3	0.01335	0.01324	0.01309
		7704.4	0.01357	0.01358	0.01331
		7704.5	0.0138	0.01389	0.01355
		7704.6	0.01403	0.01415	0.01381
		7704.7	0.01427	0.01438	0.01407
		7704.8	0.01451	0.01458	0.01434
		7704.9	0.01477	0.01477	0.0146
		7705	0.01502	0.01496	0.01485
		7705.1	0.01528	0.01518	0.01508
		7705.2	0.01553	0.01543	0.01531
		7705.3	0.01577	0.01573	0.01554
		7705.4	0.01602	0.01606	0.01578
		7705.5	0.01626	0.0164	0.01605
		7705.6	0.01651	0.01675	0.01634
		7705.7	0.01678	0.01711	0.01664
		7705.8	0.01707	0.01744	0.01695
		7705.9	0.01741	0.01776	0.01727
		7706	0.0178	0.01807	0.0176
		7706.1	0.01826	0.01838	0.01796
		7706.2	0.01878	0.0187	0.01836
		7706.3	0.01935	0.01904	0.01882
		7706.4	0.01995	0.01943	0.01934
		7706.5	0.02056	0.01987	0.01993
		7706.6	0.02118	0.02038	0.02059
		7706.7	0.02178	0.02094	0.02128
		7706.8	0.02241	0.02159	0.02206
		7706.9	0.02309	0.02233	0.0229
		7707	0.02383	0.02317	0.02379
		7707.1	0.02467	0.02411	0.02474
		7707.2	0.02563	0.02517	0.02574
		7707.3	0.02673	0.02635	0.02683
		7707.4	0.02798	0.02767	0.02801
		7707.5	0.02939	0.02914	0.02931
		7707.6	0.03098	0.03078	0.03079
		7707.7	0.03281	0.03264	0.0325
		7707.8	0.0348	0.03465	0.03438
		7707.9	0.03703	0.03689	0.03653
		7708	0.0395	0.03936	0.03894
		7708.1	0.04221	0.04206	0.04162
		7708.2	0.04516	0.04498	0.04456
		7708.3	0.04829	0.0481	0.04772
		7708.4	0.05156	0.05137	0.05104
		7708.5	0.05489	0.05471	0.05442
		7708.6	0.05816	0.05801	0.05775
		7708.7	0.06121	0.06111	0.06083
		7708.8	0.06414	0.06409	0.06374
		7708.9	0.06677	0.0668	0.06631
		7709	0.06899	0.06911	0.06845
		7709.1	0.07076	0.07099	0.07011
		7709.2	0.07201	0.07236	0.07127
		7709.3	0.07276	0.07322	0.07193
		7709.4	0.07301	0.07359	0.07212
		7709.5	0.07283	0.07353	0.07188
		7709.6	0.07229	0.07308	0.07128
		7709.7	0.07143	0.07232	0.07039
		7709.8	0.07041	0.07138	0.06934
		7709.9	0.06929	0.07032	0.06822
		7710	0.06815	0.06923	0.06711
		7710.1	0.06706	0.06819	0.0661
		7710.2	0.06609	0.06727	0.06524
		7710.3	0.0653	0.06652	0.0646
		7710.4	0.06472	0.06597	0.06419
		7710.5	0.06439	0.06564	0.06403
		7710.6	0.06432	0.06553	0.06409
		7710.7	0.06448	0.06563	0.06435
		7710.8	0.06487	0.06591	0.06479
		7710.9	0.06544	0.06634	0.06536
		7711	0.06616	0.0669	0.06601
		7711.1	0.06695	0.06753	0.0667
		7711.2	0.06778	0.06821	0.06739
		7711.3	0.0686	0.06889	0.06804
		7711.4	0.06938	0.06956	0.06864
		7711.5	0.07011	0.07018	0.06921
		7711.6	0.07077	0.07077	0.06975
		7711.7	0.07138	0.07135	0.07029
		7711.8	0.07194	0.07191	0.07084
		7711.9	0.07248	0.07247	0.0714
		7712	0.07304	0.07305	0.07199
		7712.1	0.07364	0.07368	0.07262
		7712.2	0.0743	0.07435	0.07329
		7712.3	0.07502	0.07506	0.07401
		7712.4	0.07582	0.07581	0.07479
		7712.5	0.07667	0.07661	0.07565
		7712.6	0.07757	0.07744	0.07656
		7712.7	0.07849	0.07828	0.07752
		7712.8	0.07948	0.0792	0.07858
		7712.9	0.08052	0.0802	0.07969
		7713	0.0816	0.08128	0.08086
		7713.1	0.08274	0.08247	0.08208
		7713.2	0.08394	0.08376	0.08335
		7713.3	0.08525	0.08516	0.08469
		7713.4	0.08668	0.08667	0.08611
		7713.5	0.08826	0.08829	0.08762
		7713.6	0.09002	0.09002	0.08927
		7713.7	0.092	0.09192	0.0911
		7713.8	0.09408	0.09389	0.09304
		7713.9	0.09629	0.09597	0.09513
		7714	0.09864	0.09819	0.09741
		7714.1	0.10113	0.10057	0.09987
		7714.2	0.10376	0.10311	0.10252
		7714.3	0.10659	0.10583	0.10538
		7714.4	0.10963	0.10873	0.10843
		7714.5	0.11292	0.11183	0.11169
		7714.6	0.11646	0.1151	0.11512
		7714.7	0.12016	0.1185	0.11865
		7714.8	0.12422	0.12225	0.12248
		7714.9	0.12856	0.1263	0.12654
		7715	0.13311	0.13063	0.13084
		7715.1	0.13789	0.13525	0.13539
		7715.2	0.14288	0.14014	0.14021
		7715.3	0.1481	0.1453	0.14535
		7715.4	0.15359	0.15074	0.15082
		7715.5	0.15936	0.15645	0.15664
		7715.6	0.16551	0.1625	0.16285
		7715.7	0.17221	0.16907	0.16961
		7715.8	0.17913	0.17584	0.17656
		7715.9	0.18642	0.18297	0.18383
		7716	0.19414	0.19055	0.19148
		7716.1	0.20231	0.19862	0.19952
		7716.2	0.21092	0.20718	0.20796
		7716.3	0.21995	0.21623	0.2168
		7716.4	0.22939	0.22573	0.22604
		7716.5	0.23921	0.23565	0.2357
		7716.6	0.24931	0.24584	0.24568
		7716.7	0.25944	0.25602	0.25574
		7716.8	0.27014	0.26671	0.26643
		7716.9	0.28119	0.27766	0.27748
		7717	0.29247	0.28871	0.28876
		7717.1	0.30392	0.29983	0.30019
		7717.2	0.31549	0.31097	0.31169
		7717.3	0.3271	0.32208	0.32321
		7717.4	0.33868	0.33317	0.33468
		7717.5	0.35017	0.34421	0.34607
		7717.6	0.36163	0.35531	0.35742
		7717.7	0.37325	0.36668	0.36895
		7717.8	0.38442	0.37771	0.38002
		7717.9	0.3954	0.38861	0.39087
		7718	0.4063	0.39945	0.40157
		7718.1	0.41714	0.41022	0.41214
		7718.2	0.42792	0.42089	0.42257
		7718.3	0.43862	0.43146	0.43286
		7718.4	0.44922	0.44189	0.44302
		7718.5	0.45966	0.45218	0.45306
		7718.6	0.46987	0.46222	0.46294
		7718.7	0.47964	0.47184	0.47249
		7718.8	0.48953	0.48158	0.48226
		7718.9	0.49942	0.49132	0.49212
		7719	0.50925	0.50104	0.50201
		7719.1	0.5191	0.5108	0.51195
		7719.2	0.52899	0.52068	0.52196
		7719.3	0.53898	0.53072	0.53204
		7719.4	0.54911	0.54096	0.54222
		7719.5	0.55944	0.55142	0.55253
		7719.6	0.57009	0.56216	0.56305
		7719.7	0.58131	0.57339	0.57404
		7719.8	0.59251	0.58449	0.58493
		7719.9	0.60388	0.59565	0.59595
		7720	0.61549	0.60698	0.6072
		7720.1	0.62731	0.61851	0.61868
		7720.2	0.63932	0.63028	0.6304
		7720.3	0.6515	0.64233	0.64236
		7720.4	0.66379	0.65459	0.65448
		7720.5	0.67597	0.66684	0.66655
		7720.6	0.68853	0.67951	0.67905
		7720.7	0.70145	0.6925	0.69194
		7720.8	0.71457	0.70562	0.70508
		7720.9	0.72787	0.71879	0.71843
		7721	0.74134	0.73198	0.73196
		7721.1	0.75495	0.74519	0.74562
		7721.2	0.76868	0.75842	0.75936
		7721.3	0.7825	0.77171	0.77313
		7721.4	0.79636	0.78507	0.78689
		7721.5	0.81031	0.79862	0.80069
		7721.6	0.82455	0.81259	0.81478
		7721.7	0.83839	0.82635	0.82853
		7721.8	0.85194	0.83999	0.84208
		7721.9	0.86527	0.85354	0.85553
		7722	0.87835	0.86695	0.86886
		7722.1	0.89115	0.88011	0.882
		7722.2	0.9036	0.8929	0.89486
		7722.3	0.91568	0.90524	0.90736
		7722.4	0.92728	0.91701	0.91939
		7722.5	0.93823	0.92803	0.93074
		7722.6	0.94864	0.93847	0.94155
		7722.7	0.95872	0.94859	0.95205
		7722.8	0.96831	0.95826	0.96204
		7722.9	0.97737	0.96745	0.97149
		7723	0.98595	0.97618	0.98037
		7723.1	0.99409	0.98442	0.9887
		7723.2	1.00183	0.99218	0.99647
		7723.3	1.00922	0.99947	1.00372
		7723.4	1.01629	1.00631	1.0105
		7723.5	1.02312	1.01281	1.01693
		7723.6	1.02989	1.01917	1.02323
		7723.7	1.03625	1.02512	1.02915
		7723.8	1.04238	1.03089	1.03494
		7723.9	1.04834	1.03662	1.04069
		7724	1.05416	1.04237	1.04647
		7724.1	1.05987	1.04818	1.05229
		7724.2	1.06549	1.05406	1.05817
		7724.3	1.07106	1.05998	1.06411
		7724.4	1.07658	1.06592	1.0701
		7724.5	1.08202	1.07178	1.07607
		7724.6	1.08732	1.07747	1.08192
		7724.7	1.09273	1.08326	1.08791
		7724.8	1.09814	1.08906	1.0939
		7724.9	1.1035	1.09485	1.09981
		7725	1.10879	1.10064	1.10564
		7725.1	1.11404	1.10643	1.11137
		7725.2	1.11927	1.11221	1.11702
		7725.3	1.12452	1.11793	1.12258
		7725.4	1.1298	1.12356	1.12805
		7725.5	1.13516	1.12911	1.13344
		7725.6	1.14065	1.13465	1.13888
		7725.7	1.14597	1.1399	1.14409
		7725.8	1.1512	1.145	1.14922
		7725.9	1.15637	1.15005	1.15437
		7726	1.16151	1.15513	1.1596
		7726.1	1.16667	1.16031	1.16499
		7726.2	1.17191	1.16566	1.17057
		7726.3	1.17729	1.17123	1.1764
		7726.4	1.18289	1.17707	1.18251
		7726.5	1.18872	1.18317	1.18887
		7726.6	1.1947	1.1894	1.19535
		7726.7	1.20122	1.19612	1.20233
		7726.8	1.20819	1.2032	1.20966
		7726.9	1.21556	1.2106	1.2173
		7727	1.2233	1.21831	1.22523
		7727.1	1.23138	1.22633	1.23347
		7727.2	1.23973	1.23469	1.24202
		7727.3	1.24832	1.24337	1.25087
		7727.4	1.25711	1.25237	1.26002
		7727.5	1.26614	1.26173	1.26952
		7727.6	1.27556	1.27158	1.27949
		7727.7	1.28484	1.28132	1.28933
		7727.8	1.29409	1.29101	1.29913
		7727.9	1.30329	1.3006	1.30888
		7728	1.31235	1.30997	1.31846
		7728.1	1.32116	1.31898	1.32777
		7728.2	1.32963	1.32755	1.33671
		7728.3	1.33767	1.33561	1.34515
		7728.4	1.34519	1.3431	1.353
		7728.5	1.35208	1.34996	1.36012
		7728.6	1.35815	1.35603	1.36633
		7728.7	1.36369	1.36163	1.37196
		7728.8	1.36848	1.3666	1.37684
		7728.9	1.3724	1.37083	1.38087
		7729	1.37541	1.37425	1.38404
		7729.1	1.37746	1.37683	1.38631
		7729.2	1.37852	1.37851	1.38768
		7729.3	1.37862	1.37928	1.38814
		7729.4	1.37778	1.37913	1.38771
		7729.5	1.37602	1.37807	1.38636
		7729.6	1.37334	1.37605	1.38407
		7729.7	1.36993	1.37323	1.38095
		7729.8	1.36581	1.36959	1.37699
		7729.9	1.36097	1.36516	1.37218
		7730	1.35542	1.35997	1.36655
		7730.1	1.34919	1.35407	1.36016
		7730.2	1.34229	1.34751	1.35307
		7730.3	1.33478	1.34035	1.34536
		7730.4	1.32673	1.33266	1.33711
		7730.5	1.31829	1.32461	1.32847
		7730.6	1.30977	1.31643	1.31973
		7730.7	1.30076	1.30774	1.31044
		7730.8	1.29151	1.29874	1.30084
		7730.9	1.28214	1.28952	1.29108
		7731	1.27269	1.28011	1.28119
		7731.1	1.26315	1.27053	1.27122
		7731.2	1.25355	1.26083	1.26121
		7731.3	1.24392	1.25105	1.25121
		7731.4	1.23428	1.24125	1.24126
		7731.5	1.22461	1.23142	1.23131
		7731.6	1.21478	1.22144	1.22121
		7731.7	1.20534	1.21191	1.21152
		7731.8	1.19613	1.20269	1.20208
		7731.9	1.18711	1.19377	1.19282
		7732	1.17832	1.18518	1.18378
		7732.1	1.16978	1.17692	1.17501
		7732.2	1.16154	1.16898	1.16656
		7732.3	1.15365	1.16134	1.15848
		7732.4	1.14614	1.15396	1.1508
		7732.5	1.1391	1.14687	1.14356
		7732.6	1.13262	1.14015	1.13686
		7732.7	1.12647	1.13357	1.13043
		7732.8	1.12062	1.12715	1.12426
		7732.9	1.11509	1.12097	1.1184
		7733	1.10984	1.1151	1.11287
		7733.1	1.10483	1.10954	1.10766
		7733.2	1.10005	1.10431	1.10278
		7733.3	1.09551	1.09944	1.09821
		7733.4	1.09123	1.0949	1.09395
		7733.5	1.08724	1.09065	1.08998
		7733.6	1.08352	1.0866	1.08624
		7733.7	1.08024	1.08293	1.0829
		7733.8	1.0773	1.07954	1.07986
		7733.9	1.0746	1.07638	1.07704
		7734	1.07203	1.07342	1.07437
		7734.1	1.06953	1.07065	1.07179
		7734.2	1.06706	1.06808	1.06923
		7734.3	1.06463	1.0657	1.06666
		7734.4	1.06226	1.06352	1.0641
		7734.5	1.05999	1.06153	1.06159
		7734.6	1.05788	1.05973	1.05921
		7734.7	1.05593	1.05809	1.05706
		7734.8	1.05407	1.05652	1.05507
		7734.9	1.05233	1.05502	1.05331
		7735	1.05071	1.05358	1.05179
		7735.1	1.04923	1.05216	1.05048
		7735.2	1.04788	1.05078	1.04933
		7735.3	1.04664	1.0494	1.04833
		7735.4	1.04551	1.04804	1.04744
		7735.5	1.04445	1.04669	1.04662
		7735.6	1.04347	1.04541	1.04585
		7735.7	1.04258	1.04425	1.04509
		7735.8	1.04176	1.0432	1.04434
		7735.9	1.041	1.04229	1.04357
		7736	1.04028	1.0415	1.04281
		7736.1	1.03958	1.04082	1.04209
		7736.2	1.03888	1.04022	1.04142
		7736.3	1.03819	1.03965	1.04082
		7736.4	1.03752	1.03912	1.04029
		7736.5	1.03691	1.03862	1.03984
		7736.6	1.03635	1.03813	1.03944
		7736.7	1.03585	1.03766	1.0391
		7736.8	1.03543	1.03724	1.03878
		7736.9	1.03505	1.03687	1.03845
		7737	1.0347	1.03652	1.03809
		7737.1	1.03434	1.03618	1.03769
		7737.2	1.03395	1.0358	1.03724
		7737.3	1.03353	1.03534	1.03678
		7737.4	1.03307	1.03476	1.03631
		7737.5	1.03256	1.03402	1.03583
		7737.6	1.03205	1.03317	1.03533
		7737.7	1.0315	1.0322	1.03476
		7737.8	1.03094	1.03118	1.03408
		7737.9	1.03036	1.03016	1.03328
		7738	1.02976	1.0292	1.03235
		7738.1	1.02913	1.02832	1.03133
		7738.2	1.02848	1.02753	1.03025
		7738.3	1.02778	1.02681	1.02916
		7738.4	1.02702	1.02613	1.0281
		7738.5	1.02621	1.02547	1.02712
		7738.6	1.02531	1.02475	1.02615
		7738.7	1.02431	1.02397	1.0252
		7738.8	1.02324	1.02311	1.02427
		7738.9	1.02209	1.02218	1.02333
		7739	1.0209	1.0212	1.02238
		7739.1	1.01968	1.02018	1.02142
		7739.2	1.01847	1.01912	1.02044
		7739.3	1.01729	1.01806	1.01946
		7739.4	1.01616	1.01699	1.01848
		7739.5	1.0151	1.01592	1.01749
		7739.6	1.01419	1.01496	1.01657
		7739.7	1.01335	1.01403	1.01562
		7739.8	1.01263	1.01323	1.0147
		7739.9	1.01203	1.01256	1.01378
		7740	1.01149	1.01205	1.01287
		7740.1	1.01102	1.01168	1.01196
		7740.2	1.01058	1.01145	1.0111
		7740.3	1.01016	1.01132	1.01032
		7740.4	1.00975	1.01123	1.00969
		7740.5	1.00936	1.01112	1.00923
		7740.6	1.00898	1.01094	1.00896
		7740.7	1.00862	1.01067	1.00888
		7740.8	1.0083	1.01031	1.00896
		7740.9	1.00803	1.00987	1.00914
		7741	1.0078	1.00942	1.00939
		7741.1	1.00764	1.00899	1.00966
		7741.2	1.00754	1.00867	1.00994
		7741.3	1.00751	1.00847	1.01021
		7741.4	1.00757	1.00844	1.01047
		7741.5	1.0077	1.00857	1.01072
		7741.6	1.00789	1.00882	1.01093
		7741.7	1.00811	1.00915	1.01108
		7741.8	1.00835	1.00951	1.01115
		7741.9	1.00857	1.00986	1.01113
		7742	1.00878	1.01018	1.011
		7742.1	1.00895	1.01047	1.01082
		7742.2	1.0091	1.01072	1.01061
		7742.3	1.00922	1.01094	1.01043
		7742.4	1.00932	1.01114	1.01031
		7742.5	1.00938	1.01132	1.01028
		7742.6	1.00942	1.01148	1.01032
		7742.7	1.00943	1.01161	1.01042
		7742.8	1.0094	1.01168	1.01056
		7742.9	1.00932	1.01169	1.01068
		7743	1.00916	1.01163	1.01074
		7743.1	1.00891	1.01149	1.01069
		7743.2	1.00855	1.01126	1.01051
		7743.3	1.00807	1.01096	1.01016
		7743.4	1.00747	1.01057	1.00966
		7743.5	1.00675	1.01009	1.009
		7743.6	1.00592	1.0095	1.00821
		7743.7	1.00503	1.00879	1.00736
		7743.8	1.00408	1.00796	1.00646
		7743.9	1.00307	1.007	1.00555
		7744	1.002	1.00593	1.00463
		7744.1	1.00085	1.00477	1.00371
		7744.2	0.99964	1.00356	1.00278
		7744.3	0.99837	1.00234	1.00181
		7744.4	0.99709	1.00111	1.00078
		7744.5	0.99584	0.99991	0.99967
		7744.6	0.99467	0.99876	0.9985
		7744.7	0.99351	0.99758	0.99721
		7744.8	0.99239	0.99636	0.99583
		7744.9	0.99128	0.99511	0.99441
		7745	0.99014	0.99379	0.99298
		7745.1	0.98893	0.9924	0.99154
		7745.2	0.98764	0.99094	0.9901
		7745.3	0.98625	0.98944	0.98865
		7745.4	0.98479	0.98794	0.98719
		7745.5	0.98327	0.98647	0.9857
		7745.6	0.9817	0.98504	0.98412
		7745.7	0.98019	0.98375	0.98255
		7745.8	0.97871	0.98254	0.98093
		7745.9	0.97723	0.98137	0.97924
		7746	0.97573	0.98017	0.9775
		7746.1	0.97418	0.97891	0.97573
		7746.2	0.97256	0.97755	0.97394
		7746.3	0.97086	0.97608	0.97216
		7746.4	0.96911	0.97449	0.97038
		7746.5	0.96734	0.97282	0.96863
		7746.6	0.96561	0.97111	0.96693
		7746.7	0.96388	0.96928	0.96519
		7746.8	0.9622	0.96739	0.96347
		7746.9	0.96062	0.96546	0.9618
		7747	0.95913	0.96351	0.96019
		7747.1	0.95771	0.96154	0.95865
		7747.2	0.95631	0.95959	0.95715
		7747.3	0.95488	0.95764	0.95568
		7747.4	0.95335	0.9557	0.95419
		7747.5	0.95176	0.95387	0.95272
		7747.6	0.95	0.95205	0.95111
		7747.7	0.94816	0.95035	0.94944
		7747.8	0.94624	0.94874	0.94768
		7747.9	0.94426	0.94721	0.94581
		7748	0.94224	0.94573	0.94389
		7748.1	0.94023	0.94429	0.94197
		7748.2	0.93824	0.94287	0.94009
		7748.3	0.93632	0.94145	0.93829
		7748.4	0.93448	0.94	0.93659
		7748.5	0.93274	0.93854	0.93499
		7748.6	0.93116	0.93709	0.93348
		7748.7	0.92963	0.93558	0.93196
		7748.8	0.92817	0.93403	0.93043
		7748.9	0.92678	0.93247	0.92889
		7749	0.92541	0.9309	0.92732
		7749.1	0.92405	0.92933	0.92572
		7749.2	0.92266	0.92776	0.92409
		7749.3	0.92126	0.9262	0.92246
		7749.4	0.91983	0.92465	0.92083
		7749.5	0.91837	0.92312	0.91921
		7749.6	0.91685	0.92159	0.91761
		7749.7	0.91538	0.92015	0.91612
		7749.8	0.91395	0.91874	0.91472
		7749.9	0.91258	0.91734	0.9134
		7750	0.9113	0.91595	0.91215
		7750.1	0.91015	0.91456	0.91097
		7750.2	0.90912	0.91318	0.90988
		7750.3	0.9082	0.91185	0.90886
		7750.4	0.90734	0.91058	0.90789
		7750.5	0.9065	0.90939	0.90697
		7750.6	0.90565	0.90829	0.90607
		7750.7	0.90474	0.90726	0.90514
		7750.8	0.90375	0.90627	0.90415
		7750.9	0.90269	0.90531	0.9031
		7751	0.90161	0.90438	0.90198
		7751.1	0.90055	0.90347	0.90082
		7751.2	0.89954	0.90257	0.89963
		7751.3	0.89862	0.90167	0.89844
		7751.4	0.89779	0.90077	0.89728
		7751.5	0.89704	0.89986	0.89615
		7751.6	0.89637	0.89897	0.89511
		7751.7	0.89575	0.89814	0.89419
		7751.8	0.89513	0.89734	0.89337
		7751.9	0.89448	0.89658	0.89265
		7752	0.89376	0.89583	0.892
		7752.1	0.89297	0.89507	0.89138
		7752.2	0.89214	0.89427	0.89078
		7752.3	0.89128	0.89342	0.89015
		7752.4	0.89043	0.89251	0.88947
		7752.5	0.88964	0.89156	0.88874
		7752.6	0.88887	0.89054	0.88792
		7752.7	0.88814	0.8895	0.88706
		7752.8	0.88744	0.88847	0.8862
		7752.9	0.88675	0.88751	0.88538
		7753	0.88606	0.88666	0.88466
		7753.1	0.88535	0.88593	0.88406
		7753.2	0.88464	0.88533	0.88358
		7753.3	0.88393	0.88486	0.88318
		7753.4	0.88322	0.88445	0.88283
		7753.5	0.88253	0.88406	0.88248
		7753.6	0.88192	0.88363	0.8821
		7753.7	0.88136	0.88311	0.88166
		7753.8	0.88087	0.88248	0.88114
		7753.9	0.88045	0.88176	0.88056
		7754	0.88006	0.88096	0.87993
		7754.1	0.87966	0.88013	0.87928
		7754.2	0.87923	0.87929	0.87862
		7754.3	0.87873	0.87848	0.87798
		7754.4	0.87817	0.87775	0.87736
		7754.5	0.87757	0.87712	0.87676
		7754.6	0.87691	0.87658	0.87611
		7754.7	0.87622	0.87617	0.87545
		7754.8	0.87554	0.87587	0.87477
		7754.9	0.87488	0.87567	0.8741
		7755	0.87427	0.87554	0.8735
		7755.1	0.87372	0.8754	0.87299
		7755.2	0.87323	0.87521	0.8726
		7755.3	0.87281	0.87492	0.87232
		7755.4	0.87247	0.87451	0.87209
		7755.5	0.8722	0.87398	0.87185
		7755.6	0.872	0.87341	0.87157
		7755.7	0.87184	0.87278	0.87117
		7755.8	0.87169	0.8722	0.8707
		7755.9	0.87153	0.8717	0.87017
		7756	0.87131	0.87128	0.86963
		7756.1	0.87104	0.87094	0.8691
		7756.2	0.87069	0.87066	0.86861
		7756.3	0.8703	0.87041	0.86816
		7756.4	0.86987	0.87018	0.86776
		7756.5	0.86946	0.86995	0.86743
		7756.6	0.86907	0.86972	0.86715
		7756.7	0.8687	0.86947	0.8669
		7756.8	0.86838	0.86921	0.86669
		7756.9	0.8681	0.86893	0.86647
		7757	0.86785	0.86862	0.86625
		7757.1	0.86763	0.8683	0.866
		7757.2	0.86743	0.86795	0.86573
		7757.3	0.86727	0.8676	0.86547
		7757.4	0.86713	0.86726	0.86523
		7757.5	0.86702	0.86694	0.86502
		7757.6	0.86692	0.86665	0.86486
		7757.7	0.86682	0.86639	0.86475
		7757.8	0.86669	0.86616	0.86465
		7757.9	0.86654	0.86593	0.86453
		7758	0.86637	0.8657	0.86436
		7758.1	0.86618	0.86544	0.86413
		7758.2	0.866	0.86518	0.86384
		7758.3	0.86585	0.8649	0.86352
		7758.4	0.86571	0.86465	0.86322
		7758.5	0.8656	0.86443	0.86297
		7758.6	0.86549	0.86428	0.8628
		7758.7	0.86537	0.86421	0.86271
		7758.8	0.86524	0.86425	0.86269
		7758.9	0.86511	0.86439	0.86274
		7759	0.865	0.86462	0.86283
		7759.1	0.86494	0.86494	0.86294
		7759.2	0.86495	0.86531	0.86309
		7759.3	0.86504	0.86571	0.86327
		7759.4	0.8652	0.8661	0.86347
		7759.5	0.86543	0.86646	0.86369
		7759.6	0.86571	0.86675	0.86394
		7759.7	0.866	0.86693	0.86418
		7759.8	0.8663	0.86697	0.86443
		7759.9	0.86659	0.86688	0.86469
		7760	0.86687	0.86668	0.86494
		7760.1	0.86715	0.86643	0.86518
		7760.2	0.86744	0.8662	0.86541
		7760.3	0.86776	0.86607	0.86562
		7760.4	0.86814	0.8661	0.86582
		7760.5	0.86859	0.86632	0.86602
		7760.6	0.86909	0.86674	0.86623
		7760.7	0.86966	0.86734	0.86652
		7760.8	0.87025	0.86808	0.86689
		7760.9	0.87082	0.86891	0.86737
		7761	0.87135	0.8698	0.86795
		7761.1	0.87185	0.87068	0.86862
		7761.2	0.87233	0.87153	0.86934
		7761.3	0.87282	0.87232	0.87008
		7761.4	0.87336	0.87301	0.87081
		7761.5	0.87401	0.87359	0.87151
		7761.6	0.87481	0.87409	0.87221
		7761.7	0.8757	0.87449	0.87287
		7761.8	0.87665	0.87484	0.87353
		7761.9	0.87764	0.87516	0.87421
		7762	0.87859	0.87549	0.87494
		7762.1	0.87949	0.87585	0.8757
		7762.2	0.88035	0.87625	0.87652
		7762.3	0.88117	0.87671	0.87738
		7762.4	0.88199	0.87725	0.8783
		7762.5	0.88282	0.87787	0.87927
		7762.6	0.88365	0.87856	0.88026
		7762.7	0.8845	0.87935	0.88131
		7762.8	0.88537	0.88023	0.8824
		7762.9	0.88622	0.88121	0.88347
		7763	0.88706	0.88228	0.88449
		7763.1	0.88787	0.88341	0.88542
		7763.2	0.88866	0.88457	0.88624
		7763.3	0.88946	0.88573	0.88694
		7763.4	0.89026	0.88686	0.88756
		7763.5	0.8911	0.88794	0.88813
		7763.6	0.89196	0.88897	0.8887
		7763.7	0.89285	0.88996	0.88932
		7763.8	0.89377	0.89091	0.89001
		7763.9	0.8947	0.89185	0.89078
		7764	0.89565	0.8928	0.89163
		7764.1	0.89659	0.89376	0.89253
		7764.2	0.8975	0.8947	0.89347
		7764.3	0.89839	0.89563	0.89443
		7764.4	0.89924	0.89652	0.8954
		7764.5	0.90005	0.89734	0.89639
		7764.6	0.90082	0.89808	0.89737
		7764.7	0.90155	0.89874	0.8983
		7764.8	0.9023	0.89938	0.89922
		7764.9	0.90307	0.90001	0.90009
		7765	0.90386	0.90068	0.90091
		7765.1	0.90469	0.90143	0.9017
		7765.2	0.90556	0.90227	0.90251
		7765.3	0.90647	0.90323	0.90338
		7765.4	0.90742	0.90431	0.90432
		7765.5	0.90843	0.90549	0.90534
		7765.6	0.90943	0.90665	0.90636
		7765.7	0.91049	0.90786	0.90742
		7765.8	0.91157	0.90901	0.90845
		7765.9	0.91266	0.91007	0.90946
		7766	0.91376	0.91105	0.91046
		7766.1	0.91487	0.91195	0.91147
		7766.2	0.91598	0.91281	0.91249
		7766.3	0.91709	0.91367	0.91352
		7766.4	0.91818	0.91456	0.91456
		7766.5	0.91926	0.91553	0.9156
		7766.6	0.92032	0.91659	0.91661
		7766.7	0.92134	0.91773	0.91756
		7766.8	0.92237	0.919	0.91852
		7766.9	0.92341	0.92037	0.91948
		7767	0.92444	0.92175	0.92046
		7767.1	0.92548	0.9231	0.92148
		7767.2	0.92653	0.92436	0.92254
		7767.3	0.92758	0.92548	0.92364
		7767.4	0.92864	0.92644	0.92475
		7767.5	0.92968	0.92727	0.92586
		7767.6	0.93072	0.92799	0.92698
		7767.7	0.93176	0.92868	0.92813
		7767.8	0.93277	0.92936	0.92929
		7767.9	0.93378	0.93013	0.93052
		7768	0.93482	0.93105	0.93184
		7768.1	0.9359	0.93217	0.93327
		7768.2	0.93703	0.93349	0.93476
		7768.3	0.93822	0.93498	0.93629
		7768.4	0.93946	0.93658	0.93778
		7768.5	0.94072	0.93817	0.93916
		7768.6	0.94204	0.93975	0.94044
		7768.7	0.94342	0.94125	0.94162
		7768.8	0.94484	0.94261	0.9427
		7768.9	0.94626	0.94382	0.94372
		7769	0.94767	0.9449	0.94473
		7769.1	0.94903	0.94587	0.94578
		7769.2	0.95034	0.94678	0.94689
		7769.3	0.95157	0.94768	0.94805
		7769.4	0.95271	0.9486	0.94924
		7769.5	0.95378	0.94958	0.95043
		7769.6	0.95482	0.95067	0.95163
		7769.7	0.95577	0.95179	0.95276
		7769.8	0.95667	0.95298	0.95383
		7769.9	0.95754	0.95423	0.95487
		7770	0.9584	0.9555	0.95586
		7770.1	0.95927	0.95676	0.95679
		7770.2	0.96016	0.958	0.95768
		7770.3	0.96108	0.95918	0.95852
		7770.4	0.96205	0.96028	0.95933
		7770.5	0.96305	0.96131	0.96011
		7770.6	0.96403	0.96226	0.96088
		7770.7	0.96503	0.96319	0.96172
		7770.8	0.96604	0.96412	0.96263
		7770.9	0.96705	0.96508	0.96364
		7771	0.96809	0.96609	0.96478
		7771.1	0.96918	0.96719	0.96605
		7771.2	0.97034	0.96838	0.96741
		7771.3	0.97159	0.96965	0.96884
		7771.4	0.9729	0.97096	0.9703
		7771.5	0.97425	0.97229	0.97174
		7771.6	0.97562	0.97361	0.97315
		7771.7	0.97689	0.97479	0.97442
		7771.8	0.97815	0.97593	0.97566
		7771.9	0.97931	0.97697	0.97679
		7772	0.9804	0.97793	0.97784
		7772.1	0.98141	0.97883	0.97882
		7772.2	0.98237	0.9797	0.97975
		7772.3	0.98327	0.98053	0.98065
		7772.4	0.98414	0.98134	0.98154
		7772.5	0.985	0.98213	0.98244
		7772.6	0.98585	0.9829	0.98336
		7772.7	0.98677	0.9837	0.98437
		7772.8	0.98774	0.98454	0.98543
		7772.9	0.98875	0.98541	0.98652
		7773	0.98977	0.98631	0.98762
		7773.1	0.99075	0.98723	0.98869
		7773.2	0.99167	0.98815	0.98971
		7773.3	0.9925	0.98905	0.99068
		7773.4	0.99325	0.98992	0.99161
		7773.5	0.99391	0.99075	0.99251
		7773.6	0.9945	0.9916	0.99343
		7773.7	0.99504	0.99243	0.99434
		7773.8	0.99556	0.99325	0.99524
		7773.9	0.9961	0.99407	0.99611
		7774	0.99669	0.99488	0.99692
		7774.1	0.99736	0.99567	0.99764
		7774.2	0.99809	0.99644	0.99827
		7774.3	0.99887	0.99719	0.99878
		7774.4	0.99968	0.99794	0.99917
		7774.5	1.00048	0.99867	0.99948
		7774.6	1.00123	0.99936	0.99973
		7774.7	1.00194	1	0.99995
		7774.8	1.0026	1.00056	1.00019
		7774.9	1.00318	1.00104	1.00046
		7775	1.0037	1.00143	1.00077
		7775.1	1.00415	1.00177	1.00112
		7775.2	1.00456	1.00211	1.0015
		7775.3	1.00494	1.00246	1.00191
		7775.4	1.00531	1.00285	1.00234
		7775.5	1.00568	1.00326	1.00279
		7775.6	1.00604	1.00368	1.00326
		7775.7	1.0064	1.0041	1.00374
		7775.8	1.00672	1.00448	1.0042
		7775.9	1.00699	1.00484	1.00462
		7776	1.00722	1.00519	1.00502
		7776.1	1.00742	1.00556	1.00538
		7776.2	1.00762	1.00594	1.00573
		7776.3	1.00785	1.00636	1.00607
		7776.4	1.00816	1.0068	1.00642
		7776.5	1.00855	1.00727	1.00679
		7776.6	1.00903	1.00775	1.00719
		7776.7	1.00957	1.00821	1.00763
		7776.8	1.01018	1.00867	1.00813
		7776.9	1.01082	1.00912	1.00866
		7777	1.01142	1.00956	1.00922
		7777.1	1.01197	1.01002	1.00978
		7777.2	1.01243	1.01054	1.01034
		7777.3	1.0128	1.01111	1.01089
		7777.4	1.0131	1.01176	1.01143
		7777.5	1.01335	1.01247	1.01197
		7777.6	1.01361	1.01321	1.01252
		7777.7	1.01392	1.01398	1.01309
		7777.8	1.0143	1.0147	1.01366
		7777.9	1.01477	1.01539	1.01426
		7778	1.01533	1.01603	1.01491
		7778.1	1.01597	1.01665	1.01559
		7778.2	1.01667	1.01723	1.01632
		7778.3	1.01743	1.01781	1.01709
		7778.4	1.01822	1.01837	1.01789
		7778.5	1.01904	1.01892	1.01872
		7778.6	1.01987	1.01947	1.01958
		7778.7	1.02071	1.02003	1.02044
		7778.8	1.02156	1.02061	1.02132
		7778.9	1.02244	1.02123	1.02225
		7779	1.02333	1.02191	1.02321
		7779.1	1.02422	1.02264	1.02416
		7779.2	1.0251	1.02341	1.0251
		7779.3	1.02599	1.02423	1.026
		7779.4	1.02689	1.0251	1.02686
		7779.5	1.02784	1.02602	1.02768
		7779.6	1.02884	1.02701	1.02851
		7779.7	1.02984	1.02802	1.02932
		7779.8	1.03088	1.02912	1.03022
		7779.9	1.03189	1.03025	1.03116
		7780	1.03285	1.0314	1.03215
		7780.1	1.03378	1.03256	1.03318
		7780.2	1.03469	1.03371	1.0342
		7780.3	1.0356	1.03485	1.03522
		7780.4	1.03653	1.03596	1.03621
		7780.5	1.0375	1.03707	1.03719
		7780.6	1.03853	1.03817	1.0382
		7780.7	1.03961	1.03925	1.03924
		7780.8	1.04071	1.04027	1.0403
		7780.9	1.04187	1.04129	1.04143
		7781	1.04306	1.04226	1.04259
		7781.1	1.04422	1.04317	1.04375
		7781.2	1.04534	1.04403	1.04489
		7781.3	1.0464	1.04486	1.04597
		7781.4	1.04739	1.04569	1.04698
		7781.5	1.04831	1.04653	1.04791
		7781.6	1.04918	1.0474	1.04878
		7781.7	1.05	1.04828	1.04957
		7781.8	1.05084	1.04922	1.05038
		7781.9	1.05164	1.05016	1.05117
		7782	1.05244	1.05109	1.05198
		7782.1	1.05323	1.05202	1.05283
		7782.2	1.05402	1.05294	1.05372
		7782.3	1.05481	1.05385	1.05464
		7782.4	1.05559	1.05476	1.05559
		7782.5	1.05635	1.05567	1.05658
		7782.6	1.05707	1.0566	1.05759
		7782.7	1.05773	1.05754	1.05859
		7782.8	1.05832	1.05846	1.05952
		7782.9	1.05889	1.05939	1.06041
		7783	1.05946	1.06029	1.06119
		7783.1	1.06003	1.06111	1.06184
		7783.2	1.06063	1.06182	1.06236
		7783.3	1.06126	1.0624	1.06275
		7783.4	1.06192	1.06285	1.06308
		7783.5	1.06259	1.06319	1.06339
		7783.6	1.06324	1.06346	1.06375
		7783.7	1.06388	1.06369	1.0642
		7783.8	1.06443	1.06392	1.06472
		7783.9	1.0649	1.06419	1.0653
		7784	1.06527	1.06451	1.0659
		7784.1	1.06556	1.06488	1.06649
		7784.2	1.06576	1.0653	1.06703
		7784.3	1.06589	1.06575	1.06751
		7784.4	1.06598	1.06621	1.06793
		7784.5	1.06604	1.06665	1.06828
		7784.6	1.06608	1.06703	1.06856
		7784.7	1.06614	1.06734	1.06877
		7784.8	1.06622	1.06757	1.06891
		7784.9	1.06635	1.06772	1.069
		7785	1.06652	1.06779	1.06904
		7785.1	1.06674	1.06781	1.06906
		7785.2	1.06699	1.06777	1.06907
		7785.3	1.06725	1.06768	1.06907
		7785.4	1.0675	1.06757	1.06905
		7785.5	1.06774	1.06743	1.06901
		7785.6	1.06796	1.06728	1.06896
		7785.7	1.06815	1.06715	1.0689
		7785.8	1.06829	1.06707	1.06883
		7785.9	1.06836	1.06707	1.06878
		7786	1.06836	1.06715	1.06875
		7786.1	1.06826	1.06731	1.06873
		7786.2	1.06808	1.06752	1.06873
		7786.3	1.06785	1.06773	1.06871
		7786.4	1.06759	1.06787	1.06865
		7786.5	1.06731	1.0679	1.06854
		7786.6	1.06705	1.06779	1.06838
		7786.7	1.06679	1.06757	1.06817
		7786.8	1.06651	1.06724	1.06792
		7786.9	1.06622	1.06687	1.06765
		7787	1.0659	1.06649	1.06738
		7787.1	1.06558	1.06614	1.0671
		7787.2	1.06526	1.06581	1.0668
		7787.3	1.06495	1.0655	1.0665
		7787.4	1.06465	1.06517	1.06618
		7787.5	1.06435	1.06481	1.06584
		7787.6	1.06402	1.06441	1.06548
		7787.7	1.06365	1.06398	1.0651
		7787.8	1.06321	1.06355	1.06471
		7787.9	1.06273	1.06315	1.06433
		7788	1.06223	1.06281	1.064
		7788.1	1.06172	1.06254	1.06373
		7788.2	1.06125	1.06234	1.06353
		7788.3	1.06086	1.06219	1.0634
		7788.4	1.06055	1.06204	1.06331
		7788.5	1.06033	1.06185	1.06322
		7788.6	1.06017	1.06158	1.06309
		7788.7	1.06004	1.06122	1.06286
		7788.8	1.05989	1.06078	1.06252
		7788.9	1.05971	1.06027	1.06204
		7789	1.05947	1.05973	1.06145
		7789.1	1.05916	1.05922	1.06081
		7789.2	1.05879	1.05875	1.06016
		7789.3	1.05835	1.05835	1.05956
		7789.4	1.05785	1.05799	1.05903
		7789.5	1.0573	1.05764	1.05857
		7789.6	1.05673	1.05728	1.05816
		7789.7	1.05615	1.05689	1.05778
		7789.8	1.05558	1.05647	1.05741
		7789.9	1.05507	1.05607	1.05705
		7790	1.05461	1.0557	1.05672
		7790.1	1.05421	1.05538	1.0564
		7790.2	1.05385	1.05511	1.05612
		7790.3	1.05352	1.05487	1.05586
		7790.4	1.05319	1.05463	1.05562
		7790.5	1.05287	1.05437	1.05539
		7790.6	1.05255	1.05406	1.05515
		7790.7	1.05223	1.05368	1.05488
		7790.8	1.05194	1.05326	1.05459
		7790.9	1.05166	1.0528	1.05425
		7791	1.0514	1.05234	1.05386
		7791.1	1.05118	1.05192	1.05345
		7791.2	1.05098	1.05158	1.05304
		7791.3	1.05079	1.05132	1.05266
		7791.4	1.05061	1.05115	1.05233
		7791.5	1.05039	1.05101	1.05208
		7791.6	1.05013	1.05088	1.0519
		7791.7	1.04983	1.05072	1.05178
		7791.8	1.04948	1.05049	1.05169
		7791.9	1.04912	1.0502	1.05161
		7792	1.04878	1.04986	1.05151
		7792.1	1.04849	1.04949	1.05138
		7792.2	1.04827	1.04912	1.0512
		7792.3	1.04812	1.04877	1.05099
		7792.4	1.04802	1.04844	1.05076
		7792.5	1.04796	1.04816	1.05053
		7792.6	1.04789	1.04792	1.0503
		7792.7	1.04781	1.04772	1.0501
		7792.8	1.04771	1.04754	1.04992
		7792.9	1.04759	1.04739	1.04975
		7793	1.04746	1.04725	1.04957
		7793.1	1.04734	1.04711	1.04935
		7793.2	1.04721	1.04698	1.04909
		7793.3	1.04706	1.04686	1.04876
		7793.4	1.04688	1.04676	1.04837
		7793.5	1.04665	1.04667	1.04793
		7793.6	1.04636	1.0466	1.04745
		7793.7	1.04602	1.04651	1.04698
		7793.8	1.04563	1.0464	1.04654
		7793.9	1.04521	1.04623	1.04615
		7794	1.0448	1.046	1.04582
		7794.1	1.04442	1.0457	1.04555
		7794.2	1.04406	1.04534	1.04529
		7794.3	1.04372	1.04495	1.04503
		7794.4	1.04338	1.04454	1.04476
		7794.5	1.04303	1.04414	1.04449
		7794.6	1.04266	1.04375	1.04421
		7794.7	1.04225	1.04338	1.04394
		7794.8	1.04184	1.04302	1.0437
		7794.9	1.04145	1.04267	1.04347
		7795	1.04107	1.04233	1.04323
		7795.1	1.04074	1.04199	1.04296
		7795.2	1.04043	1.04164	1.04263
		7795.3	1.04012	1.04128	1.04225
		7795.4	1.03979	1.0409	1.04181
		7795.5	1.03942	1.04048	1.04136
		7795.6	1.03898	1.04001	1.0409
		7795.7	1.03847	1.03949	1.04046
		7795.8	1.03788	1.03892	1.04004
		7795.9	1.03721	1.03832	1.03965
		7796	1.03649	1.0377	1.03925
		7796.1	1.03575	1.0371	1.03884
		7796.2	1.03502	1.0365	1.03839
		7796.3	1.0343	1.03592	1.0379
		7796.4	1.03363	1.03534	1.03735
		7796.5	1.03303	1.03475	1.03678
		7796.6	1.0325	1.03417	1.03621
		7796.7	1.03206	1.03359	1.03565
		7796.8	1.03171	1.03302	1.03511
		7796.9	1.03144	1.03247	1.0346
		7797	1.03123	1.03198	1.03412
		7797.1	1.03106	1.03154	1.0336
		7797.2	1.03088	1.03116	1.03303
		7797.3	1.03064	1.03084	1.03239
		7797.4	1.03034	1.03056	1.03168
		7797.5	1.02995	1.0303	1.03091
		7797.6	1.02946	1.03002	1.03012
		7797.7	1.02889	1.02969	1.02934
		7797.8	1.02824	1.02928	1.02861
		7797.9	1.02755	1.02882	1.02796
		7798	1.02677	1.02826	1.02736
		7798.1	1.02597	1.02766	1.02681
		7798.2	1.02516	1.02702	1.02627
		7798.3	1.02437	1.02635	1.02572
		7798.4	1.02364	1.02565	1.02514
		7798.5	1.02298	1.02494	1.02452
		7798.6	1.02243	1.02422	1.02389
		7798.7	1.022	1.02351	1.02326
		7798.8	1.02166	1.02282	1.02267
		7798.9	1.0214	1.02218	1.02212
		7799	1.02116	1.0216	1.02164
		7799.1	1.02088	1.02105	1.02119
		7799.2	1.02051	1.02053	1.02079
		7799.3	1.02004	1.02002	1.0204
		7799.4	1.01945	1.0195	1.02004
		7799.5	1.01876	1.01896	1.01967
		7799.6	1.01801	1.01839	1.01929
[truncated: 8,203 more rows]
