# Supplementary material for: Oxidation of interfacial cobalt controls the pH dependence of the oxygen evolution reaction
Source: Nat Chem. 2025 Mar 28;17(6):856–64. doi: 10.1038/s41557-025-01784-1 (PMC12141032; doi:10.1038/s41557-025-01784-1)
Supplement: Supplementary file 3 — Source data for Fig. 2. [file 41557_2025_1784_MOESM3_ESM.xlsx]

## Sheet: Figure 2
		Figure 2
		2a	alkaline												2a	neutral												2a	acidic												2b	scan rate 100 mV dec-1						2b inset
		X	Y	X	Y	X	Y	X	Y	X	Y	X	Y		X	Y	X	Y	X	Y	X	Y	X	Y	X	Y		X	Y	X	Y	X	Y	X	Y	X	Y	X	Y		X	Y	X	Y	X	Y		X	Y
	scan rate mV s-1		200		150		100		50		25		10			200		150		100		50		25		10			200		150		100		50		25		10			alkaline		neutral		acidic
																																											-0.76922	1.00073				alkaline	1.18488
		0.99949	-0.53354	0.99856	0.42688	0.99765	1.36729	0.99802	0.9816	0.99808	0.92808	0.9992	0.07539		1.10102	-0.62917	1.10161	-0.99924	1.10124	-0.76922	1.1009	-0.55208	1.10048	-0.2916	1.10028	-0.16556		1.00108	-1.16358	1.00088	-0.93954	1.00073	-0.77435	1.00058	-0.61965	1.00033	-0.34347	1.0002	-0.19893		1.00161	-0.60948	1.10193	-0.85316	1.00142	-0.93309		neutral	1.35731
		0.99993	-0.4146	1.00052	-1.03227	1.00161	-0.60948	1.00149	-0.48034	0.99995	-0.07439	1	-0.02618		1.10146	-0.5611	1.10233	-1.10565	1.10193	-0.85316	1.10151	-0.59407	1.10107	-0.31982	1.10084	-0.17299		1.00157	-1.09581	1.00166	-1.19742	1.00142	-0.93309	1.00117	-0.65985	1.0009	-0.3671	1.00075	-0.20662		1.0042	-0.7028	1.10284	-0.7976	1.00239	-0.8974		acidic	1.46491
		1.00082	-0.30547	1.00173	-1.26055	1.0042	-0.7028	1.00245	-0.44443	1.00138	-0.15673	1.00132	-0.04524		1.10237	-0.50503	1.10322	-1.0441	1.10284	-0.7976	1.10244	-0.54613	1.10203	-0.29129	1.10196	-0.15235		1.00254	-1.05802	1.00261	-1.15077	1.00239	-0.8974	1.00214	-0.62807	1.00188	-0.34287	1.00188	-0.18592		1.00515	-0.64544	1.10377	-0.75169	1.00336	-0.86774
		1.00175	-0.23516	1.00271	-1.21358	1.00515	-0.64544	1.00341	-0.40331	1.00276	-0.14007	1.00246	-0.03886		1.10332	-0.47239	1.10415	-0.98618	1.10377	-0.75169	1.10338	-0.5116	1.10299	-0.26901	1.10308	-0.13536		1.00351	-1.02937	1.0036	-1.11374	1.00336	-0.86774	1.00311	-0.59881	1.00286	-0.32303	1.00302	-0.16908		1.0061	-0.59335	1.10472	-0.72019	1.00433	-0.83629
		1.00268	-0.16304	1.00364	-1.15538	1.0061	-0.59335	1.00438	-0.36464	1.00413	-0.1081	1.00345	-0.03001		1.10428	-0.45079	1.10506	-0.93504	1.10472	-0.72019	1.10433	-0.4818	1.10396	-0.25074	1.10406	-0.12445		1.00449	-1.00768	1.00456	-1.08442	1.00433	-0.83629	1.00409	-0.57383	1.00384	-0.30595	1.00401	-0.15844		1.00705	-0.54016	1.10565	-0.67956	1.00531	-0.81074
		1.00361	-0.09097	1.00457	-1.09473	1.00705	-0.54016	1.00534	-0.32343	1.00511	-0.088	1.00445	-0.02232		1.10525	-0.4298	1.10599	-0.89974	1.10565	-0.67956	1.10529	-0.45573	1.10494	-0.23507	1.10505	-0.11529		1.00547	-0.99091	1.00552	-1.05363	1.00531	-0.81074	1.00507	-0.55132	1.00483	-0.2909	1.005	-0.14883		1.008	-0.48844	1.10661	-0.65193	1.00629	-0.78945
		1.00456	-0.03897	1.00551	-1.00727	1.008	-0.48844	1.00775	-0.23326	1.00644	-0.06375	1.00544	-0.01341		1.10621	-0.40478	1.10696	-0.86718	1.10661	-0.65193	1.10626	-0.43329	1.10592	-0.22123	1.10603	-0.10673		1.00646	-0.97323	1.00652	-1.03047	1.00629	-0.78945	1.00605	-0.53136	1.00582	-0.27767	1.00599	-0.14059		1.00894	-0.43485	1.10756	-0.62319	1.00727	-0.76668
		1.00552	0.00376	1.00644	-0.94322	1.00894	-0.43485	1.00872	-0.20034	1.00776	-0.0386	1.00643	-0.00521		1.10719	-0.38961	1.10789	-0.83184	1.10756	-0.62319	1.10722	-0.41162	1.10724	-0.20651	1.10702	-0.0994		1.00744	-0.95361	1.00749	-1.00403	1.00727	-0.76668	1.00704	-0.51363	1.00681	-0.26542	1.00699	-0.13359		1.0099	-0.38748	1.10853	-0.6058	1.00825	-0.74423
		1.00647	0.05648	1.00737	-0.88904	1.0099	-0.38748	1.00969	-0.16965	1.00875	-0.02313	1.00742	0.00134		1.10817	-0.37915	1.10883	-0.80066	1.10853	-0.6058	1.10819	-0.39434	1.10856	-0.18753	1.10801	-0.093		1.00842	-0.93687	1.00845	-0.97624	1.00825	-0.74423	1.00802	-0.4953	1.0078	-0.25436	1.00798	-0.12678		1.01086	-0.34285	1.10948	-0.57279	1.00923	-0.72402
		1.00741	0.11431	1.00831	-0.80523	1.01086	-0.34285	1.01066	-0.14071	1.00973	-0.00781	1.00842	0.00872		1.10914	-0.35951	1.1098	-0.76957	1.10948	-0.57279	1.10916	-0.37424	1.10955	-0.1771	1.109	-0.0864		1.00941	-0.92119	1.00945	-0.95604	1.00923	-0.72402	1.009	-0.48034	1.00879	-0.24373	1.00897	-0.12075		1.01181	-0.29978	1.11045	-0.55515	1.01021	-0.70854
		1.00837	0.15608	1.00925	-0.74748	1.01181	-0.29978	1.01163	-0.11232	1.01072	0.00543	1.00941	0.01482		1.1101	-0.33461	1.11075	-0.74015	1.11045	-0.55515	1.11014	-0.36057	1.11053	-0.1678	1.10999	-0.08083		1.01039	-0.90322	1.01042	-0.93593	1.01021	-0.70854	1.00999	-0.46372	1.00978	-0.23422	1.00997	-0.11559		1.01421	-0.19205	1.11142	-0.53279	1.0112	-0.69041
		1.00934	0.18763	1.01018	-0.68972	1.01421	-0.19205	1.01406	-0.04292	1.01171	0.01875	1.0104	0.01972		1.11107	-0.31987	1.1117	-0.71662	1.11142	-0.53279	1.11111	-0.34235	1.11152	-0.15864	1.11098	-0.07583		1.01138	-0.88481	1.01139	-0.91523	1.0112	-0.69041	1.01098	-0.45105	1.01077	-0.22526	1.01096	-0.11028		1.01661	-0.09372	1.11239	-0.51769	1.01218	-0.67029
		1.0103	0.23251	1.01113	-0.61134	1.01661	-0.09372	1.01504	-0.01973	1.01269	0.03092	1.0114	0.02591		1.11206	-0.31108	1.11269	-0.69682	1.11239	-0.51769	1.11209	-0.33027	1.1125	-0.15009	1.11197	-0.07015		1.01236	-0.8698	1.0124	-0.89678	1.01218	-0.67029	1.01196	-0.43497	1.01176	-0.21657	1.01196	-0.10566		1.01758	-0.05962	1.11335	-0.49014	1.01317	-0.65557
		1.01125	0.28275	1.01206	-0.55875	1.01758	-0.05962	1.01602	0.00302	1.01368	0.04251	1.01239	0.03079		1.11304	-0.29562	1.11363	-0.66965	1.11335	-0.49014	1.11306	-0.31335	1.11349	-0.14204	1.11297	-0.06581		1.01335	-0.86063	1.01337	-0.87812	1.01317	-0.65557	1.01295	-0.42424	1.0131	-0.20608	1.01296	-0.10143		1.01855	-0.02419	1.11433	-0.47796	1.01415	-0.64229
		1.01222	0.31818	1.01301	-0.50927	1.01855	-0.02419	1.017	0.02409	1.01467	0.05374	1.01339	0.03492		1.11401	-0.27673	1.11458	-0.64471	1.11433	-0.47796	1.11405	-0.30303	1.11448	-0.13426	1.11396	-0.06148		1.01434	-0.84609	1.01434	-0.85443	1.01415	-0.64229	1.01394	-0.40961	1.01444	-0.19198	1.01395	-0.09705		1.01951	0.01105	1.1153	-0.45882	1.01514	-0.62433
		1.01319	0.34574	1.01396	-0.43767	1.01951	0.01105	1.01798	0.04429	1.01566	0.06371	1.01438	0.03998		1.11499	-0.26604	1.11557	-0.62433	1.1153	-0.45882	1.11502	-0.28726	1.11547	-0.12698	1.11495	-0.0568		1.01533	-0.83055	1.01535	-0.84077	1.01514	-0.62433	1.01493	-0.39994	1.01543	-0.18484	1.01495	-0.09329		1.02048	0.04395	1.11627	-0.44488	1.01612	-0.60892
		1.01415	0.3873	1.0149	-0.39249	1.02048	0.04395	1.01896	0.06389	1.01665	0.07399	1.01538	0.04376		1.11598	-0.25936	1.11652	-0.60039	1.11627	-0.44488	1.11601	-0.27778	1.11645	-0.11967	1.11595	-0.053		1.01631	-0.81786	1.01632	-0.82555	1.01612	-0.60892	1.01592	-0.38583	1.01643	-0.17796	1.01594	-0.08977		1.02145	0.07326	1.11724	-0.42075	1.01711	-0.59582
		1.0151	0.43533	1.01585	-0.35097	1.02145	0.07326	1.01994	0.08223	1.01764	0.08338	1.01638	0.04685		1.11695	-0.24155	1.11748	-0.58255	1.11724	-0.42075	1.11698	-0.26356	1.11744	-0.11337	1.11694	-0.04919		1.0173	-0.80367	1.01729	-0.80733	1.01711	-0.59582	1.01691	-0.37655	1.01742	-0.17151	1.01694	-0.086		1.02242	0.10235	1.11822	-0.41185	1.0181	-0.58414
		1.01607	0.47085	1.01681	-0.28955	1.02242	0.10235	1.02092	0.10115	1.01863	0.09238	1.01737	0.05125		1.11791	-0.21952	1.11848	-0.56916	1.11822	-0.41185	1.11797	-0.25446	1.11843	-0.10675	1.11793	-0.04522		1.01829	-0.79013	1.0183	-0.79118	1.0181	-0.58414	1.0179	-0.3649	1.01841	-0.16544	1.01794	-0.08296		1.02339	0.13236	1.11919	-0.39544	1.01909	-0.56834
		1.01704	0.49435	1.01776	-0.24582	1.02339	0.13236	1.02191	0.11822	1.01963	0.10102	1.01837	0.0544		1.11889	-0.20746	1.11943	-0.54309	1.11919	-0.39544	1.11895	-0.24152	1.11942	-0.10031	1.11893	-0.04206		1.01928	-0.7755	1.01928	-0.77652	1.01909	-0.56834	1.01889	-0.35609	1.01941	-0.15977	1.01894	-0.07989		1.02437	0.16114	1.12017	-0.38037	1.02007	-0.55585
		1.01801	0.53248	1.01871	-0.20714	1.02437	0.16114	1.02289	0.1351	1.02062	0.10881	1.01937	0.05748		1.11989	-0.20299	1.12039	-0.52201	1.12017	-0.38037	1.11993	-0.2321	1.12041	-0.09429	1.11992	-0.03858		1.02026	-0.76224	1.02025	-0.75656	1.02007	-0.55585	1.01988	-0.34485	1.0204	-0.1542	1.01993	-0.07666		1.02534	0.19308	1.12114	-0.36088	1.02106	-0.54407
		1.01896	0.5784	1.01967	-0.14309	1.02534	0.19308	1.02388	0.15185	1.02161	0.11729	1.02036	0.06141		1.12086	-0.18832	1.12139	-0.50855	1.12114	-0.36088	1.12165	-0.2132	1.1214	-0.08845	1.12092	-0.03498		1.02126	-0.75444	1.02126	-0.74434	1.02106	-0.54407	1.02087	-0.33582	1.0214	-0.14885	1.02093	-0.07411		1.02631	0.21956	1.12212	-0.35179	1.02205	-0.53393
		1.01993	0.61004	1.02062	-0.10511	1.02631	0.21956	1.02486	0.16759	1.0226	0.12486	1.02136	0.06365		1.12184	-0.17091	1.12234	-0.48648	1.12212	-0.35179	1.12337	-0.19326	1.12239	-0.0825	1.12191	-0.03233		1.02225	-0.74535	1.02224	-0.7328	1.02205	-0.53393	1.02186	-0.32658	1.02239	-0.1436	1.02193	-0.07137		1.02728	0.247	1.1231	-0.33821	1.02304	-0.52023
		1.02091	0.63149	1.02158	-0.06818	1.02728	0.247	1.02584	0.18359	1.0236	0.13136	1.02236	0.06633		1.12282	-0.16398	1.12331	-0.47239	1.1231	-0.33821	1.12435	-0.1805	1.12338	-0.07696	1.12291	-0.02894		1.02323	-0.72949	1.02321	-0.71577	1.02304	-0.52023	1.02285	-0.31698	1.02339	-0.13862	1.02293	-0.06855		1.02826	0.2728	1.12408	-0.32235	1.02403	-0.50753
		1.02188	0.66853	1.02254	-0.01226	1.02826	0.2728	1.02683	0.19803	1.02459	0.13856	1.02336	0.06981		1.12381	-0.15818	1.12431	-0.46182	1.12408	-0.32235	1.12534	-0.17421	1.12438	-0.07148	1.1239	-0.02584		1.02422	-0.71679	1.02422	-0.70299	1.02403	-0.50753	1.02385	-0.30931	1.02438	-0.13374	1.02392	-0.06635		1.02923	0.29837	1.12505	-0.30737	1.02502	-0.49819
		1.02283	0.71175	1.0235	0.02178	1.02923	0.29837	1.02782	0.21252	1.02558	0.1456	1.02435	0.07168		1.12478	-0.13853	1.12526	-0.43622	1.12505	-0.30737	1.12632	-0.16257	1.12537	-0.06621	1.1249	-0.02338		1.02521	-0.70735	1.0252	-0.68859	1.02502	-0.49819	1.02484	-0.29956	1.02538	-0.12896	1.02492	-0.06384		1.03021	0.32477	1.12604	-0.29827	1.02601	-0.48792
		1.02381	0.74054	1.02446	0.05299	1.03021	0.32477	1.0288	0.22608	1.02657	0.1528	1.02535	0.07428		1.12575	-0.11881	1.12622	-0.41745	1.12604	-0.29827	1.12731	-0.15598	1.12636	-0.06097	1.12589	-0.0203		1.0262	-0.69403	1.02617	-0.67267	1.02601	-0.48792	1.02583	-0.29286	1.02638	-0.12468	1.02592	-0.06141		1.03118	0.35044	1.12702	-0.28561	1.027	-0.47333
		1.02478	0.76491	1.02543	0.10875	1.03118	0.35044	1.02979	0.2394	1.02757	0.15864	1.02635	0.07755		1.12674	-0.11078	1.12722	-0.40827	1.12702	-0.28561	1.1283	-0.14597	1.12735	-0.05587	1.12689	-0.01753		1.02719	-0.6792	1.02718	-0.66209	1.027	-0.47333	1.02682	-0.28316	1.02737	-0.12028	1.02692	-0.05951		1.03216	0.37368	1.12799	-0.26885	1.02799	-0.46444
		1.02575	0.79945	1.02639	0.14161	1.03216	0.37368	1.03078	0.2533	1.02856	0.16488	1.02735	0.07843		1.12773	-0.10571	1.12818	-0.38603	1.12799	-0.26885	1.12928	-0.13799	1.12834	-0.05073	1.12789	-0.01525		1.02818	-0.66924	1.02816	-0.65167	1.02799	-0.46444	1.02782	-0.27745	1.02837	-0.11588	1.02791	-0.0571		1.03314	0.39606	1.12897	-0.25693	1.02898	-0.45536
		1.02671	0.84353	1.02734	0.17577	1.03314	0.39606	1.03177	0.26446	1.02956	0.17025	1.02834	0.0811		1.12871	-0.09248	1.12915	-0.37501	1.12897	-0.25693	1.13027	-0.12976	1.12934	-0.04602	1.12888	-0.01231		1.02917	-0.6626	1.02914	-0.63697	1.02898	-0.45536	1.02881	-0.26784	1.02936	-0.11182	1.02891	-0.05494		1.03412	0.41902	1.12996	-0.24983	1.02997	-0.44427
		1.02768	0.87023	1.03049	0.30416	1.03412	0.41902	1.03275	0.27765	1.03055	0.17694	1.02934	0.0839		1.12968	-0.07495	1.13016	-0.36562	1.12996	-0.24983	1.13125	-0.1209	1.13033	-0.04102	1.12988	-0.00984		1.03016	-0.65422	1.03015	-0.62437	1.02997	-0.44427	1.0298	-0.26287	1.03036	-0.10771	1.02991	-0.05316		1.03509	0.44372	1.13094	-0.23608	1.03096	-0.43288
		1.02866	0.89151	1.03361	0.42377	1.03509	0.44372	1.03374	0.29029	1.03155	0.18156	1.03034	0.08476		1.13067	-0.0692	1.1311	-0.3377	1.13094	-0.23608	1.13224	-0.11463	1.13132	-0.03645	1.13087	-0.00771		1.03115	-0.63892	1.03113	-0.61287	1.03096	-0.43288	1.03079	-0.253	1.03136	-0.10399	1.03091	-0.05105		1.03607	0.46643	1.13192	-0.22101	1.03195	-0.42337
		1.02963	0.92392	1.03456	0.46492	1.03607	0.46643	1.03473	0.30156	1.03254	0.18691	1.03134	0.08729		1.13166	-0.06006	1.13207	-0.32531	1.13192	-0.22101	1.13323	-0.10424	1.13231	-0.03184	1.13187	-0.00497		1.03214	-0.62628	1.0321	-0.59846	1.03195	-0.42337	1.03179	-0.2484	1.03235	-0.10012	1.03191	-0.04909		1.03705	0.48952	1.1329	-0.21024	1.03295	-0.41773
		1.03059	0.9663	1.03556	0.4859	1.03705	0.48952	1.03572	0.31347	1.03354	0.19231	1.03234	0.08979		1.13263	-0.04233	1.13308	-0.3155	1.1329	-0.21024	1.13422	-0.09971	1.13331	-0.02769	1.13287	-0.00277		1.03313	-0.61885	1.03311	-0.59065	1.03295	-0.41773	1.03278	-0.23995	1.03335	-0.09637	1.03291	-0.04754		1.03803	0.5106	1.13389	-0.20475	1.03393	-0.40557
		1.03156	0.99671	1.03651	0.527	1.03803	0.5106	1.03671	0.32525	1.03453	0.19703	1.03333	0.09042		1.1336	-0.02374	1.13403	-0.29556	1.13389	-0.20475	1.1352	-0.08846	1.1343	-0.02309	1.13386	-0.000686938		1.03412	-0.6093	1.0341	-0.58098	1.03393	-0.40557	1.03378	-0.235	1.03435	-0.09282	1.0339	-0.04542		1.03901	0.5332	1.13634	-0.17345	1.03493	-0.39681
		1.03254	1.01739	1.03747	0.56454	1.03901	0.5332	1.0377	0.33517	1.03553	0.2019	1.03433	0.09302		1.13459	-0.01618	1.13501	-0.28738	1.13634	-0.17345	1.1362	-0.08487	1.13529	-0.01867	1.13486	0.00206		1.03511	-0.59603	1.03507	-0.56643	1.03493	-0.39681	1.03477	-0.22761	1.03534	-0.0894	1.0349	-0.04386		1.03999	0.55397	1.13878	-0.13524	1.03592	-0.38827
		1.03351	1.04924	1.03847	0.5829	1.03999	0.55397	1.03869	0.34677	1.03652	0.20715	1.03533	0.09512		1.13558	-0.01064	1.13601	-0.27583	1.13878	-0.13524	1.13718	-0.07317	1.13628	-0.01461	1.13585	0.00406		1.0361	-0.58666	1.03608	-0.55522	1.03592	-0.38827	1.03725	-0.20664	1.03634	-0.08608	1.0359	-0.0423		1.04096	0.57549	1.13977	-0.12764	1.03691	-0.38026
		1.03446	1.09302	1.03942	0.62341	1.04096	0.57549	1.03968	0.35703	1.03752	0.21178	1.03633	0.09543		1.13656	0.000639573	1.13696	-0.24973	1.13977	-0.12764	1.13817	-0.07048	1.13728	-0.01021	1.13685	0.00603		1.0371	-0.58271	1.03706	-0.5451	1.03691	-0.38026	1.03824	-0.19835	1.03734	-0.08296	1.0369	-0.04041		1.04195	0.59565	1.14074	-0.11455	1.0379	-0.37017
		1.03544	1.1205	1.04037	0.66159	1.04195	0.59565	1.04067	0.36692	1.03851	0.21674	1.03733	0.09847		1.13753	0.01707	1.13793	-0.2391	1.14074	-0.11455	1.13916	-0.05907	1.13827	-0.006	1.13785	0.00854		1.03809	-0.57262	1.03804	-0.53173	1.0379	-0.37017	1.03924	-0.19466	1.03833	-0.07966	1.0379	-0.03905		1.04292	0.618	1.14174	-0.11126	1.03889	-0.36115
		1.03642	1.13713	1.04138	0.67747	1.04292	0.618	1.04166	0.37716	1.03951	0.22078	1.03833	0.09996		1.13852	0.02596	1.13894	-0.23041	1.14174	-0.11126	1.14015	-0.05585	1.13926	-0.0019	1.13884	0.01032		1.03907	-0.5557	1.03905	-0.52452	1.03889	-0.36115	1.04023	-0.18669	1.03933	-0.07675	1.0389	-0.03747		1.04391	0.63656	1.14271	-0.09089	1.03989	-0.35587
		1.03739	1.17048	1.04233	0.71701	1.04391	0.63656	1.04265	0.38772	1.0405	0.2251	1.03932	0.10065		1.1395	0.03537	1.1399	-0.2119	1.14271	-0.09089	1.14113	-0.04508	1.14026	0.00236	1.13984	0.01225		1.04006	-0.54622	1.04004	-0.51684	1.03989	-0.35587	1.04123	-0.18318	1.04033	-0.0735	1.03989	-0.0358		1.04489	0.65704	1.1437	-0.08586	1.04088	-0.34696
		1.03835	1.21103	1.04328	0.75254	1.04489	0.65704	1.04364	0.3981	1.0415	0.22938	1.04032	0.10336		1.14048	0.05316	1.14088	-0.20482	1.1437	-0.08586	1.14213	-0.04113	1.14125	0.00663	1.14084	0.01475		1.04106	-0.54068	1.04101	-0.50253	1.04088	-0.34696	1.04222	-0.1759	1.04133	-0.07077	1.04089	-0.03459		1.04587	0.67594	1.14468	-0.07396	1.04187	-0.33631
		1.03932	1.23868	1.04429	0.7693	1.04587	0.67594	1.04463	0.40704	1.04249	0.23413	1.04132	0.10462		1.14145	0.06937	1.14188	-0.19046	1.14468	-0.07396	1.14311	-0.03203	1.14224	0.0104	1.14183	0.01637		1.04205	-0.53024	1.04202	-0.49203	1.04187	-0.33631	1.04322	-0.17155	1.04232	-0.06771	1.04189	-0.0331		1.04685	0.69433	1.14567	-0.06904	1.04286	-0.3294
		1.0403	1.25826	1.04524	0.80754	1.04685	0.69433	1.04562	0.41648	1.04349	0.23752	1.04232	0.10539		1.14244	0.07772	1.14283	-0.16702	1.14567	-0.06904	1.1441	-0.02704	1.14324	0.01445	1.14283	0.01827		1.04304	-0.51771	1.04301	-0.48541	1.04286	-0.3294	1.04421	-0.16541	1.04332	-0.06482	1.04289	-0.03147		1.04783	0.71607	1.14664	-0.04863	1.04386	-0.32324
		1.04127	1.28948	1.04619	0.84393	1.04783	0.71607	1.04661	0.42623	1.04449	0.24188	1.04332	0.10837		1.14343	0.08361	1.146	-0.12187	1.14664	-0.04863	1.14509	-0.01886	1.14423	0.01812	1.14383	0.02056		1.04403	-0.51189	1.04398	-0.47109	1.04386	-0.32324	1.04521	-0.16056	1.04432	-0.06197	1.04389	-0.03031		1.04881	0.73369	1.14763	-0.04506	1.04485	-0.31432
		1.04223	1.33124	1.0472	0.85748	1.04881	0.73369	1.0476	0.43486	1.04548	0.24575	1.04432	0.10875		1.14441	0.09402	1.14919	-0.07465	1.14763	-0.04506	1.14608	-0.01259	1.14523	0.02223	1.14483	0.02209		1.04503	-0.50691	1.045	-0.46799	1.04485	-0.31432	1.0462	-0.15582	1.04532	-0.05915	1.04489	-0.02893		1.04979	0.75207	1.14861	-0.03406	1.04584	-0.30538
		1.04321	1.35965	1.04815	0.89511	1.04979	0.75207	1.04859	0.44278	1.04648	0.25008	1.04531	0.11036		1.14539	0.10974	1.15017	-0.06885	1.14861	-0.03406	1.14707	-0.00657	1.14622	0.02588	1.14582	0.02396		1.04602	-0.49545	1.04598	-0.45749	1.04584	-0.30538	1.0472	-0.15021	1.04631	-0.0566	1.04589	-0.02746		1.05078	0.77029	1.1496	-0.02657	1.04683	-0.29715
		1.04419	1.37947	1.04911	0.93003	1.05078	0.77029	1.04958	0.45301	1.04748	0.25374	1.04631	0.11279		1.14637	0.12108	1.15114	-0.05608	1.1496	-0.02657	1.14806	0.00178	1.14721	0.02984	1.14682	0.02607		1.047	-0.48238	1.04696	-0.44333	1.04683	-0.29715	1.0482	-0.14625	1.04731	-0.05396	1.04689	-0.02647		1.05176	0.79097	1.15057	-0.00879	1.04783	-0.29401
		1.04515	1.41159	1.05012	0.94223	1.05176	0.79097	1.05058	0.46021	1.04847	0.25742	1.04731	0.11287		1.14735	0.13349	1.15214	-0.04132	1.15057	-0.00879	1.14905	0.00588	1.14821	0.03344	1.14782	0.02753		1.048	-0.47225	1.04797	-0.43524	1.04783	-0.29401	1.04919	-0.14017	1.04831	-0.05131	1.04788	-0.02503		1.05274	0.80869	1.15157	-0.00445	1.04882	-0.28419
		1.04612	1.45176	1.05107	0.98145	1.05274	0.80869	1.05157	0.46976	1.04947	0.26133	1.04831	0.11459		1.14833	0.14713	1.15311	-0.02924	1.15157	-0.00445	1.15004	0.01543	1.1492	0.03727	1.14881	0.02954		1.04899	-0.46818	1.04895	-0.42835	1.04882	-0.28419	1.05019	-0.13671	1.04931	-0.04886	1.04888	-0.02374		1.05372	0.82712	1.15255	0.00464	1.04981	-0.2761
		1.04709	1.47961	1.05203	1.01599	1.05372	0.82712	1.05256	0.47862	1.05046	0.26503	1.04931	0.11704		1.1493	0.16275	1.15407	-0.01182	1.15255	0.00464	1.15103	0.01829	1.1502	0.04061	1.14981	0.0313		1.04998	-0.45911	1.04993	-0.41695	1.04981	-0.2761	1.05118	-0.13047	1.0503	-0.0463	1.04988	-0.02276		1.0547	0.84296	1.15354	0.01534	1.05081	-0.27159
		1.04807	1.49457	1.05304	1.02535	1.0547	0.84296	1.05355	0.4865	1.05146	0.26911	1.05031	0.11698		1.15029	0.1718	1.15506	0.00333	1.15354	0.01534	1.15201	0.02838	1.15119	0.04432	1.15081	0.03261		1.05097	-0.44682	1.05095	-0.41031	1.05081	-0.27159	1.05218	-0.1281	1.0513	-0.04393	1.05088	-0.02138		1.05569	0.85963	1.15451	0.03003	1.05181	-0.26659
		1.04904	1.52566	1.05399	1.06228	1.05569	0.85963	1.05454	0.49632	1.05246	0.27314	1.05131	0.11863		1.15127	0.17864	1.15605	0.00923	1.15451	0.03003	1.15301	0.03073	1.15218	0.04787	1.1518	0.03459		1.05197	-0.44013	1.05193	-0.40237	1.05181	-0.26659	1.05317	-0.12123	1.0523	-0.04158	1.05188	-0.02017		1.05667	0.87598	1.1555	0.03502	1.0528	-0.25594
		1.05	1.56654	1.05495	1.09797	1.05667	0.87598	1.05553	0.50303	1.05345	0.2759	1.0523	0.12142		1.15226	0.1879	1.15702	0.01806	1.1555	0.03502	1.15399	0.04142	1.15318	0.05151	1.1528	0.03647		1.05296	-0.43857	1.05291	-0.38851	1.0528	-0.25594	1.05417	-0.11934	1.0533	-0.03927	1.05288	-0.01934		1.05765	0.89508	1.15649	0.04292	1.05379	-0.24896
		1.05098	1.59647	1.05596	1.10715	1.05765	0.89508	1.05653	0.51062	1.05445	0.2793	1.0533	0.12111		1.15323	0.20613	1.15801	0.03704	1.15649	0.04292	1.15499	0.04366	1.15417	0.05524	1.1538	0.03764		1.05395	-0.42718	1.05392	-0.38244	1.05379	-0.24896	1.05516	-0.11219	1.05429	-0.037	1.05388	-0.01797		1.05864	0.91148	1.15747	0.057	1.05479	-0.24428
		1.05196	1.61292	1.05691	1.14429	1.05864	0.91148	1.05752	0.52035	1.05545	0.28302	1.0543	0.12315		1.15421	0.22144	1.15898	0.05066	1.15747	0.057	1.15597	0.05363	1.15517	0.05869	1.1548	0.03963		1.05494	-0.41223	1.05491	-0.37551	1.05479	-0.24428	1.05616	-0.11052	1.05529	-0.0348	1.05488	-0.01686		1.05962	0.93124	1.15845	0.06798	1.05578	-0.23807
		1.05293	1.64433	1.05787	1.17939	1.05962	0.93124	1.05851	0.52611	1.05644	0.28629	1.0553	0.12505		1.15519	0.2297	1.15995	0.06331	1.15845	0.06798	1.15697	0.05626	1.15616	0.06226	1.15579	0.04127		1.05593	-0.4038	1.05589	-0.36582	1.05578	-0.23807	1.05716	-0.10425	1.05629	-0.03264	1.05587	-0.01596		1.0606	0.94597	1.15944	0.07352	1.05677	-0.22895
		1.05389	1.68702	1.05888	1.18771	1.0606	0.94597	1.0595	0.53505	1.05744	0.28971	1.0563	0.12555		1.15617	0.24354	1.16094	0.07956	1.15944	0.07352	1.15796	0.06557	1.15715	0.06562	1.15679	0.04253		1.05693	-0.39922	1.0569	-0.36004	1.05677	-0.22895	1.05815	-0.10188	1.05729	-0.0305	1.05687	-0.01461		1.06159	0.96204	1.16043	0.08275	1.05777	-0.2237
		1.05486	1.71577	1.05984	1.22323	1.06159	0.96204	1.06125	0.53759	1.05844	0.29316	1.0573	0.1278		1.15714	0.25946	1.16192	0.0855	1.16043	0.08275	1.15895	0.06894	1.15815	0.06917	1.15779	0.04452		1.05792	-0.39165	1.05788	-0.35107	1.05777	-0.2237	1.05915	-0.09633	1.05829	-0.02824	1.05787	-0.01362		1.06257	0.97816	1.1614	0.09746	1.05876	-0.21914
		1.05585	1.73017	1.06079	1.25638	1.06257	0.97816	1.06299	0.55225	1.05943	0.29681	1.0583	0.12886		1.15813	0.26965	1.1629	0.09443	1.1614	0.09746	1.15994	0.07756	1.15914	0.07277	1.15879	0.04594		1.05891	-0.37994	1.05886	-0.3392	1.05876	-0.21914	1.06015	-0.09334	1.05928	-0.02598	1.05887	-0.01285		1.06356	0.99592	1.16239	0.10711	1.05976	-0.21338
		1.05682	1.76178	1.06181	1.26491	1.06356	0.99592	1.06398	0.55912	1.06043	0.30004	1.0593	0.12899		1.15912	0.27682	1.16388	0.11737	1.16239	0.10711	1.16093	0.08194	1.16014	0.07649	1.15978	0.04717		1.0599	-0.37463	1.05988	-0.33332	1.05976	-0.21338	1.06114	-0.08848	1.06028	-0.0242	1.05987	-0.01143		1.06454	1.01276	1.16338	0.11092	1.06075	-0.20461
		1.05778	1.80195	1.06276	1.30145	1.06454	1.01276	1.06497	0.56889	1.06143	0.30363	1.06029	0.13153		1.1601	0.28446	1.16485	0.12817	1.16338	0.11092	1.16192	0.08908	1.16113	0.07973	1.16078	0.04913		1.0609	-0.37054	1.06086	-0.32721	1.06075	-0.20461	1.06214	-0.08527	1.06128	-0.02209	1.06087	-0.01073		1.06552	1.02979	1.16436	0.12359	1.06174	-0.1999
		1.05875	1.82863	1.06372	1.33596	1.06552	1.02979	1.06596	0.5758	1.06242	0.30721	1.06129	0.13301		1.16107	0.30567	1.16583	0.13895	1.16436	0.12359	1.16291	0.09501	1.16213	0.08319	1.16178	0.05034		1.06189	-0.35988	1.06184	-0.31794	1.06174	-0.1999	1.06313	-0.08133	1.06228	-0.02006	1.06187	-0.00972		1.06651	1.044	1.16534	0.13658	1.06423	-0.18127
		1.05974	1.84352	1.06473	1.34293	1.06651	1.044	1.06696	0.58336	1.06342	0.31028	1.06229	0.13299		1.16205	0.32158	1.16682	0.15797	1.16534	0.13658	1.1639	0.10059	1.16312	0.08643	1.16278	0.0517		1.06288	-0.34754	1.06286	-0.31348	1.06423	-0.18127	1.06413	-0.07683	1.06328	-0.01801	1.06287	-0.0085		1.06749	1.06006	1.16633	0.14552	1.06671	-0.16221
		1.0607	1.87661	1.06569	1.3772	1.06749	1.06006	1.06795	0.59254	1.06442	0.31471	1.06329	0.13572		1.16303	0.33166	1.1678	0.16071	1.16633	0.14552	1.16489	0.10818	1.16412	0.08984	1.16377	0.05357		1.06387	-0.33966	1.06384	-0.30404	1.06671	-0.16221	1.06513	-0.07435	1.06427	-0.01597	1.06387	-0.00784		1.06848	1.07482	1.16732	0.14951	1.0677	-0.15412
		1.06166	1.92066	1.06664	1.41076	1.06848	1.07482	1.06894	0.601	1.06541	0.31754	1.06429	0.13714		1.16401	0.34304	1.16878	0.17134	1.16732	0.14951	1.16588	0.11181	1.16511	0.09288	1.16477	0.05466		1.06487	-0.33646	1.06482	-0.29174	1.0677	-0.15412	1.06612	-0.06931	1.06527	-0.0142	1.06487	-0.00681		1.06946	1.09418	1.1683	0.16496	1.0687	-0.14732
		1.06263	1.94953	1.06766	1.41805	1.06946	1.09418	1.06993	0.60663	1.06641	0.32093	1.06529	0.13695		1.16498	0.36151	1.16975	0.19709	1.1683	0.16496	1.16687	0.12116	1.16611	0.09634	1.16577	0.05608		1.06586	-0.3272	1.06583	-0.28684	1.0687	-0.14732	1.06712	-0.06734	1.06627	-0.01223	1.06587	-0.00572		1.07045	1.10779	1.16928	0.17473	1.06969	-0.14439
		1.06362	1.96787	1.06862	1.45137	1.07045	1.10779	1.07092	0.61476	1.06741	0.3245	1.06628	0.14007		1.16596	0.37416	1.17073	0.20488	1.16928	0.17473	1.16786	0.12343	1.1671	0.09985	1.16677	0.05805		1.06685	-0.31932	1.06682	-0.28272	1.06969	-0.14439	1.06812	-0.06152	1.06727	-0.01025	1.06686	-0.00503		1.07143	1.12642	1.17026	0.18481	1.07069	-0.13947
		1.06458	1.99984	1.06957	1.48866	1.07143	1.12642	1.07192	0.62249	1.0684	0.32791	1.06728	0.14069		1.16696	0.37545	1.1717	0.21564	1.17026	0.18481	1.16884	0.13398	1.16809	0.10294	1.16777	0.05896		1.06785	-0.31217	1.0678	-0.27257	1.07069	-0.13947	1.06912	-0.06045	1.06827	-0.0081	1.06786	-0.00394		1.07242	1.13974	1.17126	0.18696	1.07168	-0.13236
		1.06554	2.04309	1.07058	1.49392	1.07242	1.13974	1.07291	0.62992	1.0694	0.33186	1.06828	0.14132		1.16794	0.38923	1.17269	0.23448	1.17126	0.18696	1.16984	0.13493	1.16909	0.10613	1.16876	0.06019		1.06884	-0.30698	1.06882	-0.26755	1.07168	-0.13236	1.07011	-0.05468	1.06927	-0.00661	1.06886	-0.00293		1.0734	1.15793	1.17223	0.20644	1.07267	-0.12553
		1.06652	2.06739	1.07154	1.52854	1.0734	1.15793	1.0739	0.63785	1.0704	0.33519	1.06928	0.14452		1.1689	0.41242	1.17368	0.23676	1.17223	0.20644	1.17083	0.14554	1.17008	0.10945	1.16976	0.06208		1.06983	-0.29562	1.0698	-0.25823	1.07267	-0.12553	1.07111	-0.05322	1.07026	-0.00474	1.06986	-0.00226		1.07438	1.17283	1.17322	0.21317	1.07367	-0.12329
		1.0675	2.08217	1.0725	1.56322	1.07438	1.17283	1.0749	0.64489	1.07139	0.33782	1.07028	0.14498		1.16987	0.42897	1.17465	0.24998	1.17322	0.21317	1.17182	0.14655	1.17108	0.11266	1.17076	0.0628		1.07082	-0.28672	1.07078	-0.24975	1.07367	-0.12329	1.0721	-0.04797	1.07126	-0.00324	1.07086	-0.0013		1.07537	1.19052	1.1742	0.22394	1.07467	-0.11738
		1.06848	2.11147	1.07351	1.56729	1.07537	1.19052	1.07589	0.65383	1.07239	0.34211	1.07128	0.14562		1.17086	0.43543	1.17563	0.27715	1.1742	0.22394	1.17281	0.15728	1.17207	0.11607	1.17176	0.0643		1.07182	-0.27994	1.07179	-0.24482	1.07467	-0.11738	1.0731	-0.0465	1.07226	-0.00125	1.07186	-0.000395318		1.07635	1.20466	1.1752	0.22587	1.07566	-0.11042
		1.06943	2.15578	1.07447	1.60513	1.07635	1.20466	1.07688	0.66141	1.07338	0.34617	1.07228	0.1489		1.17184	0.44695	1.17661	0.28239	1.1752	0.22587	1.1738	0.1591	1.17307	0.11906	1.17275	0.06593		1.07281	-0.27518	1.07278	-0.24112	1.07566	-0.11042	1.0741	-0.04113	1.07326	0.000250357	1.07286	0.000318822		1.07734	1.22334	1.17616	0.24709	1.07666	-0.10501
		1.07041	2.18375	1.07542	1.63924	1.07734	1.22334	1.07787	0.66947	1.07438	0.34907	1.07328	0.14891		1.17281	0.46739	1.17758	0.29288	1.17616	0.24709	1.17479	0.1684	1.17406	0.12257	1.17375	0.06672		1.07381	-0.26889	1.07376	-0.23055	1.07666	-0.10501	1.0751	-0.03971	1.07426	0.00216	1.07386	0.00135		1.07833	1.23229	1.17716	0.25091	1.07765	-0.1032
		1.07139	2.19758	1.07644	1.64421	1.07833	1.23229	1.07886	0.67748	1.07538	0.35285	1.07427	0.15037		1.17379	0.47795	1.17857	0.31362	1.17716	0.25091	1.17578	0.17172	1.17506	0.12555	1.17475	0.06827		1.0748	-0.26037	1.07477	-0.2225	1.07765	-0.1032	1.07609	-0.0352	1.07526	0.00371	1.07486	0.00215		1.07931	1.25382	1.17814	0.26306	1.07865	-0.09516
		1.07236	2.22979	1.07739	1.67866	1.07931	1.25382	1.07986	0.68518	1.07637	0.35658	1.07527	0.15327		1.17479	0.48082	1.17956	0.31372	1.17814	0.26306	1.17677	0.18009	1.17605	0.12868	1.17575	0.06971		1.07579	-0.25144	1.07576	-0.2175	1.07865	-0.09516	1.07709	-0.03247	1.07625	0.0055	1.07586	0.00287		1.08029	1.26828	1.17913	0.26684	1.07964	-0.09011
		1.07332	2.27567	1.07835	1.71323	1.08029	1.26828	1.08085	0.69074	1.07737	0.3615	1.07627	0.15281		1.17576	0.49672	1.18052	0.33177	1.17913	0.26684	1.17776	0.18462	1.17705	0.13217	1.17675	0.07048		1.07679	-0.24705	1.07674	-0.20759	1.07964	-0.09011	1.07809	-0.02904	1.07725	0.00711	1.07686	0.00392		1.08127	1.288	1.1801	0.28784	1.08064	-0.08433
		1.07429	2.30314	1.07937	1.71297	1.08127	1.288	1.08184	0.70021	1.07836	0.36615	1.07727	0.15532		1.17672	0.5247	1.18149	0.35903	1.1801	0.28784	1.17875	0.19119	1.17804	0.13549	1.17774	0.072		1.07778	-0.2381	1.07775	-0.20188	1.08064	-0.08433	1.07908	-0.02609	1.07825	0.0088	1.07786	0.00464		1.08226	1.29979	1.18109	0.29055	1.08164	-0.08354
		1.07527	2.3205	1.08033	1.74972	1.08226	1.29979	1.08283	0.70714	1.07936	0.36792	1.07827	0.15785		1.1777	0.53896	1.18248	0.36039	1.18109	0.29055	1.17974	0.19745	1.17904	0.13831	1.17874	0.07335		1.07877	-0.22849	1.07874	-0.20198	1.08164	-0.08354	1.08008	-0.02339	1.07925	0.01048	1.07885	0.00531		1.08324	1.31677	1.18208	0.30061	1.08263	-0.0748
		1.07624	2.35387	1.08128	1.78851	1.08324	1.31677	1.08383	0.71428	1.08036	0.37199	1.07927	0.15727		1.17869	0.54569	1.18345	0.37347	1.18208	0.30061	1.18074	0.20183	1.18003	0.1413	1.17974	0.07409		1.07976	-0.22323	1.07972	-0.18912	1.08263	-0.0748	1.08108	-0.01934	1.08025	0.01205	1.07985	0.00642		1.08424	1.32597	1.18306	0.30969	1.08362	-0.0701
		1.0772	2.39713	1.08229	1.79164	1.08424	1.32597	1.08482	0.72363	1.08135	0.3767	1.08026	0.16005		1.17967	0.55853	1.18444	0.39194	1.18306	0.30969	1.18172	0.21008	1.18103	0.14447	1.18074	0.07563		1.08076	-0.21795	1.08074	-0.18234	1.08362	-0.0701	1.08208	-0.01753	1.08125	0.01361	1.08085	0.00697		1.08521	1.34737	1.18403	0.32732	1.08462	-0.06509
		1.07817	2.42389	1.08325	1.82604	1.08521	1.34737	1.08581	0.73113	1.08235	0.37921	1.08126	0.16234		1.18063	0.58139	1.18543	0.39351	1.18403	0.32732	1.18272	0.21305	1.18202	0.14711	1.18174	0.0768		1.08175	-0.21273	1.08172	-0.1767	1.08462	-0.06509	1.08307	-0.01314	1.08224	0.01533	1.08185	0.00773		1.0862	1.36385	1.18503	0.33154	1.08562	-0.06413
		1.07916	2.43313	1.08421	1.86259	1.0862	1.36385	1.0868	0.7401	1.08335	0.38388	1.08226	0.16251		1.18162	0.58932	1.18638	0.41546	1.18503	0.33154	1.1837	0.22286	1.18302	0.15042	1.18273	0.07738		1.08274	-0.2018	1.0827	-0.1675	1.08562	-0.06413	1.08407	-0.01173	1.08324	0.01691	1.08285	0.00875		1.08718	1.38495	1.18602	0.33889	1.08661	-0.0542
		1.08014	2.46187	1.08523	1.86108	1.08718	1.38495	1.08779	0.74843	1.08434	0.38755	1.08326	0.1652		1.18261	0.59492	1.18736	0.44062	1.18602	0.33889	1.1847	0.2242	1.18401	0.15324	1.18373	0.07921		1.08374	-0.19569	1.08372	-0.16421	1.08661	-0.0542	1.08507	-0.0068	1.08424	0.01837	1.08385	0.00932		1.08817	1.39416	1.18699	0.35221	1.08761	-0.05105
		1.08109	2.50866	1.08619	1.89415	1.08817	1.39416	1.08879	0.75548	1.08534	0.39151	1.08426	0.16712		1.18358	0.61435	1.18835	0.44105	1.18699	0.35221	1.18568	0.23498	1.18501	0.15618	1.18473	0.0801		1.08473	-0.18909	1.08471	-0.16136	1.08761	-0.05105	1.08606	-0.0063	1.08524	0.02002	1.08485	0.00999		1.08915	1.41246	1.18797	0.36693	1.0886	-0.04703
		1.08206	2.53611	1.08714	1.93374	1.08915	1.41246	1.08978	0.76329	1.08634	0.39581	1.08526	0.16692		1.18453	0.64237	1.18932	0.455	1.18797	0.36693	1.18668	0.23548	1.186	0.15948	1.18573	0.08085		1.08573	-0.18161	1.08569	-0.14921	1.0886	-0.04703	1.08706	-0.000516983	1.08624	0.02134	1.08585	0.01101		1.09014	1.42439	1.18896	0.37244	1.0896	-0.04442
		1.08305	2.5523	1.08815	1.93647	1.09014	1.42439	1.09077	0.77318	1.08733	0.39828	1.08625	0.17022		1.18551	0.65744	1.19031	0.47184	1.18896	0.37244	1.18766	0.24624	1.187	0.16288	1.18673	0.08257		1.08672	-0.1723	1.08893	-0.12262	1.0896	-0.04442	1.08806	-0.000184099	1.08724	0.02286	1.08685	0.01156		1.09112	1.44759	1.18995	0.37932	1.09059	-0.03564
		1.08402	2.58589	1.08911	1.97328	1.09112	1.44759	1.09176	0.7799	1.08833	0.40295	1.08725	0.17165		1.1865	0.66078	1.19129	0.47787	1.18995	0.37932	1.18866	0.24712	1.18799	0.16576	1.18772	0.08337		1.08771	-0.16628	1.09215	-0.09899	1.09059	-0.03564	1.08905	0.00497	1.08824	0.02438	1.08785	0.01236		1.0921	1.46458	1.19093	0.39513	1.09159	-0.03259
		1.08497	2.63771	1.09006	2.01289	1.0921	1.46458	1.09275	0.7894	1.08932	0.40735	1.08825	0.1718		1.18748	0.67598	1.19224	0.50227	1.19093	0.39513	1.18964	0.25837	1.18899	0.16871	1.18872	0.08415		1.08871	-0.16236	1.09314	-0.09735	1.09159	-0.03259	1.09005	0.00566	1.08923	0.02578	1.08885	0.01328		1.09309	1.48038	1.19191	0.40716	1.09258	-0.02864
		1.08594	2.66906	1.09108	2.01405	1.09309	1.48038	1.09375	0.79817	1.09032	0.41183	1.08925	0.17559		1.18844	0.69938	1.19323	0.52279	1.19191	0.40716	1.19064	0.25923	1.18998	0.17151	1.18972	0.08568		1.0897	-0.15816	1.09415	-0.0875	1.09258	-0.02864	1.09105	0.01029	1.09023	0.02736	1.08985	0.01376		1.09407	1.49183	1.1929	0.4132	1.09358	-0.02522
		1.08692	2.68412	1.09204	2.04853	1.09407	1.49183	1.09474	0.80523	1.09132	0.41558	1.09025	0.17661		1.18943	0.70772	1.19422	0.52563	1.1929	0.4132	1.19163	0.26941	1.19098	0.1746	1.19072	0.08621		1.09069	-0.14646	1.09513	-0.08226	1.09358	-0.02522	1.09205	0.01153	1.09123	0.02878	1.09084	0.01471		1.09505	1.51476	1.19388	0.42133	1.09457	-0.01676
		1.08789	2.71603	1.09299	2.08722	1.09505	1.51476	1.09573	0.81621	1.09231	0.42049	1.09125	0.17741		1.19041	0.71464	1.19519	0.53909	1.19388	0.42133	1.19262	0.27264	1.19197	0.17748	1.19172	0.0873		1.09169	-0.13918	1.09612	-0.08269	1.09457	-0.01676	1.09304	0.01585	1.09223	0.03021	1.09184	0.01554		1.09604	1.53149	1.19486	0.43837	1.09557	-0.01505
		1.08885	2.76148	1.09401	2.08866	1.09604	1.53149	1.09672	0.82473	1.09331	0.42436	1.09224	0.18097		1.19138	0.73907	1.2006	0.60703	1.19486	0.43837	1.19361	0.2808	1.19297	0.18054	1.19272	0.08891		1.09268	-0.1333	1.09713	-0.07132	1.09557	-0.01505	1.09404	0.01757	1.09323	0.03178	1.09284	0.01592		1.09702	1.5509	1.19584	0.44778	1.09657	-0.01129
		1.08982	2.78567	1.09496	2.12455	1.09702	1.5509	1.09771	0.83323	1.0943	0.42983	1.09324	0.18165		1.19233	0.76568	1.20156	0.62385	1.19584	0.44778	1.1946	0.28519	1.19396	0.18368	1.19372	0.08927		1.09368	-0.12751	1.09812	-0.06228	1.09657	-0.01129	1.09504	0.02087	1.09423	0.03326	1.09384	0.01709		1.098	1.56382	1.19683	0.45355	1.09756	-0.00636
		1.09081	2.79483	1.09591	2.16581	1.098	1.56382	1.0987	0.8451	1.0953	0.43315	1.09424	0.18299		1.19331	0.77919	1.20253	0.6384	1.19683	0.45355	1.19559	0.29135	1.19496	0.18658	1.19471	0.09031		1.09467	-0.11612	1.0991	-0.06121	1.09756	-0.00636	1.09604	0.02357	1.09523	0.03457	1.09484	0.01775		1.09898	1.58456	1.19781	0.46509	1.09856	0.000691736
		1.09178	2.8268	1.09693	2.16917	1.09898	1.58456	1.09969	0.85251	1.0963	0.43654	1.09524	0.18644		1.1943	0.78405	1.20352	0.657	1.19781	0.46509	1.19658	0.29844	1.19595	0.18951	1.19571	0.09185		1.09864	-0.08536	1.10012	-0.05334	1.09856	0.000691736	1.09703	0.0258	1.09622	0.03615	1.09584	0.0182		1.09997	1.59706	1.19879	0.48138	1.09956	0.00228
		1.09274	2.87449	1.09789	2.2021	1.09997	1.59706	1.10069	0.86017	1.09729	0.44305	1.09624	0.18637		1.19527	0.80245	1.20447	0.67832	1.19879	0.48138	1.19757	0.30211	1.19695	0.19223	1.19671	0.09226		1.10261	-0.05854	1.1011	-0.04723	1.09956	0.00228	1.09803	0.02937	1.09722	0.03754	1.09684	0.01922		1.10095	1.61988	1.19977	0.49065	1.10055	0.00606
		1.09371	2.90586	1.09884	2.24385	1.10095	1.61988	1.10167	0.87111	1.09829	0.44672	1.09724	0.18912		1.19624	0.82309	1.20544	0.68934	1.19977	0.49065	1.19856	0.3108	1.19795	0.1951	1.19771	0.09316		1.10361	-0.05243	1.10209	-0.04675	1.10055	0.00606	1.09903	0.03063	1.09822	0.03901	1.09784	0.01989		1.10193	1.63813	1.20077	0.49272	1.10155	0.01197
		1.09469	2.92477	1.09985	2.24542	1.10193	1.63813	1.10267	0.88002	1.09928	0.45198	1.09823	0.19182		1.19722	0.8339	1.20645	0.69551	1.20077	0.49272	1.19956	0.31288	1.19894	0.19776	1.19871	0.09463		1.10461	-0.05266	1.1031	-0.03496	1.10155	0.01197	1.10003	0.03511	1.09922	0.04035	1.09884	0.02036		1.10291	1.66265	1.20174	0.51123	1.10254	0.018
		1.09565	2.96273	1.10081	2.2808	1.10291	1.66265	1.10366	0.88975	1.10028	0.45584	1.09923	0.19221		1.1982	0.84685	1.20742	0.7129	1.20174	0.51123	1.20054	0.32381	1.19994	0.20045	1.19971	0.09509		1.1056	-0.04589	1.10408	-0.02747	1.10254	0.018	1.10103	0.03551	1.10022	0.0418	1.09984	0.0215		1.1039	1.67166	1.20272	0.52317	1.10354	0.01947
		1.0966	3.0147	1.10176	2.32595	1.1039	1.67166	1.10465	0.90031	1.10127	0.46175	1.10023	0.19458		1.19916	0.87229	1.20837	0.73432	1.20272	0.52317	1.20154	0.32409	1.20093	0.20318	1.2007	0.09619		1.10659	-0.03387	1.10507	-0.027	1.10354	0.01947	1.10202	0.04004	1.10122	0.04318	1.10084	0.02192		1.10488	1.69004	1.2037	0.53446	1.10454	0.02394
		1.09757	3.04137	1.10277	2.32876	1.10488	1.69004	1.10564	0.90862	1.10227	0.46606	1.10123	0.19892		1.20012	0.89589	1.20937	0.74887	1.2037	0.53446	1.20252	0.33583	1.20193	0.20599	1.2017	0.09734		1.10758	-0.02516	1.10609	-0.0189	1.10454	0.02394	1.10302	0.04052	1.10222	0.04452	1.10184	0.02265		1.10587	1.70415	1.2047	0.53618	1.10553	0.02928
		1.09856	3.0535	1.10373	2.36662	1.10587	1.70415	1.10663	0.91995	1.10326	0.47172	1.10223	0.19828		1.20111	0.90771	1.21033	0.76739	1.2047	0.53618	1.20352	0.33622	1.20292	0.20851	1.2027	0.09752		1.10858	-0.02279	1.10707	-0.013	1.10553	0.02928	1.10402	0.04553	1.10322	0.04588	1.10284	0.0236		1.10684	1.73359	1.20717	0.55621	1.10653	0.03469
		1.09953	3.08594	1.10468	2.40958	1.10684	1.73359	1.10762	0.92834	1.10426	0.47681	1.10322	0.20165		1.20209	0.91632	1.21129	0.78278	1.20717	0.55621	1.2045	0.3478	1.20392	0.21146	1.2037	0.09902		1.10957	-0.01708	1.10806	-0.01166	1.10653	0.03469	1.10502	0.0456	1.10421	0.04726	1.10384	0.02399		1.10782	1.74955	1.2096	0.59528	1.10753	0.03531
		1.10048	3.13837	1.10569	2.41346	1.10782	1.74955	1.10861	0.93991	1.10525	0.48262	1.10422	0.20415		1.20306	0.93517	1.21231	0.78459	1.2096	0.59528	1.2055	0.34757	1.20491	0.21459	1.2047	0.1001		1.11056	-0.00611	1.10907	-0.000697947	1.10753	0.03531	1.10601	0.05043	1.10521	0.04844	1.10483	0.0248		1.1088	1.77216	1.2106	0.59987	1.10852	0.04177
		1.10145	3.1687	1.10665	2.44875	1.1088	1.77216	1.1096	0.95198	1.10625	0.48644	1.10522	0.20452		1.20403	0.95648	1.21327	0.8068	1.2106	0.59987	1.20648	0.35931	1.20591	0.21724	1.2057	0.10031		1.11156	-0.00196	1.11005	0.00701	1.10852	0.04177	1.10701	0.05095	1.10621	0.04994	1.10583	0.02566		1.10979	1.78218	1.21158	0.61153	1.10951	0.04648
		1.10244	3.18149	1.10759	2.49228	1.10979	1.78218	1.11059	0.96122	1.10724	0.49092	1.10622	0.20758		1.20501	0.96895	1.21421	0.83349	1.21158	0.61153	1.20748	0.36021	1.20691	0.22011	1.20669	0.10171		1.11256	-0.00155	1.11104	0.00729	1.10951	0.04648	1.10801	0.0555	1.10721	0.05117	1.10683	0.0261		1.11077	1.80665	1.21257	0.61854	1.11051	0.05173
		1.1034	3.2228	1.10862	2.49178	1.11077	1.80665	1.11158	0.96967	1.10824	0.498	1.10721	0.21077		1.20598	0.98553	1.21522	0.84233	1.21257	0.61854	1.20846	0.37051	1.2079	0.2225	1.20769	0.10266		1.11355	0.00644	1.11205	0.01385	1.11051	0.05173	1.10901	0.05622	1.10821	0.05258	1.10783	0.02688		1.11175	1.82345	1.21353	0.6418	1.11151	0.05163
		1.10434	3.28039	1.10957	2.52764	1.11175	1.82345	1.11257	0.98312	1.10923	0.50314	1.10821	0.21027		1.20694	1.0092	1.21618	0.86174	1.21353	0.6418	1.20946	0.373	1.2089	0.22578	1.20869	0.10309		1.11454	0.01931	1.11304	0.01979	1.11151	0.05163	1.11	0.05997	1.10921	0.05407	1.10883	0.02771		1.11272	1.854	1.21452	0.64574	1.1125	0.05923
		1.10531	3.31499	1.11052	2.57449	1.11272	1.854	1.11356	0.99058	1.11023	0.50869	1.10921	0.21562		1.2079	1.03463	1.21714	0.87812	1.21452	0.64574	1.21045	0.38114	1.20989	0.22822	1.20969	0.10458		1.11553	0.02582	1.11403	0.02396	1.1125	0.05923	1.111	0.06177	1.11021	0.0553	1.10983	0.02809		1.11371	1.86908	1.21551	0.65483	1.1135	0.0629
		1.1063	3.32888	1.11153	2.57755	1.11371	1.86908	1.11455	1.00174	1.11122	0.51309	1.11021	0.21713		1.20888	1.04724	1.21816	0.87877	1.21551	0.65483	1.21144	0.38677	1.21089	0.2314	1.21069	0.10503		1.11653	0.02762	1.11504	0.03347	1.1135	0.0629	1.112	0.06482	1.11121	0.05654	1.11083	0.02903		1.11469	1.88968	1.21649	0.66696	1.11449	0.0685
		1.10726	3.36309	1.11249	2.6157	1.11469	1.88968	1.11553	1.01509	1.11222	0.51894	1.11121	0.21694		1.20986	1.05864	1.2191	0.90799	1.21649	0.66696	1.21243	0.39253	1.21188	0.2347	1.21169	0.10569		1.11753	0.03481	1.11602	0.04038	1.11449	0.0685	1.113	0.06734	1.1122	0.05803	1.11183	0.02974		1.11567	1.90561	1.21746	0.68712	1.11549	0.06771
		1.10821	3.41714	1.11343	2.6654	1.11567	1.90561	1.11652	1.02736	1.11357	0.51334	1.1122	0.22238		1.21084	1.07573	1.22005	0.93272	1.21746	0.68712	1.21342	0.4003	1.21288	0.23648	1.21269	0.10731		1.11852	0.04432	1.11701	0.04096	1.11549	0.06771	1.11399	0.06916	1.1132	0.05924	1.11283	0.03027		1.11664	1.93533	1.21845	0.69265	1.11649	0.07648
		1.10918	3.44768	1.11444	2.67061	1.11664	1.93533	1.11751	1.03665	1.11491	0.52874	1.1132	0.22424		1.2118	1.09727	1.22106	0.94059	1.21845	0.69265	1.21441	0.40303	1.21387	0.23911	1.21368	0.10781		1.11951	0.04954	1.11802	0.04651	1.11649	0.07648	1.11499	0.07244	1.1142	0.06095	1.11383	0.03118		1.11763	1.95168	1.21944	0.69859	1.11748	0.07939
		1.11017	3.45614	1.1154	2.70689	1.11763	1.95168	1.1185	1.04813	1.1159	0.5375	1.1142	0.22426		1.21277	1.11739	1.22202	0.96162	1.21944	0.69859	1.2154	0.41276	1.21487	0.24222	1.21468	0.10832		1.12051	0.05001	1.11901	0.05464	1.11748	0.07939	1.11599	0.07355	1.1152	0.06215	1.11483	0.0318		1.1186	1.98033	1.22041	0.71651	1.11848	0.08462
		1.11114	3.48974	1.11634	2.75215	1.1186	1.98033	1.11948	1.06653	1.11689	0.54391	1.1152	0.2295		1.21374	1.13598	1.22299	0.97522	1.22041	0.71651	1.21639	0.41381	1.21587	0.24413	1.21568	0.11004		1.1215	0.05839	1.11999	0.05776	1.11848	0.08462	1.11699	0.07787	1.1162	0.06343	1.11583	0.03223		1.11959	1.9925	1.22139	0.73167	1.11948	0.08455
		1.11208	3.54981	1.11736	2.75419	1.11959	1.9925	1.12048	1.07566	1.11788	0.5501	1.11619	0.23072		1.21471	1.15702	1.224	0.97876	1.22139	0.73167	1.21738	0.42599	1.21686	0.24688	1.21668	0.11035		1.12249	0.07046	1.12101	0.06678	1.11948	0.08455	1.11799	0.07791	1.1172	0.06478	1.11683	0.03322		1.12056	2.01809	1.22237	0.73951	1.12047	0.09388
		1.11305	3.58522	1.11831	2.79164	1.12056	2.01809	1.12147	1.08011	1.11888	0.55616	1.11719	0.23261		1.21567	1.18202	1.22494	1.01235	1.22237	0.73951	1.21838	0.42569	1.21786	0.24969	1.21768	0.11114		1.12349	0.07733	1.12199	0.0739	1.12047	0.09388	1.11898	0.08287	1.1182	0.06613	1.11783	0.03397		1.12155	2.03377	1.22336	0.74717	1.12147	0.09504
		1.11403	3.6008	1.11926	2.84132	1.12155	2.03377	1.12245	1.10094	1.11987	0.56386	1.11819	0.23816		1.21663	1.20112	1.22589	1.03487	1.22336	0.74717	1.21936	0.43765	1.21885	0.25246	1.21868	0.11276		1.12448	0.07893	1.12298	0.0726	1.12147	0.09504	1.11998	0.08288	1.11919	0.06741	1.11883	0.03438		1.12252	2.06431	1.22433	0.76669	1.12247	0.09971
		1.11499	3.64297	1.12027	2.85085	1.12252	2.06431	1.12344	1.10829	1.12086	0.57053	1.11919	0.23754		1.21762	1.2115	1.22691	1.03737	1.22433	0.76669	1.22036	0.4369	1.21985	0.25498	1.21968	0.113		1.12548	0.08537	1.12399	0.07949	1.12247	0.09971	1.12098	0.08774	1.12019	0.06863	1.11982	0.03545		1.1235	2.08609	1.22531	0.77932	1.12346	0.10121
		1.11593	3.70382	1.12122	2.89305	1.1235	2.08609	1.12443	1.11913	1.12186	0.57656	1.12018	0.24083		1.2186	1.22582	1.22785	1.06389	1.22531	0.77932	1.22134	0.45014	1.22084	0.25799	1.22067	0.11381		1.12647	0.09325	1.12498	0.0878	1.12346	0.10121	1.12198	0.08772	1.12119	0.06997	1.12082	0.03597		1.12447	2.11535	1.2263	0.78568	1.12446	0.10967
		1.11689	3.7434	1.12216	2.94417	1.12447	2.11535	1.12541	1.1385	1.12285	0.58357	1.12118	0.24594		1.21955	1.25093	1.22882	1.07705	1.2263	0.78568	1.22234	0.44939	1.22184	0.26043	1.22167	0.11549		1.12747	0.09801	1.12596	0.0914	1.12446	0.10967	1.12297	0.09258	1.12219	0.07139	1.12182	0.03647		1.12546	2.12803	1.22728	0.79577	1.12545	0.11173
		1.11788	3.75616	1.12317	2.94905	1.12546	2.12803	1.12641	1.14399	1.12385	0.58863	1.12218	0.24626		1.22052	1.27438	1.22983	1.0826	1.22728	0.79577	1.22332	0.46204	1.22283	0.26339	1.22267	0.11533		1.12846	0.10195	1.12698	0.09925	1.12545	0.11173	1.12397	0.09261	1.12319	0.07257	1.12282	0.03738		1.12643	2.15657	1.22825	0.8172	1.12645	0.1151
		1.11885	3.79	1.12413	2.98674	1.12643	2.15657	1.12739	1.16223	1.12484	0.59576	1.12318	0.24858		1.22148	1.29594	1.23076	1.12033	1.22825	0.8172	1.22432	0.46196	1.22383	0.26572	1.22367	0.1167		1.12946	0.10914	1.12796	0.10633	1.12645	0.1151	1.12497	0.09726	1.12419	0.07377	1.12382	0.03786		1.12741	2.17524	1.22923	0.82621	1.12745	0.11847
		1.11979	3.8499	1.12507	3.03665	1.12741	2.17524	1.12837	1.17971	1.12583	0.60376	1.12417	0.25395		1.22245	1.31434	1.23172	1.13877	1.22923	0.82621	1.2253	0.47258	1.22483	0.26885	1.22467	0.11789		1.13044	0.12205	1.12895	0.10465	1.12745	0.11847	1.12597	0.09805	1.12519	0.07525	1.12482	0.03854		1.12838	2.21084	1.23023	0.8315	1.12844	0.12634
		1.12076	3.88256	1.12608	3.04516	1.12838	2.21084	1.12937	1.18561	1.12683	0.61047	1.12517	0.25419		1.22341	1.3404	1.23274	1.14398	1.23023	0.8315	1.2263	0.47527	1.22582	0.27122	1.22567	0.11797		1.13144	0.12737	1.12996	0.11188	1.12844	0.12634	1.12696	0.1016	1.12619	0.0765	1.12582	0.03946		1.12936	2.22931	1.2312	0.84763	1.12944	0.12703
		1.12175	3.8932	1.12703	3.08786	1.12936	2.22931	1.13035	1.20277	1.12782	0.61685	1.12617	0.25747		1.22438	1.36075	1.23368	1.16955	1.2312	0.84763	1.22728	0.4836	1.22682	0.2741	1.22666	0.11948		1.13244	0.13085	1.13094	0.12186	1.12944	0.12703	1.12796	0.10316	1.12719	0.07762	1.12682	0.03988		1.13033	2.25924	1.23217	0.86585	1.13044	0.13047
		1.12271	3.92874	1.12796	3.14477	1.13033	2.25924	1.13134	1.21942	1.12881	0.62454	1.12716	0.26212		1.22537	1.36881	1.23466	1.17898	1.23217	0.86585	1.22827	0.48888	1.22781	0.27712	1.22766	0.12053		1.13343	0.13513	1.13193	0.12419	1.13044	0.13047	1.12896	0.10572	1.12818	0.07927	1.12782	0.0406		1.13131	2.27457	1.23315	0.87613	1.13143	0.13525
		1.12365	3.99702	1.12897	3.15401	1.13131	2.27457	1.13232	1.23358	1.12981	0.63119	1.12816	0.26303		1.22634	1.38359	1.23566	1.19214	1.23315	0.87613	1.22927	0.4939	1.22881	0.27936	1.22866	0.12081		1.13442	0.14418	1.13295	0.13163	1.13143	0.13525	1.12996	0.10852	1.12918	0.08051	1.12882	0.0415		1.13228	2.30678	1.23415	0.88008	1.13243	0.14244
		1.1246	4.04509	1.12992	3.19737	1.13228	2.30678	1.13331	1.24139	1.1308	0.63846	1.12916	0.26732		1.22729	1.41602	1.23659	1.22947	1.23415	0.88008	1.23025	0.50303	1.2298	0.2823	1.22966	0.12241		1.13542	0.14932	1.13393	0.13855	1.13243	0.14244	1.13096	0.10984	1.13018	0.08188	1.12982	0.04188		1.13326	2.32802	1.23511	0.90065	1.13342	0.14285
		1.12558	4.06681	1.13086	3.25093	1.13326	2.32802	1.1343	1.25616	1.13179	0.6472	1.13015	0.27058		1.22824	1.44679	1.23755	1.24581	1.23511	0.90065	1.23125	0.50472	1.2308	0.28443	1.23066	0.12299		1.13641	0.15352	1.13492	0.13666	1.13342	0.14285	1.13195	0.11387	1.13118	0.08325	1.13082	0.04271		1.13423	2.36211	1.23609	0.91366	1.13442	0.14693
		1.12654	4.1121	1.13187	3.25687	1.13423	2.36211	1.13528	1.27562	1.13278	0.65379	1.13115	0.27169		1.22922	1.46088	1.23856	1.25374	1.23609	0.91366	1.23223	0.51588	1.2318	0.28665	1.23166	0.12346		1.13741	0.16164	1.13593	0.14476	1.13442	0.14693	1.13295	0.11454	1.13218	0.0847	1.13182	0.04355		1.13521	2.37954	1.23708	0.92462	1.13542	0.15191
		1.12747	4.17848	1.13283	3.2958	1.13521	2.37954	1.13627	1.28776	1.13378	0.66001	1.13215	0.27636		1.23019	1.47992	1.23951	1.27775	1.23708	0.92462	1.23323	0.51553	1.23279	0.28988	1.23266	0.12509		1.1384	0.17291	1.13691	0.1559	1.13542	0.15191	1.13395	0.11889	1.13318	0.08604	1.13282	0.04401		1.13618	2.41241	1.23807	0.92892	1.13641	0.15823
		1.12843	4.2174	1.13376	3.35431	1.13618	2.41241	1.13725	1.30257	1.13477	0.66915	1.13315	0.27979		1.23115	1.50659	1.24048	1.28948	1.23807	0.92892	1.23421	0.52915	1.23379	0.29206	1.23365	0.12621		1.13939	0.17893	1.1379	0.15655	1.13641	0.15823	1.13495	0.11909	1.13418	0.08734	1.13381	0.04495		1.13716	2.43501	1.23903	0.95447	1.13741	0.1583
		1.12942	4.22959	1.13476	3.37072	1.13716	2.43501	1.13824	1.31954	1.13576	0.67624	1.13414	0.28015		1.23211	1.52889	1.24147	1.30961	1.23903	0.95447	1.23521	0.5268	1.23478	0.29478	1.23465	0.12635		1.14039	0.18038	1.13891	0.1643	1.13741	0.1583	1.13594	0.12381	1.13517	0.08849	1.13481	0.04563		1.13812	2.47251	1.24001	0.96294	1.13841	0.16324
		1.13039	4.26695	1.13571	3.41564	1.13812	2.47251	1.13923	1.33291	1.13675	0.6842	1.13514	0.28634		1.2331	1.53677	1.24241	1.3435	1.24001	0.96294	1.23694	0.53946	1.23578	0.29779	1.23565	0.12827		1.14139	0.18553	1.1399	0.17094	1.13841	0.16324	1.13694	0.12366	1.13617	0.08982	1.13581	0.04593		1.1391	2.49564	1.24099	0.97679	1.1394	0.16815
		1.13132	4.33023	1.13664	3.47319	1.1391	2.49564	1.14021	1.34788	1.13775	0.69107	1.13614	0.28997		1.23407	1.55356	1.24337	1.357	1.24099	0.97679	1.23869	0.54177	1.23678	0.30004	1.23665	0.12889		1.14238	0.19375	1.14089	0.16851	1.1394	0.16815	1.13794	0.12855	1.13717	0.09105	1.13681	0.04696		1.14007	2.52956	1.24199	0.98054	1.1404	0.17382
		1.13228	4.37168	1.13765	3.48383	1.14007	2.52956	1.14119	1.36656	1.13874	0.70138	1.13713	0.29025		1.23501	1.59359	1.24438	1.36584	1.24199	0.98054	1.23967	0.55314	1.23777	0.30342	1.23765	0.1292		1.14337	0.20084	1.1419	0.17799	1.1404	0.17382	1.13894	0.12849	1.13817	0.09239	1.13781	0.04759		1.14105	2.54543	1.24294	1.00747	1.1414	0.17307
		1.13327	4.38902	1.1386	3.53103	1.14105	2.54543	1.14218	1.38323	1.13973	0.70673	1.13813	0.29671		1.23596	1.6236	1.24534	1.38643	1.24294	1.00747	1.24067	0.55412	1.23877	0.30609	1.23865	0.13111		1.14437	0.20637	1.14288	0.18877	1.1414	0.17307	1.13993	0.13339	1.13917	0.0938	1.13881	0.04807		1.14202	2.58059	1.24393	1.01406	1.14239	0.18024
		1.13422	4.43477	1.13954	3.58485	1.14202	2.58059	1.14316	1.39525	1.14072	0.71665	1.13913	0.29877		1.23694	1.63714	1.24629	1.40644	1.24393	1.01406	1.24165	0.56747	1.23976	0.30838	1.23964	0.13153		1.14536	0.21395	1.14387	0.1887	1.14239	0.18024	1.14093	0.13331	1.14017	0.09516	1.13981	0.04908		1.14299	2.60402	1.24492	1.02461	1.14339	0.1844
		1.13515	4.50846	1.14055	3.59379	1.14299	2.60402	1.14415	1.41078	1.14171	0.72673	1.14013	0.29996		1.23791	1.65456	1.24728	1.42507	1.24492	1.02461	1.24265	0.56692	1.24076	0.31134	1.24064	0.13221		1.14635	0.22373	1.14488	0.19768	1.14339	0.1844	1.14193	0.13776	1.14117	0.0966	1.14081	0.04966		1.14396	2.64189	1.2459	1.0338	1.14438	0.18973
		1.1361	4.55944	1.14149	3.64059	1.14396	2.64189	1.14513	1.43	1.1427	0.735	1.14112	0.30733		1.23886	1.6873	1.24823	1.45595	1.2459	1.0338	1.24363	0.58033	1.24175	0.31421	1.24164	0.13427		1.14734	0.2311	1.14587	0.20287	1.14438	0.18973	1.14293	0.13881	1.14217	0.09787	1.14181	0.05022		1.14493	2.66615	1.24686	1.06089	1.14538	0.18904
		1.13708	4.57862	1.14242	3.70169	1.14493	2.66615	1.14612	1.44576	1.1437	0.7419	1.14212	0.30966		1.23982	1.70829	1.24919	1.47421	1.24686	1.06089	1.24463	0.57812	1.24275	0.31734	1.24264	0.13443		1.14834	0.23169	1.14686	0.20127	1.14538	0.18904	1.14393	0.14184	1.14316	0.09913	1.14281	0.0512		1.1459	2.70427	1.24785	1.06632	1.14637	0.19723
		1.13804	4.62341	1.14342	3.71975	1.1459	2.70427	1.1471	1.46138	1.14469	0.74808	1.14311	0.31126		1.24081	1.7169	1.2502	1.47985	1.24785	1.06632	1.24561	0.59207	1.24374	0.32021	1.24364	0.13561		1.14934	0.23583	1.14787	0.21263	1.14637	0.19723	1.14492	0.14419	1.14416	0.10056	1.14381	0.05171		1.14688	2.72008	1.24884	1.07381	1.14737	0.20069
		1.13897	4.69673	1.14437	3.76839	1.14688	2.72008	1.14808	1.47809	1.14568	0.75872	1.14411	0.31851		1.24177	1.73996	1.25115	1.50143	1.24884	1.07381	1.24661	0.59157	1.24474	0.32234	1.24464	0.1375		1.15033	0.24612	1.14885	0.22203	1.14737	0.20069	1.14592	0.1466	1.14516	0.10203	1.14481	0.05235		1.14785	2.75617	1.24981	1.08895	1.14837	0.20575
		1.13993	4.73996	1.1453	3.83143	1.14785	2.75617	1.14907	1.49298	1.14667	0.76816	1.14511	0.31848		1.2427	1.78349	1.2521	1.52613	1.24981	1.08895	1.24759	0.60459	1.24573	0.32537	1.24563	0.13757		1.15132	0.25542	1.14984	0.22159	1.14837	0.20575	1.14692	0.14928	1.14616	0.10342	1.14581	0.05347		1.14882	2.7791	1.25078	1.11031	1.14937	0.20481
		1.14091	4.75298	1.14631	3.83996	1.14882	2.7791	1.15005	1.51404	1.14766	0.776	1.1461	0.3224		1.24366	1.81045	1.25309	1.54731	1.25078	1.11031	1.24859	0.60344	1.24673	0.32796	1.24663	0.13837		1.15232	0.25954	1.15085	0.22867	1.14937	0.20481	1.14792	0.15063	1.14716	0.10483	1.14681	0.05385		1.14978	2.82107	1.25176	1.11935	1.15036	0.21476
		1.14187	4.79631	1.14726	3.88242	1.14978	2.82107	1.15103	1.53047	1.14866	0.78506	1.1471	0.3294		1.24464	1.82136	1.25404	1.5729	1.25176	1.11935	1.24957	0.61616	1.24773	0.33041	1.24763	0.14026		1.15331	0.26605	1.15184	0.23484	1.15036	0.21476	1.14891	0.1546	1.14816	0.106	1.14781	0.05447		1.15076	2.84969	1.25276	1.12382	1.15136	0.21617
		1.1428	4.87276	1.14819	3.93775	1.15076	2.84969	1.15202	1.54371	1.14965	0.79303	1.1481	0.32907		1.24561	1.84274	1.255	1.59207	1.25276	1.12382	1.25057	0.61794	1.24872	0.33302	1.24863	0.14061		1.1543	0.27633	1.15283	0.23514	1.15136	0.21617	1.14991	0.15532	1.14916	0.10772	1.1488	0.05553		1.15172	2.88846	1.25372	1.14793	1.15235	0.22189
		1.14375	4.92767	1.1492	3.95355	1.15172	2.88846	1.153	1.56556	1.15064	0.80189	1.14909	0.33334		1.24655	1.87683	1.25601	1.59668	1.25372	1.14793	1.25155	0.62758	1.24972	0.33569	1.24963	0.14163		1.15529	0.28318	1.15384	0.24683	1.15235	0.22189	1.15091	0.15982	1.15016	0.10897	1.1498	0.05585		1.1527	2.90601	1.25469	1.16258	1.15335	0.22099
		1.14472	4.95289	1.15013	4.00827	1.1527	2.90601	1.15398	1.58039	1.15163	0.80935	1.15009	0.34002		1.24752	1.89655	1.25697	1.61684	1.25469	1.16258	1.25254	0.63279	1.25071	0.3382	1.25063	0.14361		1.15629	0.28454	1.15482	0.25549	1.15335	0.22099	1.15191	0.15976	1.15115	0.11045	1.1508	0.05673		1.15366	2.94447	1.25568	1.17197	1.15434	0.23155
		1.14567	5.00282	1.15105	4.08344	1.15366	2.94447	1.15497	1.59808	1.15262	0.82055	1.15109	0.33929		1.2485	1.90621	1.2579	1.65213	1.25568	1.17197	1.25353	0.63761	1.25171	0.34158	1.25163	0.1435		1.15729	0.28825	1.15581	0.25549	1.15434	0.23155	1.1529	0.16506	1.15215	0.11171	1.1518	0.05771		1.15464	2.97163	1.25667	1.17642	1.15534	0.23309
		1.14659	5.08455	1.15205	4.10709	1.15464	2.97163	1.15595	1.61847	1.15361	0.83148	1.15208	0.34509		1.24946	1.93474	1.2589	1.66703	1.25667	1.17642	1.25452	0.64732	1.2527	0.34402	1.25262	0.14511		1.15828	0.29895	1.15682	0.26201	1.15534	0.23309	1.1539	0.16451	1.15315	0.11291	1.1528	0.05803		1.15559	3.01814	1.25763	1.20274	1.15634	0.23676
		1.14754	5.13587	1.15299	4.1543	1.15559	3.01814	1.15693	1.63368	1.1546	0.8398	1.15308	0.35024		1.25038	1.9822	1.25985	1.69294	1.25763	1.20274	1.25552	0.6494	1.2537	0.3472	1.25362	0.14669		1.15927	0.30946	1.15781	0.26739	1.15634	0.23676	1.1549	0.16981	1.15415	0.11452	1.1538	0.05908		1.15657	3.04032	1.25861	1.2151	1.15734	0.23874
		1.14853	5.15381	1.15392	4.21685	1.15657	3.04032	1.15791	1.65316	1.15559	0.84749	1.15407	0.35128		1.25134	2.00697	1.2608	1.71459	1.25861	1.2151	1.2565	0.66055	1.25469	0.3501	1.25462	0.14657		1.16027	0.31386	1.1588	0.26974	1.15734	0.23874	1.1559	0.16972	1.15515	0.11593	1.1548	0.05968		1.15754	3.07636	1.2596	1.22343	1.15833	0.24809
		1.14949	5.1954	1.15493	4.22756	1.15754	3.07636	1.1589	1.66585	1.15659	0.85582	1.15507	0.35821		1.25233	2.01827	1.26182	1.7148	1.2596	1.22343	1.2575	0.65984	1.25569	0.3528	1.25562	0.14824		1.16126	0.32016	1.15981	0.28047	1.15833	0.24809	1.15689	0.17464	1.15615	0.11736	1.1558	0.06025		1.15852	3.0979	1.26058	1.2321	1.15933	0.24909
		1.15041	5.27387	1.15588	4.26787	1.15852	3.0979	1.15988	1.68577	1.15758	0.86443	1.15607	0.36101		1.25329	2.04219	1.26277	1.743	1.26058	1.2321	1.25848	0.67382	1.25668	0.356	1.25661	0.14981		1.16225	0.33003	1.16079	0.28858	1.15933	0.24909	1.15789	0.17497	1.15715	0.11872	1.1568	0.06123		1.15947	3.14368	1.26154	1.25913	1.16032	0.25299
		1.15136	5.32115	1.15681	4.33329	1.15947	3.14368	1.16087	1.70326	1.15857	0.8743	1.15706	0.36153		1.25423	2.07567	1.2637	1.77915	1.26154	1.25913	1.25948	0.67177	1.25768	0.35821	1.25761	0.14984		1.16324	0.33758	1.16178	0.289	1.16032	0.25299	1.15889	0.17958	1.15814	0.12035	1.1578	0.06188		1.16044	3.17328	1.26252	1.26816	1.16132	0.25632
		1.15235	5.33976	1.1578	4.36115	1.16044	3.17328	1.16185	1.71656	1.15956	0.88143	1.15806	0.36903		1.2552	2.09368	1.2647	1.78862	1.26252	1.26816	1.26045	0.6874	1.25868	0.36151	1.25861	0.15184		1.16424	0.33822	1.16279	0.2945	1.16132	0.25632	1.15989	0.18055	1.15914	0.12158	1.1588	0.06257		1.16141	3.21107	1.26351	1.27504	1.16231	0.26469
		1.1533	5.38706	1.15874	4.41704	1.16141	3.21107	1.16283	1.73939	1.16055	0.88975	1.15905	0.37241		1.25618	2.10757	1.26565	1.81409	1.26351	1.27504	1.26146	0.68478	1.25967	0.36475	1.25961	0.15326		1.16524	0.34264	1.16378	0.30148	1.16231	0.26469	1.16089	0.18378	1.16014	0.12302	1.1598	0.06347		1.16239	3.22887	1.26449	1.28963	1.16331	0.26631
		1.15709	5.60595	1.15966	4.49154	1.16239	3.22887	1.16381	1.75711	1.16154	0.8987	1.16006	0.37054		1.25712	2.14333	1.2666	1.84008	1.26449	1.28963	1.26243	0.70001	1.26067	0.36703	1.26061	0.15338		1.16623	0.35525	1.16476	0.30485	1.16331	0.26631	1.16188	0.18639	1.16114	0.1246	1.1608	0.06418		1.16335	3.2687	1.26545	1.31257	1.16431	0.26935
		1.16091	5.79194	1.16064	4.51077	1.16335	3.2687	1.1648	1.76821	1.16253	0.90651	1.16105	0.3786		1.25806	2.18606	1.26763	1.83568	1.26545	1.31257	1.26344	0.6965	1.26166	0.37056	1.26161	0.15535		1.16722	0.36526	1.16577	0.31546	1.16431	0.26935	1.16288	0.18811	1.16214	0.12604	1.1618	0.06464		1.16433	3.29111	1.26644	1.32292	1.1653	0.27461
		1.16183	5.8728	1.16162	4.55208	1.16433	3.29111	1.16578	1.78892	1.16353	0.91791	1.16205	0.38099		1.25902	2.21079	1.26856	1.87265	1.26644	1.32292	1.26442	0.71128	1.26266	0.37345	1.2626	0.15592		1.16822	0.36858	1.16676	0.32242	1.1653	0.27461	1.16388	0.19192	1.16314	0.12752	1.16279	0.06583		1.16528	3.33631	1.26743	1.32724	1.1663	0.28218
		1.16278	5.92717	1.16255	4.60961	1.16528	3.33631	1.16677	1.80181	1.16452	0.92676	1.16304	0.38223		1.26	2.22197	1.26949	1.91025	1.26743	1.32724	1.26542	0.71114	1.26365	0.3755	1.2636	0.15641		1.16921	0.37465	1.16775	0.32284	1.1663	0.28218	1.16488	0.19334	1.16414	0.12904	1.16379	0.06625		1.16626	3.36373	1.26839	1.34951	1.16729	0.28243
		1.16376	5.94645	1.16352	4.62749	1.16626	3.36373	1.16775	1.81843	1.16551	0.93251	1.16404	0.38854		1.26096	2.24767	1.2705	1.91305	1.26839	1.34951	1.2664	0.72198	1.26465	0.37886	1.2646	0.15842		1.1702	0.38625	1.16876	0.32851	1.16729	0.28243	1.16587	0.19731	1.16513	0.13069	1.16479	0.06696		1.16722	3.40657	1.26937	1.36751	1.16829	0.28717
		1.16471	5.99469	1.16449	4.68679	1.16722	3.40657	1.16874	1.83635	1.1665	0.94093	1.16504	0.39045		1.2619	2.28099	1.27145	1.94168	1.26937	1.36751	1.26739	0.72648	1.26564	0.38125	1.2656	0.15925		1.17119	0.39363	1.16974	0.33703	1.16829	0.28717	1.16687	0.19792	1.16613	0.13214	1.16579	0.06804		1.1682	3.42416	1.27035	1.37723	1.16929	0.29228
		1.16562	6.08788	1.16541	4.76081	1.1682	3.42416	1.16972	1.84879	1.16749	0.94961	1.16603	0.39172		1.26287	2.30025	1.2724	1.96269	1.27035	1.37723	1.26838	0.73474	1.26664	0.38402	1.2666	0.15988		1.17219	0.39352	1.17073	0.34161	1.16929	0.29228	1.16787	0.20268	1.16713	0.13371	1.16679	0.06857		1.16917	3.4568	1.27135	1.37828	1.17028	0.29917
		1.16656	6.15369	1.16637	4.7836	1.16917	3.4568	1.1707	1.86884	1.16849	0.95742	1.16703	0.39883		1.26384	2.32104	1.27343	1.95903	1.27135	1.37828	1.26937	0.74082	1.26763	0.38777	1.26759	0.16241		1.17319	0.39912	1.17174	0.34999	1.17028	0.29917	1.16887	0.20279	1.16813	0.13526	1.16779	0.06937		1.17015	3.47749	1.2723	1.40869	1.17128	0.29925
		1.16753	6.18062	1.16734	4.83534	1.17015	3.47749	1.17169	1.87883	1.16948	0.9628	1.16803	0.39929		1.26478	2.35908	1.27434	2.00557	1.2723	1.40869	1.27036	0.74584	1.26863	0.39132	1.26859	0.163		1.17417	0.41364	1.17272	0.35882	1.17128	0.29925	1.16986	0.20813	1.16913	0.13656	1.16879	0.07042		1.1711	3.52557	1.27328	1.41949	1.17227	0.30534
		1.16848	6.23525	1.16828	4.89536	1.1711	3.52557	1.17268	1.8917	1.17047	0.9699	1.16903	0.4003		1.26571	2.40035	1.27528	2.03697	1.27328	1.41949	1.27134	0.7555	1.26962	0.39364	1.26959	0.16402		1.17517	0.42294	1.17372	0.35727	1.17227	0.30534	1.17086	0.20822	1.17013	0.13799	1.16979	0.07084		1.17208	3.54746	1.27427	1.43018	1.17327	0.31005
		1.16939	6.32086	1.16926	4.90537	1.17208	3.54746	1.17366	1.90985	1.17147	0.97862	1.17002	0.40621		1.26668	2.42065	1.2763	2.03815	1.27427	1.43018	1.27234	0.7561	1.27062	0.3958	1.27059	0.16595		1.17616	0.4272	1.17473	0.36314	1.17327	0.31005	1.17186	0.21354	1.17113	0.13971	1.17079	0.07186		1.17304	3.58369	1.27526	1.43549	1.17426	0.31718
		1.17034	6.37541	1.17023	4.95626	1.17304	3.58369	1.17465	1.92423	1.17246	0.9848	1.17102	0.40745		1.26765	2.43757	1.27724	2.06875	1.27526	1.43549	1.27332	0.76999	1.27161	0.39932	1.27159	0.16589		1.17716	0.43172	1.17571	0.37396	1.17426	0.31718	1.17286	0.21357	1.17212	0.14126	1.17179	0.07273		1.17403	3.60063	1.27621	1.4667	1.17526	0.31533
		1.17133	6.39149	1.17116	5.0172	1.17403	3.60063	1.17564	1.93272	1.17345	0.99058	1.17202	0.40854		1.26862	2.46135	1.27821	2.09034	1.27621	1.4667	1.27433	0.76754	1.27261	0.40282	1.27259	0.16762		1.17815	0.44454	1.1767	0.37783	1.17526	0.31533	1.17385	0.21842	1.17312	0.14274	1.17279	0.0732		1.17499	3.63696	1.27719	1.47573	1.17626	0.32348
		1.17229	6.43414	1.17213	5.03851	1.17499	3.63696	1.17663	1.94856	1.17445	0.99621	1.17301	0.41451		1.26957	2.49195	1.2792	2.09169	1.27719	1.47573	1.2753	0.78412	1.27361	0.40468	1.27358	0.16906		1.17914	0.45021	1.17771	0.38554	1.17626	0.32348	1.17485	0.21959	1.17412	0.14454	1.17379	0.0742		1.17597	3.6603	1.27818	1.48291	1.17725	0.32824
		1.1732	6.52002	1.17309	5.09839	1.17597	3.6603	1.17762	1.96083	1.17544	1.00396	1.17401	0.4133		1.27053	2.51752	1.28014	2.13893	1.27818	1.48291	1.27631	0.78011	1.2746	0.40842	1.27458	0.16932		1.18014	0.45042	1.17869	0.39488	1.17725	0.32824	1.17585	0.22338	1.17512	0.14608	1.17479	0.07508		1.17692	3.70707	1.27916	1.49554	1.17825	0.33472
		1.17414	6.58253	1.17402	5.16234	1.17692	3.70707	1.1786	1.97644	1.17644	1.00754	1.17501	0.41497		1.27148	2.54318	1.28108	2.16773	1.27916	1.49554	1.27728	0.79736	1.27559	0.41153	1.27558	0.17114		1.18113	0.459	1.17968	0.39205	1.17825	0.33472	1.17685	0.22542	1.17612	0.14762	1.17578	0.07553		1.17791	3.72307	1.28011	1.52393	1.17925	0.33347
		1.17512	6.6	1.17499	5.1816	1.17791	3.72307	1.17959	1.9869	1.17743	1.01391	1.17601	0.42176		1.27243	2.57812	1.28208	2.16663	1.28011	1.52393	1.27829	0.79166	1.27659	0.41524	1.27658	0.17326		1.18212	0.47419	1.1807	0.40018	1.17925	0.33347	1.17784	0.229	1.17712	0.14925	1.17678	0.07666		1.17888	3.75262	1.2811	1.53024	1.18024	0.34286
		1.17608	6.64737	1.17596	5.23196	1.17888	3.75262	1.18058	1.99692	1.17842	1.02217	1.17701	0.41905		1.27337	2.61514	1.28304	2.19865	1.2811	1.53024	1.27925	0.8096	1.27758	0.41822	1.27758	0.17296		1.18311	0.48369	1.18167	0.41265	1.18024	0.34286	1.17884	0.23148	1.17812	0.1508	1.17778	0.0774		1.17987	3.7672	1.2821	1.53544	1.18124	0.34644
		1.17699	6.73477	1.1769	5.28387	1.17987	3.7672	1.18157	2.00949	1.17942	1.02977	1.178	0.4223		1.27433	2.64154	1.28401	2.2112	1.2821	1.53544	1.28026	0.80798	1.27858	0.42107	1.27857	0.17486		1.18411	0.48577	1.18266	0.41463	1.18124	0.34644	1.17984	0.23368	1.17911	0.15249	1.17878	0.07796		1.18083	3.80987	1.28307	1.55486	1.18223	0.35287
		1.17793	6.79781	1.17788	5.28873	1.18083	3.80987	1.18255	2.02321	1.18042	1.03049	1.179	0.42719		1.2753	2.65676	1.28499	2.22086	1.28307	1.55486	1.28124	0.82234	1.27958	0.42383	1.27957	0.1766		1.1851	0.49369	1.18367	0.42284	1.18223	0.35287	1.18084	0.23731	1.18011	0.1541	1.17978	0.07914		1.18181	3.829	1.28403	1.57543	1.18323	0.3511
		1.17892	6.81349	1.17886	5.32928	1.18181	3.829	1.18355	2.02784	1.18141	1.03425	1.18	0.42381		1.27627	2.679	1.28593	2.26901	1.28403	1.57543	1.28224	0.82203	1.28057	0.42807	1.28057	0.17698		1.18609	0.50349	1.18466	0.43154	1.18323	0.3511	1.18183	0.23889	1.18111	0.15591	1.18078	0.07982		1.18277	3.86346	1.28501	1.58618	1.18422	0.36265
		1.17988	6.85489	1.17979	5.39136	1.18277	3.86346	1.18454	2.03682	1.18241	1.03948	1.181	0.42822		1.27722	2.7104	1.28688	2.29272	1.28501	1.58618	1.28322	0.83409	1.28156	0.43084	1.28157	0.17908		1.18708	0.50978	1.18565	0.42913	1.18422	0.36265	1.18283	0.24374	1.18211	0.15736	1.18178	0.08048		1.18377	3.86834	1.28601	1.58654	1.18522	0.36523
		1.1808	6.93333	1.18077	5.41006	1.18377	3.86834	1.18553	2.04489	1.1834	1.04267	1.182	0.43059		1.27816	2.74826	1.28787	2.29225	1.28601	1.58654	1.28421	0.83706	1.28256	0.43336	1.28256	0.18018		1.18808	0.51257	1.18666	0.43761	1.18522	0.36523	1.18383	0.24411	1.18311	0.15922	1.18278	0.08159		1.18474	3.89558	1.28697	1.61436	1.18621	0.37112
		1.18175	6.98663	1.18393	5.52301	1.18474	3.89558	1.18653	2.04818	1.1844	1.04767	1.183	0.4282		1.27912	2.77348	1.28885	2.3217	1.28697	1.61436	1.2852	0.8435	1.28355	0.43633	1.28356	0.18002		1.18907	0.52205	1.18764	0.45146	1.18621	0.37112	1.18482	0.24957	1.18411	0.16086	1.18378	0.08218		1.18573	3.90562	1.28795	1.62753	1.18721	0.37041
		1.18274	6.99743	1.18709	5.60046	1.18573	3.90562	1.18752	2.06292	1.1854	1.04815	1.184	0.43108		1.28007	2.80349	1.28981	2.33951	1.28795	1.62753	1.28619	0.85157	1.28455	0.43919	1.28456	0.18236		1.19006	0.53666	1.18863	0.45206	1.18721	0.37041	1.18582	0.24984	1.1851	0.16247	1.18478	0.08278		1.1867	3.94381	1.28893	1.63827	1.1882	0.38259
		1.1837	7.03601	1.18802	5.66546	1.1867	3.94381	1.18851	2.06608	1.18639	1.05304	1.18499	0.43352		1.28101	2.83987	1.29077	2.35803	1.28893	1.63827	1.28718	0.85615	1.28555	0.44239	1.28556	0.18411		1.19105	0.54587	1.18964	0.46055	1.1882	0.38259	1.18682	0.25543	1.1861	0.16428	1.18578	0.08404		1.18769	3.95288	1.28993	1.64028	1.1892	0.38438
		1.18462	7.12005	1.18901	5.69512	1.18769	3.95288	1.18951	2.07095	1.18739	1.05339	1.186	0.43003		1.28197	2.86639	1.29172	2.39955	1.28993	1.64028	1.28817	0.8663	1.28654	0.44562	1.28656	0.18309		1.19503	0.5695	1.19062	0.46941	1.1892	0.38438	1.18782	0.25531	1.1871	0.16588	1.18678	0.08463		1.18866	3.98429	1.29087	1.67433	1.1902	0.38934
		1.18556	7.1831	1.18998	5.71066	1.18866	3.98429	1.1905	2.08028	1.18839	1.05563	1.18699	0.43503		1.28294	2.88078	1.29268	2.41991	1.29087	1.67433	1.28917	0.86479	1.28754	0.44852	1.28756	0.18557		1.199	0.60395	1.19161	0.46747	1.1902	0.38934	1.18881	0.26117	1.1881	0.16754	1.18777	0.08546		1.18966	3.97884	1.29186	1.68524	1.19119	0.39132
		1.18655	7.19554	1.19092	5.7708	1.18966	3.97884	1.1915	2.07966	1.18939	1.05769	1.18799	0.43441		1.28392	2.89777	1.29367	2.42257	1.29186	1.68524	1.29014	0.88072	1.28853	0.45092	1.28855	0.18673		1.19999	0.60724	1.19262	0.47819	1.19119	0.39132	1.18981	0.26152	1.1891	0.16926	1.18877	0.08663		1.19064	4.00432	1.29284	1.69352	1.19218	0.4021
		1.18751	7.22996	1.19192	5.7871	1.19064	4.00432	1.19249	2.09189	1.19039	1.06144	1.18899	0.43178		1.28486	2.93535	1.29465	2.44506	1.29284	1.69352	1.29115	0.87732	1.28952	0.4548	1.28955	0.18719		1.20099	0.61355	1.1936	0.49108	1.19218	0.4021	1.19081	0.26733	1.1901	0.17082	1.18977	0.08726		1.19163	4.0101	1.29383	1.6984	1.19318	0.40352
		1.18844	7.30725	1.19291	5.78826	1.19163	4.0101	1.19349	2.09062	1.19138	1.06378	1.18999	0.43668		1.28579	2.97766	1.2956	2.46942	1.29383	1.6984	1.29212	0.89582	1.29052	0.4574	1.29055	0.19036		1.20198	0.62473	1.19459	0.49186	1.19318	0.40352	1.19181	0.26792	1.19109	0.17272	1.19077	0.08816		1.1926	4.04479	1.29478	1.73012	1.19418	0.40822
		1.18939	7.35465	1.19385	5.84132	1.1926	4.04479	1.19449	2.0897	1.19239	1.06123	1.19099	0.43474		1.28675	3.00213	1.29656	2.48949	1.29478	1.73012	1.29313	0.89047	1.29151	0.46125	1.29155	0.19033		1.20297	0.6324	1.19559	0.50186	1.19418	0.40822	1.1928	0.27232	1.19209	0.17466	1.19177	0.08923		1.19359	4.04989	1.29577	1.73766	1.19517	0.41218
		1.1904	7.35078	1.19485	5.86214	1.19359	4.04989	1.19548	2.09878	1.19338	1.06232	1.19199	0.4336		1.28771	3.02508	1.29752	2.52631	1.29577	1.73766	1.2941	0.90803	1.29251	0.46453	1.29255	0.19136		1.20396	0.64116	1.19659	0.5088	1.19517	0.41218	1.1938	0.27481	1.19309	0.17636	1.19277	0.08968		1.19457	4.0706	1.29677	1.74133	1.19616	0.42295
		1.19137	7.37508	1.19583	5.87159	1.19457	4.0706	1.19649	2.09271	1.19438	1.06248	1.19299	0.43695		1.28865	3.06371	1.29847	2.54911	1.29677	1.74133	1.29511	0.90211	1.2935	0.46861	1.29354	0.1945		1.20496	0.6494	1.19759	0.50757	1.19616	0.42295	1.1948	0.27821	1.19409	0.17806	1.19377	0.09075		1.19558	4.06192	1.29774	1.75616	1.19716	0.42348
		1.19231	7.44265	1.19676	5.93004	1.19558	4.06192	1.19749	2.09264	1.19538	1.06447	1.19399	0.43415		1.2896	3.09497	1.29946	2.55012	1.29774	1.75616	1.29608	0.92178	1.2945	0.47158	1.29454	0.19489		1.20594	0.66379	1.19856	0.52054	1.19716	0.42348	1.19579	0.28203	1.19509	0.18013	1.19477	0.09167		1.19656	4.08598	1.29869	1.78576	1.19816	0.42818
		1.19326	7.48847	1.19777	5.94358	1.19656	4.08598	1.19848	2.09827	1.19638	1.06227	1.19499	0.43378		1.29058	3.10776	1.30045	2.56838	1.29869	1.78576	1.29709	0.91531	1.29549	0.47383	1.29554	0.1958		1.20693	0.67419	1.19957	0.53202	1.19816	0.42818	1.19679	0.2842	1.19609	0.18194	1.19577	0.09238		1.19755	4.08811	1.29969	1.79161	1.19915	0.43361
		1.19426	7.48715	1.19876	5.94457	1.19755	4.08811	1.19948	2.09421	1.19738	1.06144	1.19599	0.43533		1.29156	3.12194	1.30139	2.60269	1.29969	1.79161	1.29806	0.93152	1.29649	0.47704	1.29654	0.19821		1.20793	0.67646	1.20056	0.5331	1.19915	0.43361	1.19779	0.28837	1.19708	0.184	1.19677	0.09363		1.19853	4.11406	1.30068	1.79332	1.20015	0.44331
		1.19524	7.51355	1.19971	5.98214	1.19853	4.11406	1.20048	2.09544	1.19839	1.0606	1.19699	0.43295		1.29249	3.16552	1.30235	2.62246	1.30068	1.79332	1.29906	0.93175	1.29749	0.47914	1.29754	0.19804		1.20892	0.68415	1.20154	0.54145	1.20015	0.44331	1.19879	0.28993	1.19808	0.18546	1.19777	0.09442		1.19954	4.10452	1.30164	1.8183	1.20115	0.44282
		1.19617	7.58303	1.20073	5.98474	1.19954	4.10452	1.20148	2.09993	1.19938	1.06176	1.19799	0.43221		1.29342	3.21056	1.30332	2.65141	1.30164	1.8183	1.30004	0.94437	1.29848	0.48234	1.29853	0.19938		1.20991	0.6938	1.20704	0.56756	1.20115	0.44282	1.19978	0.29505	1.19908	0.18748	1.19877	0.09501		1.20052	4.11878	1.30261	1.83655	1.20214	0.44967
		1.19713	7.63031	1.20173	5.973	1.20052	4.11878	1.20248	2.09454	1.20039	1.06069	1.19899	0.43541		1.29438	3.23117	1.30427	2.67821	1.30261	1.83655	1.30104	0.94606	1.29947	0.48614	1.29953	0.20197		1.2109	0.70597	1.20802	0.57872	1.20214	0.44967	1.20078	0.29558	1.20008	0.18956	1.19976	0.09618		1.20153	4.11338	1.3036	1.84537	1.20313	0.45568
		1.19813	7.62855	1.20267	6.02064	1.20153	4.11338	1.20348	2.09953	1.20138	1.06126	1.2	0.42991		1.29535	3.25251	1.30526	2.67297	1.3036	1.84537	1.30203	0.95413	1.30047	0.48931	1.30053	0.20108		1.2119	0.71313	1.20901	0.58336	1.20313	0.45568	1.20177	0.30232	1.20108	0.19099	1.20076	0.09701		1.2025	4.14095	1.3046	1.84672	1.20413	0.46377
		1.1991	7.65692	1.20369	6.02918	1.2025	4.14095	1.20448	2.09531	1.20239	1.0575	1.20099	0.43111		1.29628	3.29436	1.30625	2.69537	1.3046	1.84672	1.30301	0.96228	1.30146	0.493	1.30153	0.20313		1.21289	0.72284	1.21002	0.59146	1.20413	0.46377	1.20278	0.30178	1.20208	0.19319	1.20176	0.09763		1.20351	4.13333	1.30555	1.87839	1.20513	0.46398
		1.20004	7.72349	1.20468	6.0239	1.20351	4.13333	1.20549	2.08441	1.20339	1.05457	1.20199	0.43128		1.29723	3.32457	1.30717	2.73805	1.30555	1.87839	1.30401	0.96524	1.30246	0.49599	1.30252	0.20551		1.21387	0.73759	1.211	0.60502	1.20513	0.46398	1.20377	0.30843	1.20307	0.19508	1.20276	0.09884		1.2045	4.14364	1.30653	1.89124	1.20612	0.47123
		1.201	7.76143	1.20562	6.07171	1.2045	4.14364	1.20649	2.08822	1.20439	1.05374	1.203	0.42698		1.29823	3.32848	1.30814	2.74873	1.30653	1.89124	1.30499	0.97822	1.30345	0.49943	1.30352	0.2051		1.21486	0.74809	1.21198	0.61059	1.20612	0.47123	1.20477	0.3087	1.20407	0.19677	1.20376	0.09964		1.20552	4.12171	1.30752	1.89708	1.20711	0.47794
		1.20201	7.74902	1.20665	6.0669	1.20552	4.12171	1.2075	2.0751	1.20539	1.05276	1.204	0.43033		1.2992	3.3466	1.30912	2.776	1.30752	1.89708	1.30599	0.97627	1.30445	0.50212	1.30452	0.20762		1.21586	0.75247	1.213	0.61181	1.20711	0.47794	1.20576	0.31501	1.20507	0.19882	1.20476	0.10041		1.20651	4.1339	1.30851	1.90221	1.20811	0.48627
		1.20301	7.74935	1.20766	6.04415	1.20651	4.1339	1.20851	2.07162	1.2064	1.05017	1.205	0.43008		1.30011	3.40065	1.31006	2.8055	1.30851	1.90221	1.30696	0.99391	1.30544	0.50549	1.30552	0.20923		1.21685	0.75824	1.21398	0.62372	1.20811	0.48627	1.20676	0.31555	1.20607	0.20061	1.20576	0.10158		1.20752	4.12206	1.30945	1.93607	1.20911	0.48483
		1.20397	7.79578	1.20862	6.07314	1.20752	4.12206	1.2095	2.07498	1.2074	1.04792	1.206	0.42486		1.30104	3.44666	1.31107	2.79506	1.30945	1.93607	1.30797	0.98821	1.30644	0.50874	1.30652	0.20889		1.21784	0.77018	1.21496	0.62792	1.20911	0.48483	1.20776	0.32154	1.20707	0.20267	1.20676	0.10233		1.20851	4.1384	1.31044	1.9474	1.2101	0.49508
		1.20494	7.8176	1.20966	6.05522	1.20851	4.1384	1.21052	2.06066	1.2084	1.0439	1.207	0.42556		1.30202	3.45952	1.31204	2.82523	1.31044	1.9474	1.30894	1.00671	1.30743	0.51352	1.30751	0.21283		1.21883	0.78336	1.21597	0.63812	1.2101	0.49508	1.20876	0.32279	1.20806	0.2046	1.20776	0.10314		1.20952	4.12342	1.31144	1.94718	1.21109	0.49965
		1.20596	7.80187	1.21067	6.03337	1.20952	4.12342	1.21152	2.06091	1.20941	1.03952	1.208	0.42544		1.30298	3.48049	1.31296	2.87052	1.31144	1.94718	1.30995	0.99978	1.30843	0.51616	1.30851	0.21355		1.21982	0.79259	1.21695	0.64993	1.21109	0.49965	1.20975	0.32777	1.20906	0.20641	1.20876	0.10438		1.21052	4.1216	1.31241	1.96102	1.21208	0.50843
		1.20695	7.80978	1.21162	6.078	1.21052	4.1216	1.21252	2.05516	1.21041	1.03741	1.209	0.42111		1.30391	3.52379	1.31395	2.87219	1.31241	1.96102	1.31092	1.01998	1.30942	0.51984	1.30951	0.21347		1.22081	0.80184	1.21794	0.65531	1.21208	0.50843	1.21075	0.33034	1.21006	0.20866	1.20976	0.10502		1.21155	4.09583	1.31337	1.98911	1.21309	0.50681
		1.2079	7.86488	1.21264	6.07809	1.21155	4.09583	1.21353	2.04563	1.21141	1.03382	1.21	0.42185		1.30487	3.55039	1.31492	2.90168	1.31337	1.98911	1.31193	1.01436	1.31041	0.52325	1.31051	0.21509		1.2218	0.81724	1.21896	0.65846	1.21309	0.50681	1.21174	0.3342	1.21106	0.21072	1.21075	0.106		1.21254	4.10417	1.31435	2.00035	1.21407	0.51867
		1.20887	7.89745	1.21364	6.06191	1.21254	4.10417	1.21453	2.04733	1.21241	1.03126	1.211	0.42105		1.30587	3.55135	1.31586	2.9303	1.31435	2.00035	1.3129	1.03214	1.31141	0.52543	1.3115	0.21686		1.22279	0.82669	1.21994	0.67042	1.21407	0.51867	1.21274	0.33785	1.21206	0.21266	1.21175	0.10728		1.21355	4.09565	1.31536	1.99545	1.21507	0.523
		1.20988	7.87883	1.21461	6.09075	1.21355	4.09565	1.21554	2.03452	1.21342	1.02783	1.21201	0.41628		1.30683	3.57705	1.31688	2.91473	1.31536	1.99545	1.31391	1.02727	1.31277	0.5215	1.3125	0.21733		1.22379	0.83167	1.22092	0.6789	1.21507	0.523	1.21374	0.34037	1.21305	0.21461	1.21275	0.1078		1.21453	4.11156	1.31631	2.02454	1.21606	0.53101
		1.21088	7.8823	1.21565	6.06364	1.21453	4.11156	1.21655	2.03053	1.21442	1.02124	1.21301	0.41721		1.30774	3.63477	1.31783	2.95767	1.31631	2.02454	1.31488	1.04405	1.3141	0.52958	1.3135	0.21995		1.22478	0.8351	1.22193	0.68763	1.21606	0.53101	1.21473	0.34541	1.21405	0.21683	1.21375	0.10884		1.21556	4.08467	1.31728	2.04449	1.21706	0.52972
		1.21184	7.92792	1.21668	6.02458	1.21556	4.08467	1.21755	2.02599	1.21542	1.01958	1.21401	0.4161		1.30868	3.67221	1.31875	3.0028	1.31728	2.04449	1.31588	1.04374	1.3151	0.53395	1.3145	0.22131		1.22577	0.85206	1.22291	0.70019	1.21706	0.52972	1.21573	0.34707	1.21505	0.21908	1.21475	0.11001		1.21657	4.0742	1.31826	2.05501	1.21805	0.54404
		1.21282	7.94454	1.21765	6.04728	1.21657	4.0742	1.21857	2.00391	1.21643	1.01508	1.21501	0.41194		1.30966	3.68279	1.31975	2.99627	1.31826	2.05501	1.31686	1.0548	1.31609	0.53871	1.3155	0.22058		1.22675	0.87063	1.22389	0.70575	1.21805	0.54404	1.21673	0.35305	1.21605	0.2213	1.21575	0.11047		1.21759	4.0495	1.31927	2.04791	1.22055	0.5473
		1.21385	7.91189	1.21869	6.02717	1.21759	4.0495	1.21957	2.0054	1.21743	1.01383	1.21601	0.41437		1.31062	3.70395	1.32072	3.02768	1.31927	2.04791	1.31786	1.05993	1.31708	0.54255	1.31649	0.22443		1.22775	0.87533	1.22491	0.70414	1.22055	0.5473	1.21773	0.35388	1.21705	0.22308	1.21675	0.11173		1.21858	4.06158	1.32022	2.08325	1.22304	0.56055
		1.21487	7.89519	1.2197	6.00151	1.21858	4.06158	1.22058	1.99892	1.21843	1.0084	1.21701	0.41038		1.31155	3.74835	1.32167	3.0503	1.32022	2.08325	1.31884	1.06707	1.31808	0.54463	1.31749	0.22437		1.22874	0.88562	1.22589	0.72004	1.22304	0.56055	1.21872	0.36055	1.21804	0.22536	1.21775	0.11287		1.2196	4.04497	1.3212	2.09513	1.22403	0.56796
		1.21584	7.92872	1.22066	6.03053	1.2196	4.04497	1.22159	1.98445	1.21944	1.00153	1.21802	0.40811		1.31252	3.7688	1.32268	3.03737	1.3212	2.09513	1.31983	1.07743	1.31907	0.54867	1.31849	0.22495		1.22972	0.90031	1.22687	0.72968	1.22403	0.56796	1.21972	0.36046	1.21904	0.22727	1.21875	0.11329		1.2206	4.04268	1.32219	2.10309	1.22503	0.57061
		1.21683	7.93543	1.2217	6.01259	1.2206	4.04268	1.22259	1.9834	1.22044	0.99916	1.21902	0.40848		1.31352	3.77189	1.32362	3.08781	1.32219	2.10309	1.32083	1.07751	1.32007	0.55327	1.31949	0.22858		1.23071	0.91206	1.22788	0.73681	1.22503	0.57061	1.22071	0.36839	1.22004	0.22955	1.21975	0.11471		1.22163	4.0048	1.32318	2.10351	1.22601	0.58479
		1.21786	7.90034	1.22273	5.97254	1.22163	4.0048	1.2236	1.96909	1.22145	0.99609	1.22002	0.40372		1.31446	3.80976	1.32455	3.12381	1.32318	2.10351	1.32181	1.09067	1.32106	0.55492	1.32049	0.22869		1.23171	0.91512	1.22886	0.75049	1.22601	0.58479	1.22171	0.36891	1.22104	0.23164	1.22075	0.11546		1.22264	4.0022	1.32413	2.14019	1.22701	0.58589
		1.21887	7.89093	1.2237	5.987	1.22264	4.0022	1.22461	1.96639	1.22245	0.99253	1.22102	0.40318		1.31536	3.86692	1.32556	3.11589	1.32413	2.14019	1.32281	1.0877	1.32206	0.55865	1.32148	0.22942		1.2327	0.9216	1.22985	0.75664	1.22701	0.58589	1.22271	0.37591	1.22204	0.23388	1.22174	0.11632		1.22365	3.98348	1.32512	2.14619	1.22801	0.59132
		1.21984	7.92232	1.22476	5.95375	1.22365	3.98348	1.22562	1.95656	1.22345	0.98818	1.22202	0.40494		1.31631	3.89938	1.32651	3.15368	1.32512	2.14619	1.32378	1.10651	1.32305	0.56257	1.32248	0.23265		1.23369	0.94024	1.23087	0.75583	1.22801	0.59132	1.22371	0.37624	1.22303	0.23604	1.22274	0.11762		1.22465	3.98851	1.3261	2.15582	1.229	0.59673
		1.22083	7.93535	1.22578	5.91843	1.22465	3.98851	1.22663	1.94446	1.22446	0.98402	1.22302	0.39887		1.3173	3.90438	1.32748	3.16669	1.3261	2.15582	1.32479	1.09828	1.32405	0.56551	1.32348	0.23219		1.23467	0.9583	1.23184	0.77375	1.229	0.59673	1.2247	0.38305	1.22403	0.23814	1.22374	0.11833		1.22568	3.95907	1.32709	2.16026	1.22999	0.61034
		1.22187	7.89432	1.22675	5.94267	1.22568	3.95907	1.22763	1.94134	1.22546	0.97733	1.22402	0.39971		1.31826	3.93079	1.32848	3.16046	1.32709	2.16026	1.32576	1.12013	1.32504	0.56837	1.32448	0.2331		1.23566	0.96527	1.23282	0.78316	1.22999	0.61034	1.2257	0.38414	1.22503	0.2403	1.22474	0.11907		1.22669	3.95086	1.32804	2.1927	1.23099	0.61215
		1.22289	7.87083	1.22778	5.92545	1.22669	3.95086	1.22865	1.92561	1.22647	0.97182	1.22502	0.39986		1.3192	3.97015	1.32941	3.21653	1.32804	2.1927	1.32677	1.11183	1.32604	0.57091	1.32547	0.23593		1.23665	0.97399	1.23383	0.79142	1.23099	0.61215	1.22669	0.39	1.22603	0.24244	1.22574	0.12042		1.22771	3.92267	1.32903	2.19759	1.23198	0.61841
		1.22387	7.89244	1.22881	5.88682	1.22771	3.92267	1.22966	1.91577	1.22747	0.96899	1.22603	0.39378		1.32017	3.98678	1.33035	3.24698	1.32903	2.19759	1.32774	1.13339	1.32703	0.57516	1.32647	0.23532		1.23764	0.99006	1.23481	0.80526	1.23198	0.61841	1.22769	0.3931	1.22703	0.24482	1.22674	0.12114		1.22871	3.92308	1.33003	2.20262	1.23298	0.62482
		1.22487	7.8907	1.22979	5.90247	1.22871	3.92308	1.23066	1.91129	1.22848	0.96267	1.22703	0.39389		1.32116	3.99563	1.33136	3.24057	1.33003	2.20262	1.32875	1.12285	1.32803	0.57797	1.32747	0.23713		1.23863	1.0044	1.2358	0.80816	1.23298	0.62482	1.22869	0.39729	1.22802	0.24706	1.22774	0.12202		1.22974	3.89622	1.331	2.21685	1.23396	0.63779
		1.22592	7.84402	1.23084	5.8639	1.22974	3.89622	1.23167	1.89815	1.22948	0.96212	1.22803	0.3946		1.3221	4.03342	1.33232	3.27191	1.331	2.21685	1.32972	1.14434	1.32902	0.58162	1.32847	0.23999		1.23963	1.0053	1.23681	0.81194	1.23396	0.63779	1.22968	0.40162	1.22902	0.24936	1.22874	0.1233		1.23074	3.88964	1.33196	2.24511	1.23496	0.63933
		1.22695	7.81386	1.23189	5.80641	1.23074	3.88964	1.23268	1.88997	1.23048	0.9572	1.22903	0.39023		1.32301	4.09016	1.3333	3.28396	1.33196	2.24511	1.33073	1.1385	1.33001	0.58544	1.32947	0.23866		1.24062	1.01674	1.23779	0.83091	1.23496	0.63933	1.23068	0.40473	1.23002	0.25187	1.22974	0.12415		1.23178	3.85095	1.33295	2.25059	1.23596	0.64688
		1.22792	7.83741	1.23287	5.81541	1.23178	3.85095	1.23369	1.87971	1.23149	0.95195	1.23003	0.38977		1.32397	4.1147	1.33428	3.28897	1.33295	2.25059	1.3317	1.15448	1.33101	0.58769	1.33046	0.24146		1.2416	1.03751	1.23877	0.84081	1.23596	0.64688	1.23167	0.41021	1.23102	0.25397	1.23074	0.12506		1.23279	3.83796	1.33395	2.25055	1.23695	0.6547
		1.22892	7.83794	1.23393	5.77784	1.23279	3.83796	1.2347	1.8715	1.23249	0.94813	1.23103	0.39232		1.32495	4.12298	1.33521	3.34109	1.33395	2.25055	1.3327	1.15334	1.33201	0.59029	1.33146	0.2433		1.24258	1.05483	1.23978	0.84714	1.23695	0.6547	1.23267	0.41201	1.23202	0.25619	1.23174	0.12634		1.23382	3.81032	1.33491	2.27639	1.23794	0.66616
		1.22996	7.79472	1.23496	5.73758	1.23382	3.81032	1.2357	1.87062	1.2335	0.94403	1.23204	0.38713		1.32592	4.14557	1.33617	3.36014	1.33491	2.27639	1.33369	1.16471	1.333	0.59429	1.33246	0.2422		1.24358	1.06037	1.24076	0.86002	1.23794	0.66616	1.23367	0.41948	1.23301	0.2587	1.23273	0.12698		1.23482	3.81142	1.33588	2.2967	1.23894	0.66503
		1.23099	7.76435	1.23593	5.75342	1.23482	3.81142	1.23672	1.85352	1.2345	0.93821	1.23304	0.38634		1.32686	4.18039	1.33717	3.35674	1.33588	2.2967	1.33468	1.16863	1.334	0.59641	1.33346	0.24595		1.24457	1.0709	1.24174	0.86681	1.23894	0.66503	1.23467	0.41957	1.23401	0.26123	1.23373	0.12807		1.23584	3.78597	1.33687	2.30081	1.23993	0.67572
		1.23198	7.7748	1.23698	5.72513	1.23584	3.78597	1.23772	1.84641	1.23551	0.93247	1.23404	0.38462		1.32783	4.19941	1.33815	3.38171	1.33687	2.30081	1.33567	1.17522	1.33499	0.59929	1.33445	0.2474		1.24555	1.0901	1.24276	0.86868	1.23993	0.67572	1.23566	0.42719	1.23501	0.26328	1.23473	0.12932		1.23685	3.77589	1.33787	2.29852	1.24092	0.68443
		1.233	7.75977	1.23802	5.67302	1.23685	3.77589	1.23873	1.84066	1.23651	0.93028	1.23504	0.37913		1.3288	4.2182	1.33911	3.39717	1.33787	2.29852	1.33665	1.18641	1.33598	0.60343	1.33546	0.24597		1.24654	1.10255	1.24373	0.891	1.24092	0.68443	1.23666	0.42833	1.23601	0.26564	1.23573	0.12997		1.23789	3.73428	1.33882	2.33171	1.24191	0.69412
		1.23405	7.70178	1.23901	5.67462	1.23789	3.73428	1.23975	1.82237	1.23751	0.9268	1.23604	0.38165		1.32974	4.25601	1.34008	3.41117	1.33882	2.33171	1.33766	1.18314	1.33698	0.60519	1.33645	0.24962		1.24753	1.10664	1.24471	0.90023	1.24191	0.69412	1.23765	0.43638	1.237	0.26791	1.23673	0.13107		1.2389	3.72745	1.3398	2.34234	1.24291	0.69414
		1.2351	7.65446	1.24007	5.62985	1.2389	3.72745	1.24075	1.81317	1.23852	0.92215	1.23704	0.38081		1.33067	4.30097	1.34103	3.4551	1.3398	2.34234	1.33863	1.20023	1.33797	0.60946	1.33745	0.25023		1.24852	1.11781	1.24573	0.90642	1.24291	0.69414	1.23865	0.4367	1.238	0.27014	1.23773	0.13224		1.23993	3.70185	1.3408	2.34487	1.2439	0.70678
		1.2361	7.65377	1.24112	5.57231	1.23993	3.70185	1.24176	1.80878	1.23952	0.91985	1.23805	0.37402		1.33163	4.3252	1.34199	3.47321	1.3408	2.34487	1.33964	1.19279	1.33897	0.61213	1.33845	0.24905		1.2495	1.14064	1.2467	0.92059	1.2439	0.70678	1.23964	0.4444	1.239	0.2724	1.23873	0.13284		1.24093	3.69958	1.34179	2.35106	1.24489	0.71384
		1.23712	7.63506	1.2421	5.57694	1.24093	3.69958	1.24277	1.79606	1.24052	0.91393	1.23904	0.37751		1.33261	4.33483	1.34299	3.46889	1.34179	2.35106	1.34061	1.21341	1.33997	0.61511	1.33945	0.25253		1.25048	1.15922	1.24769	0.92321	1.24489	0.71384	1.24064	0.44503	1.24	0.27509	1.23973	0.13398		1.24196	3.66614	1.34274	2.38164	1.24588	0.7242
		1.23818	7.5767	1.24315	5.54208	1.24196	3.66614	1.24378	1.7889	1.24153	0.90836	1.24005	0.37417		1.33358	4.35346	1.34398	3.48643	1.34274	2.38164	1.34162	1.20335	1.34096	0.61831	1.34044	0.2535		1.25148	1.16494	1.2487	0.93335	1.24588	0.7242	1.24163	0.45287	1.241	0.2772	1.24073	0.13492		1.24297	3.65293	1.34373	2.38951	1.24688	0.7244
		1.23922	7.5346	1.24419	5.50009	1.24297	3.65293	1.24479	1.78048	1.24253	0.90567	1.24105	0.37048		1.33453	4.38645	1.34493	3.51062	1.34373	2.38951	1.34259	1.22385	1.34196	0.61884	1.34145	0.25285		1.25247	1.17757	1.24967	0.95437	1.24688	0.7244	1.24263	0.45491	1.24199	0.27994	1.24173	0.13569		1.244	3.62407	1.34473	2.38727	1.24787	0.73924
		1.24021	7.53972	1.24516	5.51997	1.244	3.62407	1.24579	1.77314	1.24354	0.90103	1.24205	0.37298		1.33549	4.41119	1.34589	3.5303	1.34473	2.38727	1.34361	1.21419	1.34295	0.62256	1.34244	0.25618		1.25345	1.19541	1.25065	0.96375	1.24787	0.73924	1.24363	0.46093	1.24299	0.28227	1.24272	0.13689		1.245	3.62593	1.3457	2.40437	1.24887	0.74446
		1.24122	7.53019	1.24621	5.48166	1.245	3.62593	1.2468	1.76487	1.24454	0.8965	1.24305	0.37035		1.33645	4.43511	1.34686	3.56046	1.3457	2.40437	1.34457	1.23666	1.34395	0.62775	1.34344	0.25666		1.25444	1.20864	1.25167	0.96917	1.24887	0.74446	1.24462	0.46444	1.24399	0.28445	1.24372	0.13784		1.24602	3.60162	1.34667	2.42658	1.24985	0.75639
		1.24227	7.47581	1.24726	5.42139	1.24602	3.60162	1.24781	1.75277	1.24554	0.89409	1.24405	0.36626		1.3374	4.46561	1.34782	3.58295	1.34667	2.42658	1.34559	1.22575	1.34494	0.63006	1.34444	0.25625		1.25543	1.21454	1.25265	0.9837	1.24985	0.75639	1.24562	0.46876	1.24499	0.28725	1.24472	0.13846		1.24704	3.5886	1.34765	2.43804	1.25086	0.75448
		1.24331	7.43239	1.24825	5.42136	1.24704	3.5886	1.24882	1.74188	1.24655	0.88837	1.24505	0.36946		1.33834	4.50405	1.34882	3.57737	1.34765	2.43804	1.34655	1.247	1.34594	0.63364	1.34543	0.26037		1.25642	1.23054	1.25363	0.98866	1.25086	0.75448	1.24661	0.47513	1.24598	0.28956	1.24572	0.1399		1.24807	3.55249	1.34867	2.42605	1.25184	0.77226
		1.24431	7.4323	1.24932	5.37392	1.24807	3.55249	1.24983	1.7388	1.24755	0.88532	1.24606	0.3655		1.3393	4.53237	1.34982	3.58787	1.34867	2.42605	1.34757	1.23905	1.34693	0.63492	1.34643	0.25966		1.2574	1.2538	1.25464	1.00095	1.25184	0.77226	1.24761	0.47781	1.24698	0.29238	1.24672	0.14064		1.24908	3.53944	1.34962	2.45694	1.25283	0.778
		1.24534	7.4074	1.25036	5.31998	1.24908	3.53944	1.25084	1.72268	1.24856	0.88133	1.24706	0.36038		1.34028	4.5404	1.35075	3.6271	1.34962	2.45694	1.34854	1.2534	1.34793	0.63681	1.34743	0.26021		1.25838	1.27345	1.25561	1.0215	1.25283	0.778	1.2486	0.48469	1.24798	0.29498	1.24772	0.1416		1.25011	3.50731	1.3506	2.46747	1.25383	0.78677
		1.24641	7.33292	1.25134	5.33421	1.25011	3.50731	1.25184	1.71893	1.24956	0.87794	1.24805	0.36594		1.34127	4.55001	1.35172	3.63612	1.3506	2.46747	1.34954	1.25462	1.34892	0.64068	1.34843	0.26267		1.25937	1.28096	1.25659	1.02949	1.25383	0.78677	1.2496	0.48619	1.24898	0.29763	1.24872	0.143		1.25112	3.50465	1.35158	2.48006	1.25482	0.78991
		1.24747	7.26938	1.25239	5.29756	1.25112	3.50465	1.25285	1.7119	1.25056	0.87278	1.24906	0.35922		1.34222	4.58021	1.3527	3.6595	1.35158	2.48006	1.35053	1.26191	1.34992	0.64049	1.34943	0.26181		1.26036	1.29234	1.25761	1.03762	1.25482	0.78991	1.2506	0.49456	1.24997	0.29987	1.24972	0.14347		1.25214	3.47966	1.3526	2.46646	1.25581	0.80639
		1.24849	7.25283	1.25343	5.2456	1.25214	3.47966	1.25386	1.70092	1.25157	0.86703	1.25006	0.35811		1.34317	4.61419	1.35366	3.68315	1.3526	2.46646	1.35152	1.26745	1.35092	0.64288	1.35043	0.26319		1.26134	1.31036	1.25858	1.04958	1.25581	0.80639	1.25159	0.49542	1.25097	0.30222	1.25072	0.14432		1.25314	3.4759	1.35354	2.50673	1.2568	0.81198
		1.24952	7.22431	1.25442	5.24791	1.25314	3.4759	1.25487	1.69547	1.25257	0.8672	1.25106	0.36093		1.34413	4.63819	1.35467	3.6667	1.35354	2.50673	1.35252	1.26828	1.35191	0.64642	1.35142	0.2661		1.26233	1.32568	1.25956	1.06006	1.2568	0.81198	1.25259	0.50421	1.25197	0.30456	1.25172	0.14578		1.25418	3.44087	1.35453	2.5114	1.2578	0.81951
		1.25057	7.1649	1.25548	5.20653	1.25418	3.44087	1.25587	1.69018	1.25358	0.86123	1.25207	0.35381		1.3451	4.65796	1.35566	3.68694	1.35453	2.5114	1.3535	1.28014	1.35291	0.64699	1.35242	0.26545		1.26332	1.33615	1.26057	1.07149	1.2578	0.81951	1.25359	0.50458	1.25297	0.30742	1.25272	0.14627		1.25519	3.42894	1.35552	2.51959	1.25879	0.82573
		1.25161	7.12527	1.25652	5.14943	1.25519	3.42894	1.25688	1.6857	1.25458	0.85865	1.25306	0.3553		1.34604	4.69368	1.35658	3.72888	1.35552	2.51959	1.35451	1.27598	1.35391	0.65066	1.35342	0.26656		1.2643	1.3531	1.26154	1.09351	1.25879	0.82573	1.25458	0.51406	1.25397	0.30946	1.25371	0.14735		1.25622	3.40111	1.35654	2.50763	1.25977	0.84308
		1.25261	7.12755	1.25751	5.15622	1.25622	3.40111	1.25788	1.67718	1.25558	0.85611	1.25406	0.35821		1.34699	4.72446	1.35758	3.72723	1.35654	2.50763	1.35548	1.29096	1.3549	0.65373	1.35442	0.26891		1.26528	1.37546	1.26253	1.1022	1.25977	0.84308	1.25558	0.5146	1.25496	0.31218	1.25471	0.14886		1.25722	3.39855	1.35747	2.55032	1.26077	0.84615
		1.25362	7.11415	1.25856	5.12112	1.25722	3.39855	1.2589	1.66453	1.25658	0.85232	1.25507	0.35126		1.34798	4.7292	1.35856	3.75061	1.35747	2.55032	1.3565	1.28304	1.3559	0.6562	1.35542	0.2673		1.26627	1.3959	1.26354	1.10786	1.26077	0.84615	1.25657	0.52338	1.25596	0.31463	1.25571	0.14896		1.25824	3.372	1.35847	2.54675	1.26176	0.85432
		1.25468	7.0566	1.25959	5.07729	1.25824	3.372	1.2599	1.65944	1.25759	0.85	1.25607	0.35297		1.34898	4.73144	1.3595	3.77802	1.35847	2.54675	1.35747	1.30203	1.3569	0.65792	1.35642	0.26951		1.26726	1.4057	1.26452	1.12185	1.26176	0.85432	1.25757	0.52491	1.25696	0.31746	1.25671	0.15033		1.25925	3.36643	1.35946	2.55399	1.26276	0.86167
		1.25573	7.00451	1.26057	5.09097	1.25925	3.36643	1.26091	1.65362	1.25859	0.84612	1.25707	0.35476		1.34992	4.76515	1.36053	3.75326	1.35946	2.55399	1.35849	1.289	1.35789	0.6608	1.35741	0.2715		1.26825	1.4175	1.26549	1.13558	1.26276	0.86167	1.25856	0.53256	1.25796	0.32009	1.25771	0.15141		1.26028	3.33223	1.36046	2.55343	1.26374	0.87911
		1.25674	6.99086	1.26163	5.05091	1.26028	3.33223	1.26192	1.6423	1.25959	0.84534	1.25807	0.34801		1.35086	4.80861	1.36151	3.78208	1.36046	2.55343	1.35945	1.31026	1.35889	0.66306	1.35842	0.27008		1.26923	1.4352	1.2665	1.14694	1.26374	0.87911	1.25956	0.53634	1.25895	0.32265	1.25871	0.152		1.26129	3.32358	1.36141	2.58783	1.26474	0.88145
		1.25777	6.9579	1.26267	4.99861	1.26129	3.32358	1.26292	1.64151	1.2606	0.83947	1.25907	0.35023		1.35183	4.82636	1.36242	3.82965	1.36141	2.58783	1.36047	1.29796	1.35989	0.66458	1.35941	0.27222		1.27021	1.45423	1.26748	1.16714	1.26474	0.88145	1.2613	0.53791	1.25995	0.32517	1.25971	0.15331		1.26231	3.30016	1.36241	2.58539	1.26573	0.8916
		1.25884	6.88736	1.26365	5.00566	1.26231	3.30016	1.26393	1.63056	1.2616	0.83456	1.26007	0.3502		1.35281	4.83935	1.36343	3.81691	1.36241	2.58539	1.36144	1.31936	1.36088	0.66732	1.36041	0.27379		1.2712	1.46781	1.26846	1.17808	1.26573	0.8916	1.26305	0.54357	1.26095	0.32776	1.26071	0.15429		1.26332	3.29221	1.36341	2.58658	1.26672	0.90188
		1.2599	6.82967	1.26472	4.96053	1.26332	3.29221	1.26494	1.62029	1.2626	0.83129	1.26108	0.34293		1.35375	4.87218	1.36441	3.84058	1.36341	2.58658	1.36246	1.30625	1.36188	0.66926	1.36141	0.27313		1.27218	1.48608	1.26947	1.18185	1.26672	0.90188	1.26404	0.55344	1.26195	0.33071	1.26171	0.15487		1.26434	3.2682	1.3644	2.59572	1.26771	0.91762
		1.26091	6.81764	1.26576	4.90657	1.26434	3.2682	1.26594	1.61912	1.26361	0.82758	1.26207	0.34685		1.35471	4.90002	1.36536	3.86457	1.3644	2.59572	1.36343	1.32555	1.36287	0.67141	1.36241	0.27507		1.27316	1.51193	1.27045	1.19968	1.26771	0.91762	1.26504	0.55496	1.26294	0.33358	1.26271	0.15635		1.26535	3.26208	1.36535	2.62123	1.2687	0.91821
		1.26193	6.79113	1.26674	4.91766	1.26535	3.26208	1.26695	1.61222	1.26461	0.82653	1.26307	0.3469		1.35572	4.89566	1.3664	3.83674	1.36535	2.62123	1.36444	1.3203	1.36387	0.67321	1.36341	0.27654		1.27414	1.53131	1.27142	1.21733	1.2687	0.91821	1.26603	0.5648	1.26394	0.33619	1.26371	0.15708		1.26637	3.23968	1.36636	2.61815	1.26969	0.92962
		1.26299	6.73289	1.26779	4.88272	1.26637	3.23968	1.26795	1.60838	1.26561	0.82281	1.26408	0.34119		1.35671	4.89702	1.36736	3.87526	1.36636	2.61815	1.36542	1.33203	1.36487	0.67651	1.36441	0.27504		1.27513	1.54288	1.27243	1.22928	1.26969	0.92962	1.26703	0.56671	1.26494	0.33874	1.2647	0.1578		1.26737	3.24152	1.36736	2.61598	1.27068	0.94098
		1.26403	6.68987	1.26883	4.83655	1.26737	3.24152	1.26896	1.60144	1.26661	0.8215	1.26507	0.34436		1.35765	4.93898	1.36829	3.91393	1.36736	2.61598	1.36642	1.32997	1.36587	0.67683	1.3654	0.27835		1.27612	1.5523	1.2734	1.24909	1.27068	0.94098	1.26802	0.57447	1.26594	0.3418	1.2657	0.15938		1.26839	3.2178	1.36832	2.64051	1.27167	0.9567
		1.26503	6.68812	1.2698	4.85374	1.26839	3.2178	1.26996	1.59482	1.26761	0.8193	1.26608	0.34155		1.35858	4.98078	1.3693	3.89671	1.36832	2.64051	1.36741	1.33748	1.36686	0.6788	1.3664	0.27805		1.2771	1.57407	1.27438	1.26131	1.27167	0.9567	1.26902	0.57864	1.26693	0.34432	1.2667	0.16002		1.2694	3.2114	1.3693	2.65388	1.27267	0.95781
		1.26606	6.66116	1.27085	4.82319	1.2694	3.2114	1.27097	1.59283	1.26862	0.81676	1.26708	0.33949		1.35957	4.98674	1.37028	3.92257	1.3693	2.65388	1.3684	1.34264	1.36786	0.67937	1.3674	0.27717		1.27808	1.59805	1.2754	1.26427	1.27267	0.95781	1.27001	0.58457	1.26793	0.34679	1.2677	0.16083		1.27043	3.18194	1.37031	2.65049	1.27365	0.97197
		1.26713	6.59068	1.27189	4.77399	1.27043	3.18194	1.27198	1.58294	1.26962	0.81472	1.26808	0.34168		1.36056	4.99468	1.37125	3.9348	1.37031	2.65049	1.3694	1.34356	1.36886	0.68071	1.3684	0.28117		1.27906	1.61553	1.27637	1.28574	1.27365	0.97197	1.27101	0.59054	1.26893	0.34994	1.2687	0.1622		1.27143	3.17702	1.37131	2.64875	1.27464	0.98354
		1.26818	6.53673	1.27287	4.78319	1.27143	3.17702	1.27298	1.57384	1.27062	0.81388	1.26908	0.34079		1.3615	5.03328	1.37228	3.91127	1.37131	2.64875	1.37038	1.35382	1.36985	0.68452	1.3694	0.2803		1.28005	1.63269	1.27734	1.30496	1.27464	0.98354	1.272	0.59468	1.26993	0.35206	1.2697	0.1627		1.27246	3.15217	1.37227	2.67513	1.27563	0.99708
		1.26919	6.52587	1.27393	4.74041	1.27246	3.15217	1.27398	1.57493	1.27162	0.8105	1.27008	0.33586		1.36245	5.05889	1.37323	3.95519	1.37227	2.67513	1.3714	1.34487	1.37085	0.68813	1.3704	0.28008		1.28102	1.65773	1.27835	1.31394	1.27563	0.99708	1.27299	0.60295	1.27092	0.35498	1.2707	0.16368		1.27346	3.14998	1.37325	2.68521	1.27663	0.9968
		1.27022	6.49895	1.27497	4.68729	1.27346	3.14998	1.27499	1.56687	1.27263	0.80647	1.27108	0.33834		1.36347	5.04706	1.37417	3.98774	1.37325	2.68521	1.37237	1.36299	1.37184	0.68984	1.37139	0.28418		1.282	1.68041	1.27932	1.33641	1.27663	0.9968	1.27399	0.60519	1.27192	0.35756	1.2717	0.16517		1.27447	3.13291	1.37427	2.67587	1.27761	1.01565
		1.27127	6.439	1.27594	4.70662	1.27447	3.13291	1.27599	1.56352	1.27363	0.80502	1.27208	0.33734		1.36447	5.05131	1.37519	3.9663	1.37427	2.67587	1.37339	1.35027	1.37284	0.69063	1.3724	0.28246		1.28299	1.69072	1.2803	1.3477	1.27761	1.01565	1.27498	0.61497	1.27292	0.36087	1.2727	0.16582		1.27547	3.13372	1.37526	2.68052	1.27861	1.02552
		1.27231	6.40017	1.27699	4.68052	1.27547	3.13372	1.277	1.55909	1.27463	0.80195	1.27308	0.33469		1.36539	5.10005	1.37617	3.98955	1.37526	2.68052	1.37435	1.37116	1.37384	0.69135	1.37339	0.28334		1.28398	1.70269	1.28131	1.35278	1.27861	1.02552	1.27598	0.61657	1.27391	0.36377	1.2737	0.1669		1.2765	3.1072	1.37622	2.70656	1.27959	1.04022
		1.27331	6.40333	1.27802	4.63772	1.2765	3.1072	1.278	1.55617	1.27563	0.80141	1.27408	0.33869		1.36633	5.1358	1.37715	3.99719	1.37622	2.70656	1.37538	1.35674	1.37484	0.69206	1.37439	0.28479		1.28496	1.72582	1.28228	1.37643	1.27959	1.04022	1.27697	0.62659	1.27491	0.36635	1.27469	0.1685		1.27751	3.09948	1.37721	2.71317	1.28059	1.04055
		1.27432	6.38689	1.27899	4.65557	1.27751	3.09948	1.279	1.55449	1.27663	0.79979	1.27509	0.3331		1.36733	5.1339	1.37817	3.98191	1.37721	2.71317	1.37634	1.37885	1.37584	0.69478	1.37539	0.28449		1.28593	1.7553	1.28325	1.3969	1.28059	1.04055	1.27797	0.62771	1.27591	0.36882	1.27569	0.16883		1.27853	3.07263	1.37823	2.69612	1.28157	1.06144
		1.27538	6.33014	1.28004	4.62956	1.27853	3.07263	1.28001	1.54697	1.27764	0.79727	1.27609	0.33085		1.36833	5.13563	1.37911	4.02835	1.37823	2.69612	1.37737	1.36252	1.37683	0.69811	1.37639	0.28471		1.28692	1.7734	1.28427	1.40548	1.28157	1.06144	1.27896	0.63881	1.27691	0.37204	1.27669	0.16981		1.27953	3.08013	1.37921	2.71367	1.28256	1.06957
		1.27642	6.29166	1.28108	4.57368	1.27953	3.08013	1.28101	1.54472	1.27864	0.79397	1.27708	0.33765		1.36927	5.17611	1.38007	4.04908	1.37921	2.71367	1.37833	1.38298	1.37783	0.69904	1.37739	0.28689		1.2879	1.78986	1.28523	1.43165	1.28256	1.06957	1.27996	0.63949	1.2779	0.37485	1.27769	0.17103		1.28054	3.06739	1.38018	2.7314	1.28355	1.08452
		1.27742	6.28414	1.28205	4.59281	1.28054	3.06739	1.28201	1.54525	1.27964	0.79357	1.27809	0.33166		1.37024	5.19289	1.38109	4.0314	1.38018	2.7314	1.37936	1.36915	1.37883	0.70085	1.37839	0.28645		1.28887	1.81976	1.28621	1.43999	1.28355	1.08452	1.28095	0.65086	1.2789	0.3778	1.27869	0.17169		1.28154	3.0667	1.38117	2.73632	1.28455	1.08559
		1.27845	6.25731	1.28309	4.56857	1.28154	3.0667	1.28302	1.53297	1.28064	0.79218	1.27909	0.33117		1.37127	5.1731	1.38208	4.04957	1.38117	2.73632	1.38033	1.38476	1.37983	0.69997	1.37939	0.28627		1.28985	1.84585	1.28723	1.4455	1.28455	1.08559	1.28195	0.6519	1.2799	0.38082	1.27969	0.17298		1.28257	3.03856	1.3822	2.71806	1.28553	1.10983
		1.27951	6.19311	1.28413	4.51924	1.28257	3.03856	1.28403	1.53051	1.28164	0.79387	1.28008	0.33422		1.37225	5.18643	1.38307	4.04948	1.3822	2.71806	1.38134	1.37868	1.38083	0.70103	1.38038	0.2899		1.29084	1.85527	1.28819	1.47612	1.28553	1.10983	1.28294	0.66241	1.2809	0.38391	1.28069	0.17413		1.28357	3.03599	1.38315	2.74955	1.28652	1.11694
		1.28055	6.15102	1.2851	4.5457	1.28357	3.03599	1.28503	1.52776	1.28264	0.78977	1.28109	0.32882		1.37317	5.23579	1.38406	4.04776	1.38315	2.74955	1.38232	1.39026	1.38182	0.7039	1.38139	0.28815		1.29183	1.86703	1.28916	1.49544	1.28652	1.11694	1.28394	0.66496	1.28189	0.38641	1.28169	0.17463		1.28459	3.01548	1.38414	2.75219	1.28751	1.12954
		1.28156	6.14035	1.28614	4.52051	1.28459	3.01548	1.28603	1.52214	1.28364	0.78717	1.28209	0.3322		1.37412	5.26692	1.38501	4.08946	1.38414	2.75219	1.38333	1.3889	1.38282	0.70561	1.38239	0.28909		1.2928	1.89843	1.29017	1.50498	1.28751	1.12954	1.28493	0.67407	1.28289	0.38925	1.28269	0.17633		1.28558	3.02734	1.38513	2.75984	1.28851	1.13279
		1.28258	6.12276	1.28717	4.47756	1.28558	3.02734	1.28703	1.52109	1.28465	0.78576	1.28309	0.33255		1.37514	5.25421	1.38599	4.09975	1.38513	2.75984	1.38432	1.39049	1.38382	0.70662	1.38338	0.29153		1.29377	1.92817	1.29114	1.52904	1.28851	1.13279	1.28592	0.67923	1.28389	0.39245	1.28369	0.17731		1.28659	3.00903	1.38617	2.73631	1.28948	1.15832
		1.28364	6.06451	1.28815	4.4924	1.28659	3.00903	1.28803	1.52116	1.28565	0.78618	1.28409	0.32695		1.37613	5.26203	1.387	4.08635	1.38617	2.73631	1.38531	1.39938	1.38482	0.70662	1.38438	0.29007		1.29476	1.94768	1.29212	1.5417	1.28948	1.15832	1.28692	0.68542	1.28488	0.39515	1.28468	0.17785		1.28759	3.0086	1.3871	2.77676	1.29048	1.16377
		1.28467	6.02945	1.28919	4.46825	1.28759	3.0086	1.28904	1.51821	1.28665	0.78644	1.28509	0.33023		1.37707	5.29557	1.388	4.0958	1.3871	2.77676	1.38632	1.39165	1.38581	0.70778	1.38538	0.29055		1.29574	1.9665	1.29313	1.54959	1.29048	1.16377	1.28791	0.69255	1.28588	0.3981	1.28568	0.17944		1.28862	2.98547	1.38812	2.76967	1.29147	1.17731
		1.28566	6.03823	1.29022	4.42429	1.28862	2.98547	1.29004	1.51887	1.28765	0.78313	1.28609	0.33095		1.37806	5.30169	1.38898	4.10297	1.38812	2.76967	1.3873	1.40345	1.38681	0.71014	1.38638	0.29348		1.29671	1.99708	1.29409	1.58308	1.29147	1.17731	1.28891	0.69759	1.28688	0.4011	1.28668	0.18058		1.28961	2.99355	1.3891	2.77734	1.29246	1.18424
		1.28667	6.02432	1.29119	4.44803	1.28961	2.99355	1.29104	1.51143	1.28865	0.77861	1.28709	0.32552		1.37909	5.28425	1.38997	4.10666	1.3891	2.77734	1.38832	1.39384	1.38781	0.71127	1.38738	0.29045		1.29768	2.02544	1.29506	1.6019	1.29246	1.18424	1.2899	0.70615	1.28788	0.40361	1.28768	0.18106		1.29062	2.98318	1.39013	2.75945	1.29343	1.20985
		1.28773	5.97244	1.29222	4.44087	1.29062	2.98318	1.29205	1.508	1.28965	0.78011	1.28809	0.33105		1.38006	5.30267	1.39093	4.13967	1.39013	2.75945	1.38929	1.41197	1.38881	0.71169	1.38838	0.29252		1.29868	2.03391	1.29607	1.61291	1.29343	1.20985	1.2909	0.70861	1.28887	0.40691	1.28868	0.18259		1.29161	2.98954	1.39107	2.7996	1.29443	1.21406
		1.28876	5.94072	1.29324	4.40331	1.29161	2.98954	1.29304	1.51266	1.29065	0.78056	1.28909	0.32922		1.38098	5.35142	1.3919	4.15177	1.39107	2.7996	1.39031	1.39734	1.38981	0.71321	1.38938	0.29332		1.29966	2.05126	1.29704	1.63778	1.29443	1.21406	1.29189	0.72049	1.28987	0.40998	1.28968	0.18328		1.29264	2.96499	1.39209	2.78856	1.29542	1.22802
		1.28975	5.94634	1.29421	4.42607	1.29264	2.96499	1.29405	1.50493	1.29165	0.77891	1.29009	0.32469		1.38196	5.36773	1.39292	4.13495	1.39209	2.78856	1.39128	1.41728	1.3908	0.71611	1.39038	0.29269		1.30063	2.08436	1.29802	1.64795	1.29542	1.22802	1.29288	0.72143	1.29087	0.41269	1.29068	0.18416		1.29363	2.96757	1.39308	2.79148	1.29641	1.23873
		1.29077	5.92166	1.29525	4.40957	1.29363	2.96757	1.29505	1.50222	1.29265	0.77783	1.29109	0.32954		1.38298	5.35601	1.39394	4.1351	1.39308	2.79148	1.39231	1.40081	1.3918	0.71648	1.39138	0.2949		1.3016	2.11978	1.29903	1.66185	1.29641	1.23873	1.29387	0.73391	1.29187	0.41593	1.29168	0.18597		1.29465	2.94644	1.39408	2.78867	1.29739	1.26361
		1.29183	5.85992	1.29628	4.36373	1.29465	2.94644	1.29605	1.50383	1.29365	0.77663	1.29209	0.32809		1.38397	5.36115	1.3949	4.15356	1.39408	2.78867	1.39327	1.42152	1.3928	0.71797	1.39238	0.29442		1.30258	2.13794	1.29999	1.69472	1.29739	1.26361	1.29487	0.73398	1.29286	0.41928	1.29268	0.18655		1.29564	2.95764	1.39503	2.82249	1.29838	1.26781
		1.29287	5.82312	1.29725	4.38704	1.29564	2.95764	1.29705	1.49949	1.29466	0.77577	1.29309	0.3234		1.38493	5.3868	1.39588	4.15893	1.39503	2.82249	1.3943	1.40489	1.3938	0.71958	1.39338	0.29305		1.30356	2.15671	1.30096	1.71415	1.29838	1.26781	1.29586	0.74773	1.29386	0.42233	1.29368	0.18747		1.29665	2.94762	1.39605	2.80958	1.29937	1.28182
		1.29386	5.82826	1.29829	4.36798	1.29665	2.94762	1.29805	1.50169	1.29565	0.77631	1.29409	0.3301		1.38592	5.39118	1.39687	4.17692	1.39605	2.80958	1.39527	1.4251	1.3948	0.71849	1.39437	0.29732		1.30453	2.19127	1.30197	1.72494	1.29937	1.28182	1.29686	0.74838	1.29486	0.42475	1.29467	0.18935		1.29765	2.9534	1.39706	2.80218	1.30036	1.2946
		1.29487	5.81768	1.29932	4.32581	1.29765	2.9534	1.29906	1.498	1.29665	0.77621	1.29509	0.32656		1.38693	5.38343	1.39784	4.19284	1.39706	2.80218	1.39629	1.41184	1.39579	0.72003	1.39537	0.29611		1.30551	2.21933	1.30294	1.74908	1.30036	1.2946	1.29785	0.76104	1.29585	0.42857	1.29567	0.18957		1.29867	2.92678	1.39805	2.81274	1.30134	1.3172
		1.29591	5.77925	1.30028	4.35221	1.29867	2.92678	1.30005	1.49958	1.29766	0.77493	1.29609	0.32304		1.38791	5.39847	1.39886	4.17117	1.39805	2.81274	1.39726	1.42686	1.39679	0.72304	1.39637	0.29581		1.3065	2.23036	1.30392	1.76354	1.30134	1.3172	1.29885	0.76314	1.29685	0.43147	1.29667	0.19079		1.29967	2.92626	1.39902	2.83141	1.30233	1.31932
		1.29693	5.76384	1.30132	4.33325	1.29967	2.92626	1.30105	1.50277	1.29865	0.77701	1.29709	0.33019		1.38884	5.44249	1.39989	4.16909	1.39902	2.83141	1.39828	1.41783	1.39779	0.72088	1.39737	0.29837		1.30748	2.25017	1.30492	1.78184	1.30233	1.31932	1.29984	0.77461	1.29785	0.43466	1.29767	0.19247		1.30068	2.91787	1.40003	2.82179	1.30332	1.33641
		1.29791	5.77908	1.30234	4.30529	1.30068	2.91787	1.30206	1.4957	1.29966	0.77464	1.29809	0.32689		1.38982	5.45564	1.40083	4.19872	1.40003	2.82179	1.39927	1.42401	1.39879	0.72175	1.39837	0.2966		1.30844	2.29078	1.30588	1.8155	1.30332	1.33641	1.30083	0.77764	1.29884	0.43821	1.29867	0.193		1.30166	2.93636	1.40105	2.81109	1.3043	1.35102
		1.29892	5.76768	1.3033	4.3394	1.30166	2.93636	1.30306	1.49652	1.30066	0.77377	1.29909	0.32486		1.39084	5.44098	1.40182	4.19872	1.40105	2.81109	1.40027	1.42517	1.39979	0.72252	1.39937	0.29648		1.30941	2.32776	1.30685	1.83461	1.3043	1.35102	1.30182	0.78653	1.29984	0.44112	1.29967	0.1946		1.30268	2.92359	1.40202	2.82777	1.30528	1.37336
		1.29996	5.72421	1.30432	4.33147	1.30268	2.92359	1.30406	1.49585	1.30166	0.77446	1.30009	0.32844		1.39184	5.44353	1.40282	4.20875	1.40202	2.82777	1.40127	1.4232	1.40079	0.72228	1.40037	0.29999		1.31039	2.34549	1.30786	1.84431	1.30528	1.37336	1.30282	0.79314	1.30084	0.44403	1.30067	0.19583		1.30367	2.92517	1.403	2.84106	1.30628	1.37403
		1.30099	5.69885	1.30535	4.29624	1.30367	2.92517	1.30506	1.49087	1.30266	0.77376	1.30109	0.3253		1.39281	5.45885	1.40378	4.22932	1.403	2.84106	1.40225	1.43243	1.40179	0.7245	1.40137	0.29744		1.31137	2.36448	1.30883	1.86997	1.30628	1.37403	1.30381	0.7998	1.30184	0.44708	1.30167	0.19627		1.30469	2.90409	1.40402	2.82724	1.30726	1.39519
		1.30198	5.70749	1.30631	4.32092	1.30469	2.90409	1.30606	1.49565	1.30366	0.77413	1.30209	0.32601		1.39381	5.46199	1.40482	4.19451	1.40402	2.82724	1.40327	1.42521	1.40279	0.72484	1.40237	0.29659		1.31234	2.40054	1.3098	1.88962	1.30726	1.39519	1.3048	0.80883	1.30283	0.45001	1.30267	0.19807		1.30568	2.9184	1.40503	2.82353	1.30825	1.41077
		1.30299	5.69934	1.30735	4.30198	1.30568	2.9184	1.30705	1.50018	1.30466	0.77127	1.30309	0.32977		1.39481	5.4602	1.40584	4.19937	1.40503	2.82353	1.40425	1.43718	1.40379	0.72581	1.40336	0.30101		1.31331	2.42965	1.3108	1.90837	1.30825	1.41077	1.3058	0.81297	1.30383	0.4531	1.30366	0.19929		1.30668	2.91447	1.40599	2.84488	1.30923	1.43246
		1.30403	5.65696	1.30837	4.27079	1.30668	2.91447	1.30806	1.4952	1.30565	0.77567	1.30409	0.32577		1.39877	5.4847	1.40677	4.23454	1.40599	2.84488	1.40527	1.42428	1.40478	0.72625	1.40437	0.29858		1.3143	2.44165	1.31176	1.94078	1.30923	1.43246	1.30679	0.82389	1.30483	0.45627	1.30466	0.19988		1.30767	2.92715	1.40699	2.85015	1.31023	1.4322
		1.30505	5.63431	1.30934	4.29706	1.30767	2.92715	1.30905	1.50185	1.30665	0.77625	1.30509	0.32668		1.40275	5.49996	1.40778	4.22463	1.40699	2.85015	1.40624	1.44073	1.40578	0.7265	1.40537	0.29944		1.31528	2.46892	1.31273	1.96342	1.31023	1.4322	1.30779	0.82562	1.30582	0.45958	1.30566	0.2018		1.30869	2.90931	1.40802	2.83175	1.31121	1.45823
		1.30603	5.66016	1.31036	4.29178	1.30869	2.90931	1.31005	1.49985	1.30765	0.77806	1.30609	0.32934		1.40373	5.50842	1.40879	4.22926	1.40802	2.83175	1.40727	1.42207	1.40678	0.72794	1.40636	0.30093		1.31623	2.5131	1.31374	1.97248	1.31121	1.45823	1.30878	0.83931	1.30682	0.46259	1.30666	0.20235		1.30968	2.91876	1.409	2.83812	1.3122	1.46933
		1.30703	5.65955	1.31137	4.27093	1.30968	2.91876	1.31105	1.50313	1.30865	0.77658	1.30709	0.3264		1.4047	5.52675	1.40975	4.24755	1.409	2.83812	1.40823	1.44459	1.40778	0.72965	1.40737	0.2993		1.3172	2.54734	1.31471	1.9961	1.3122	1.46933	1.30978	0.83874	1.30782	0.46569	1.30766	0.20336		1.31069	2.90882	1.40998	2.85461	1.31317	1.49316
		1.30806	5.62319	1.31232	4.31151	1.31069	2.90882	1.31205	1.50525	1.30965	0.77614	1.30809	0.3292		1.40568	5.53994	1.4108	4.21012	1.40998	2.85461	1.40926	1.42618	1.40878	0.73073	1.40837	0.29987		1.31818	2.56971	1.31568	2.02089	1.31317	1.49316	1.31076	0.85398	1.30882	0.46852	1.30866	0.20519		1.31167	2.92808	1.41097	2.85872	1.31418	1.48889
		1.30907	5.6131	1.31335	4.30774	1.31167	2.92808	1.31305	1.49999	1.31066	0.7751	1.30908	0.33126		1.4067	5.52869	1.4118	4.22373	1.41097	2.85872	1.41024	1.44389	1.40978	0.7309	1.40936	0.30146		1.31917	2.58832	1.31668	2.04184	1.31418	1.48889	1.31176	0.8538	1.30981	0.47184	1.30966	0.20606		1.31268	2.92067	1.41201	2.83434	1.31515	1.51977
		1.31005	5.63405	1.31437	4.27646	1.31268	2.92067	1.31405	1.50422	1.31165	0.77746	1.31009	0.32639		1.40772	5.51555	1.41273	4.25936	1.41201	2.83434	1.41126	1.428	1.41077	0.73191	1.41037	0.30051		1.32013	2.62823	1.31764	2.07625	1.31515	1.51977	1.31275	0.8686	1.31081	0.47566	1.31066	0.20672		1.31367	2.93	1.41298	2.85411	1.31614	1.53069
		1.31106	5.62871	1.31533	4.3021	1.31367	2.93	1.31505	1.50642	1.31265	0.7795	1.31109	0.33066		1.4087	5.52601	1.41376	4.23596	1.41298	2.85411	1.41223	1.44566	1.41177	0.73292	1.41136	0.30157		1.3211	2.65464	1.31861	2.09736	1.31614	1.53069	1.31375	0.86877	1.31181	0.47836	1.31166	0.20867		1.31469	2.91247	1.41397	2.85989	1.31712	1.55034
		1.31209	5.59376	1.31636	4.2963	1.31469	2.91247	1.31605	1.50161	1.31365	0.7803	1.31208	0.33144		1.40967	5.54604	1.41476	4.24789	1.41397	2.85989	1.41325	1.43402	1.41277	0.73195	1.41236	0.30134		1.32209	2.67451	1.31962	2.1028	1.31712	1.55034	1.31474	0.88237	1.3128	0.48185	1.31265	0.20917		1.31568	2.9225	1.41496	2.86283	1.31812	1.54982
		1.31311	5.57667	1.31737	4.26939	1.31568	2.9225	1.31704	1.51162	1.31465	0.7802	1.31309	0.32859		1.41067	5.54643	1.41573	4.2612	1.41496	2.86283	1.41424	1.44399	1.41378	0.73173	1.41336	0.30072		1.32306	2.70324	1.32058	2.13299	1.31812	1.54982	1.31573	0.88334	1.3138	0.48501	1.31365	0.21048		1.31669	2.91303	1.41601	2.8357	1.31909	1.58483
		1.31408	5.60441	1.31833	4.30172	1.31669	2.91303	1.31804	1.5092	1.31565	0.77871	1.31408	0.33161		1.41167	5.54405	1.41678	4.22194	1.41601	2.8357	1.41525	1.43762	1.41477	0.73254	1.41436	0.30113		1.32402	2.74855	1.32155	2.16286	1.31909	1.58483	1.31672	0.89645	1.3148	0.48783	1.31465	0.21222		1.31766	2.93558	1.41696	2.86806	1.32008	1.59308
		1.31508	5.60898	1.31935	4.30087	1.31766	2.93558	1.31904	1.50973	1.31665	0.78139	1.31508	0.33432		1.41264	5.56377	1.41776	4.24925	1.41696	2.86806	1.41624	1.44101	1.41577	0.73328	1.41536	0.30356		1.32498	2.78644	1.32255	2.1814	1.32008	1.59308	1.31772	0.89936	1.31579	0.49135	1.31565	0.21232		1.31867	2.92955	1.41797	2.86196	1.32106	1.61223
		1.3161	5.58361	1.32036	4.27835	1.31867	2.92955	1.32004	1.51654	1.31765	0.78473	1.31609	0.32835		1.41362	5.57724	1.4187	4.27808	1.41797	2.86196	1.41724	1.44305	1.41677	0.73275	1.41636	0.30147		1.32596	2.80838	1.32351	2.2161	1.32106	1.61223	1.31871	0.90964	1.31679	0.49427	1.31665	0.21401		1.31966	2.94071	1.41895	2.8712	1.32206	1.61381
		1.3171	5.57946	1.32132	4.30897	1.31966	2.94071	1.32104	1.51682	1.31864	0.78626	1.31708	0.33401		1.41465	5.55842	1.41973	4.2505	1.41895	2.8712	1.41825	1.43767	1.41777	0.73291	1.41736	0.30263		1.32695	2.82673	1.32448	2.23831	1.32206	1.61381	1.3197	0.91539	1.31779	0.49734	1.31765	0.21565		1.32067	2.92688	1.42	2.83988	1.32303	1.65258
		1.31807	5.61395	1.32235	4.30369	1.32067	2.92688	1.32203	1.52503	1.31964	0.78725	1.31808	0.33466		1.41569	5.53143	1.42074	4.26215	1.42	2.83988	1.41923	1.44892	1.41877	0.73357	1.41836	0.30415		1.32791	2.86577	1.32549	2.24312	1.32303	1.65258	1.3207	0.92209	1.31879	0.50006	1.31865	0.21577		1.32166	2.9399	1.42094	2.87742	1.32402	1.65747
		1.31907	5.6159	1.32336	4.28524	1.32166	2.9399	1.32303	1.52365	1.32064	0.78698	1.31908	0.33149		1.41667	5.5467	1.42172	4.26384	1.42094	2.87742	1.42025	1.43702	1.41977	0.73476	1.41936	0.30237		1.32888	2.89842	1.32645	2.27592	1.32402	1.65747	1.32169	0.93206	1.31978	0.50344	1.31965	0.21724		1.32266	2.93542	1.42196	2.86387	1.32501	1.6742
		1.3201	5.58716	1.3243	4.33062	1.32266	2.93542	1.32403	1.52543	1.32164	0.7901	1.32008	0.3378		1.41762	5.57812	1.42277	4.22906	1.42196	2.86387	1.42122	1.45516	1.42077	0.73462	1.42036	0.30399		1.32986	2.92164	1.32741	2.30863	1.32501	1.6742	1.32269	0.93569	1.32078	0.50546	1.32065	0.21883		1.32364	2.95898	1.42296	2.86565	1.326	1.68267
		1.3211	5.57991	1.32531	4.34562	1.32364	2.95898	1.32502	1.53538	1.32264	0.79188	1.32108	0.33771		1.41863	5.5702	1.42373	4.26566	1.42296	2.86565	1.42225	1.43661	1.42177	0.73584	1.42136	0.3042		1.33083	2.95461	1.32842	2.32347	1.326	1.68267	1.32367	0.94853	1.32178	0.50892	1.32165	0.21917		1.32465	2.95109	1.42399	2.84783	1.32697	1.71612
		1.32208	5.60632	1.32631	4.34582	1.32465	2.95109	1.32602	1.53295	1.32364	0.79358	1.32208	0.33434		1.41965	5.5605	1.42469	4.28486	1.42399	2.84783	1.42322	1.4556	1.42277	0.73693	1.42236	0.30332		1.33179	2.997	1.32937	2.3605	1.32697	1.71612	1.32467	0.95001	1.32278	0.51212	1.32264	0.22081		1.32563	2.96804	1.42493	2.88545	1.32796	1.72129
		1.32307	5.61369	1.32726	4.38648	1.32563	2.96804	1.32702	1.53487	1.32464	0.79397	1.32308	0.34		1.42062	5.5752	1.42573	4.25493	1.42493	2.88545	1.42425	1.4347	1.42377	0.73635	1.42336	0.30585		1.33275	3.0363	1.33034	2.38203	1.32796	1.72129	1.32566	0.96305	1.32377	0.51589	1.32364	0.22185		1.32664	2.95452	1.42595	2.87023	1.32895	1.73632
		1.3241	5.5802	1.32825	4.38079	1.32664	2.95452	1.32801	1.54497	1.32563	0.79692	1.32408	0.33946		1.4216	5.5884	1.42672	4.27026	1.42595	2.87023	1.42522	1.45367	1.42477	0.73726	1.42436	0.3043		1.33373	3.05752	1.33136	2.38659	1.32895	1.73632	1.32666	0.96227	1.32477	0.51895	1.32464	0.22256		1.32761	2.99028	1.42697	2.8624	1.32994	1.75012
		1.32509	5.58455	1.32931	4.34626	1.32761	2.99028	1.32901	1.54476	1.32663	0.7988	1.32508	0.33723		1.42265	5.55805	1.42772	4.26356	1.42697	2.8624	1.42625	1.43726	1.42577	0.73629	1.42536	0.30277		1.33471	3.08188	1.33232	2.42218	1.32994	1.75012	1.32765	0.97728	1.32577	0.52095	1.32564	0.22442		1.32861	2.98588	1.42798	2.85296	1.33091	1.78124
		1.32606	5.62185	1.33028	4.36661	1.32861	2.98588	1.33	1.55414	1.32763	0.79947	1.32607	0.34344		1.42369	5.53358	1.42875	4.24059	1.42798	2.85296	1.42722	1.45356	1.42676	0.73824	1.42636	0.30659		1.33568	3.11338	1.33328	2.45607	1.33091	1.78124	1.32865	0.97591	1.32676	0.52396	1.32664	0.22553		1.32959	3.00562	1.42893	2.8851	1.3319	1.78437
		1.32705	5.62938	1.33127	4.36256	1.32959	3.00562	1.331	1.5575	1.32863	0.80281	1.32707	0.34205		1.42464	5.5665	1.42971	4.27525	1.42893	2.8851	1.42824	1.43795	1.42776	0.7392	1.42736	0.30439		1.33665	3.15138	1.33428	2.47162	1.3319	1.78437	1.32963	0.99165	1.32776	0.52762	1.32764	0.22575		1.33061	2.99304	1.42995	2.86861	1.33289	1.79931
		1.32807	5.60992	1.3323	4.34913	1.33061	2.99304	1.33199	1.56302	1.32963	0.80644	1.32807	0.34192		1.4256	5.59295	1.43069	4.28502	1.42995	2.86861	1.42922	1.45415	1.42876	0.7388	1.42836	0.30296		1.33762	3.17824	1.33524	2.50797	1.33289	1.79931	1.33063	0.99056	1.32912	0.52236	1.32864	0.22784		1.33158	3.01729	1.43097	2.85701	1.33388	1.81611
		1.32907	5.6172	1.33324	4.40694	1.33158	3.01729	1.33298	1.57235	1.33062	0.81027	1.32907	0.34672		1.42663	5.57464	1.43172	4.26164	1.43097	2.85701	1.43023	1.44383	1.42976	0.73787	1.42935	0.3069		1.33859	3.2118	1.33621	2.52732	1.33388	1.81611	1.33162	1.00448	1.33046	0.52917	1.32964	0.22808		1.33259	3.01208	1.43196	2.86685	1.33485	1.84567
		1.33003	5.65835	1.33421	4.42714	1.33259	3.01208	1.33398	1.57012	1.33162	0.81109	1.33007	0.34395		1.42764	5.56249	1.43273	4.26621	1.43196	2.86685	1.43122	1.45257	1.43076	0.73892	1.43036	0.30498		1.33955	3.25355	1.33723	2.53203	1.33485	1.84567	1.33262	1.00546	1.33146	0.53271	1.33064	0.22896		1.33356	3.04015	1.43293	2.88108	1.33585	1.84577
		1.33101	5.67688	1.33523	4.42552	1.33356	3.04015	1.33498	1.57717	1.33262	0.81307	1.33107	0.34741		1.42862	5.57942	1.43373	4.2621	1.43293	2.88108	1.43223	1.44777	1.43176	0.73837	1.43136	0.30525		1.34051	3.29674	1.33817	2.57751	1.33585	1.84577	1.33361	1.01692	1.33245	0.53628	1.33163	0.23119		1.33457	3.03404	1.43395	2.86884	1.33683	1.867
		1.33203	5.65801	1.33618	4.46876	1.33457	3.03404	1.33597	1.58662	1.33361	0.81758	1.33206	0.35129		1.42961	5.58497	1.43473	4.25416	1.43395	2.86884	1.43323	1.4474	1.43276	0.73814	1.43235	0.30805		1.34149	3.31851	1.33913	2.60987	1.33683	1.867	1.33461	1.01988	1.33345	0.53864	1.33263	0.23116		1.33555	3.05624	1.43497	2.86022	1.33781	1.88174
		1.33302	5.66743	1.33717	4.46507	1.33555	3.05624	1.33697	1.58645	1.33461	0.82014	1.33307	0.34784		1.43067	5.54728	1.43571	4.28051	1.43497	2.86022	1.43422	1.45394	1.43376	0.74063	1.43336	0.30596		1.34248	3.33482	1.34014	2.62192	1.33781	1.88174	1.3356	1.02855	1.33445	0.54209	1.33363	0.23218		1.33655	3.04699	1.43594	2.87525	1.33879	1.90924
		1.33398	5.70251	1.33822	4.43805	1.33655	3.04699	1.33796	1.59248	1.3356	0.82556	1.33406	0.35197		1.43169	5.53591	1.43669	4.28662	1.43594	2.87525	1.43523	1.44775	1.43476	0.73895	1.43435	0.30673		1.34344	3.37277	1.3411	2.65562	1.33879	1.90924	1.33659	1.03522	1.33544	0.54473	1.33463	0.23398		1.33753	3.06884	1.43693	2.88392	1.33979	1.90366
		1.33497	5.71155	1.33917	4.47553	1.33753	3.06884	1.33896	1.59884	1.33688	0.89827	1.33506	0.35533		1.43263	5.57235	1.43771	4.2645	1.43693	2.88392	1.43621	1.4573	1.43576	0.74178	1.43535	0.30881		1.3444	3.41415	1.34208	2.67305	1.33979	1.90366	1.33759	1.04071	1.33644	0.54753	1.33563	0.23398		1.33854	3.06557	1.43796	2.86805	1.34077	1.93127
		1.336	5.68751	1.34015	4.4904	1.33854	3.06557	1.33995	1.60556	1.33828	0.85312	1.33606	0.35372		1.43359	5.59364	1.43873	4.26204	1.43796	2.86805	1.43723	1.44602	1.43676	0.74163	1.43635	0.3063		1.34538	3.44355	1.34309	2.68286	1.34077	1.93127	1.33858	1.04948	1.33744	0.55123	1.33663	0.23622		1.33951	3.09529	1.43896	2.86411	1.34176	1.94469
		1.33699	5.69403	1.34117	4.48959	1.33951	3.09529	1.34094	1.61487	1.33929	0.84561	1.33706	0.35631		1.43463	5.56914	1.43972	4.26576	1.43896	2.86411	1.4382	1.4631	1.43776	0.74215	1.43735	0.30733		1.34635	3.47332	1.34404	2.72752	1.34176	1.94469	1.33958	1.04987	1.33844	0.55342	1.33763	0.23796		1.3405	3.09925	1.43993	2.88554	1.34273	1.97227
		1.33795	5.73512	1.3421	4.55055	1.3405	3.09925	1.34194	1.62016	1.34108	0.85264	1.33806	0.36002		1.43565	5.5563	1.44071	4.2666	1.43993	2.88554	1.43923	1.44425	1.43876	0.74336	1.43835	0.30848		1.34731	3.51641	1.345	2.75788	1.34273	1.97227	1.34057	1.06339	1.33943	0.5556	1.33863	0.23683		1.34148	3.12253	1.44092	2.88786	1.34374	1.96306
		1.33893	5.75731	1.34307	4.5683	1.34148	3.12253	1.34293	1.63055	1.34208	0.85243	1.33906	0.3587		1.43662	5.57451	1.4417	4.2852	1.44092	2.88786	1.4402	1.46498	1.43976	0.7413	1.43935	0.30715		1.34827	3.56042	1.34601	2.7692	1.34374	1.96306	1.34157	1.0612	1.34043	0.55742	1.33963	0.2387		1.34249	3.11076	1.44196	2.8631	1.34471	1.9953
		1.33993	5.75475	1.3441	4.55829	1.34249	3.11076	1.34392	1.63889	1.34308	0.85556	1.34005	0.36333		1.43762	5.57906	1.44267	4.29719	1.44196	2.8631	1.44123	1.44603	1.44075	0.7437	1.44035	0.30914		1.34926	3.57578	1.34697	2.80053	1.34471	1.9953	1.34256	1.07563	1.34143	0.55963	1.34063	0.23979		1.34347	3.13799	1.44294	2.87445	1.3457	2.00557
		1.34092	5.77267	1.34506	4.59258	1.34347	3.13799	1.34491	1.64429	1.34382	1.12008	1.34105	0.36659		1.43868	5.53867	1.4437	4.26979	1.44294	2.87445	1.4422	1.4677	1.44175	0.74562	1.44135	0.31016		1.35024	3.59026	1.34794	2.82039	1.3457	2.00557	1.34356	1.07105	1.34243	0.56165	1.34163	0.23949		1.34446	3.1395	1.44392	2.89233	1.34668	2.02963
		1.34186	5.82654	1.34605	4.59402	1.34446	3.1395	1.3459	1.65459	1.34494	0.99575	1.34205	0.36159		1.43967	5.54646	1.44473	4.26228	1.44392	2.89233	1.44323	1.44816	1.44275	0.74595	1.44235	0.30788		1.3512	3.63151	1.34895	2.8334	1.34668	2.02963	1.34455	1.08739	1.34343	0.56352	1.34262	0.24146		1.34543	3.17475	1.44491	2.89744	1.34768	2.02245
		1.34284	5.8531	1.34707	4.58558	1.34543	3.17475	1.34689	1.66425	1.346	0.93421	1.34305	0.3693		1.44061	5.58055	1.44569	4.28215	1.44491	2.89744	1.4442	1.46602	1.44375	0.7469	1.44335	0.31183		1.35216	3.67901	1.34989	2.88179	1.34768	2.02245	1.34555	1.08235	1.34443	0.56572	1.34362	0.24227		1.34643	3.17586	1.44596	2.86738	1.34865	2.05976
		1.34385	5.8421	1.348	4.64716	1.34643	3.17586	1.34789	1.66417	1.34702	0.91312	1.34404	0.37291		1.44159	5.59403	1.44669	4.2784	1.44596	2.86738	1.44522	1.45328	1.44475	0.74657	1.44435	0.31117		1.35313	3.71006	1.35086	2.90627	1.34865	2.05976	1.34653	1.09827	1.34542	0.5684	1.34462	0.24215		1.3474	3.20695	1.44692	2.88968	1.34965	2.06347
		1.34483	5.8587	1.34897	4.67544	1.3474	3.20695	1.34888	1.68168	1.34803	0.90359	1.34504	0.37041		1.44264	5.56561	1.44769	4.29033	1.44692	2.88968	1.44619	1.46945	1.44575	0.74608	1.44535	0.30986		1.35411	3.73443	1.35187	2.91739	1.34965	2.06347	1.34754	1.09351	1.34642	0.57069	1.34562	0.24437		1.3484	3.20117	1.44792	2.89217	1.35062	2.08752
		1.34579	5.90519	1.34998	4.68252	1.3484	3.20117	1.34987	1.6881	1.34903	0.9017	1.34604	0.37789		1.44365	5.55642	1.44865	4.30664	1.44792	2.89217	1.44721	1.46138	1.44675	0.7493	1.44635	0.31074		1.35507	3.77731	1.35284	2.94495	1.35062	2.08752	1.34853	1.10685	1.34742	0.57232	1.34662	0.24433		1.34938	3.23124	1.4489	2.89998	1.35163	2.07795
		1.34676	5.92767	1.35091	4.74028	1.34938	3.23124	1.35086	1.69545	1.35003	0.90551	1.34703	0.38033		1.44462	5.5774	1.44969	4.27504	1.4489	2.89998	1.4482	1.46568	1.44774	0.74951	1.44734	0.31333		1.35603	3.81759	1.35381	2.96043	1.35163	2.07795	1.34953	1.10641	1.34842	0.57497	1.34762	0.24512		1.35037	3.23983	1.44995	2.8688	1.3526	2.11887
		1.34777	5.92215	1.35189	4.75161	1.35037	3.23983	1.35185	1.70886	1.35102	0.91278	1.34804	0.37702		1.44563	5.57279	1.45072	4.26833	1.44995	2.8688	1.4492	1.46451	1.44874	0.74928	1.44835	0.31153		1.35702	3.83083	1.35481	2.98048	1.3526	2.11887	1.35052	1.11623	1.34941	0.57691	1.34862	0.24656		1.35133	3.27472	1.45089	2.90562	1.35359	2.12041
		1.34875	5.94111	1.35292	4.74216	1.35133	3.27472	1.35284	1.71728	1.35202	0.913	1.34903	0.38538		1.44667	5.5442	1.45166	4.30473	1.45089	2.90562	1.4502	1.46529	1.44974	0.7502	1.44934	0.31395		1.35801	3.84635	1.35576	3.02431	1.35359	2.12041	1.35152	1.11753	1.35041	0.57889	1.34962	0.24742		1.35233	3.27493	1.45191	2.89671	1.35458	2.1383
		1.34969	6.00285	1.35387	4.78946	1.35233	3.27493	1.35383	1.73077	1.35301	0.91962	1.35003	0.3857		1.44766	5.55374	1.45266	4.29522	1.45191	2.89671	1.45119	1.47281	1.45074	0.75068	1.45034	0.31315		1.35897	3.88796	1.35673	3.04873	1.35458	2.1383	1.35251	1.12314	1.35141	0.58114	1.35062	0.24774		1.3533	3.30357	1.4529	2.90364	1.35558	2.13447
		1.35065	6.04214	1.35484	4.8032	1.3533	3.30357	1.35482	1.74024	1.35401	0.92677	1.35103	0.38471		1.4486	5.5881	1.45367	4.30177	1.4529	2.90364	1.4522	1.466	1.45174	0.75175	1.45134	0.31215		1.35992	3.93869	1.35775	3.05364	1.35558	2.13447	1.35351	1.12834	1.35241	0.58286	1.35162	0.24933		1.3543	3.30822	1.45394	2.87638	1.35655	2.17304
		1.35166	6.03797	1.35586	4.80531	1.3543	3.30822	1.35581	1.75011	1.355	0.93131	1.35202	0.39384		1.44959	5.59451	1.45463	4.31922	1.45394	2.87638	1.45318	1.47899	1.45274	0.75411	1.45234	0.31647		1.3609	3.96396	1.35871	3.07669	1.35655	2.17304	1.35451	1.13039	1.35341	0.5847	1.35262	0.2495		1.35526	3.34798	1.45488	2.9175	1.35755	2.16986
		1.35262	6.07279	1.35679	4.87055	1.35526	3.34798	1.3568	1.76272	1.35599	0.93786	1.35302	0.39323		1.45063	5.57161	1.45568	4.28273	1.45488	2.9175	1.4542	1.46322	1.45374	0.75516	1.45334	0.31532		1.36188	3.98481	1.35968	3.10325	1.35755	2.16986	1.3555	1.13958	1.35441	0.58571	1.35361	0.25007		1.35625	3.35902	1.4559	2.90446	1.35853	2.18592
		1.35357	6.13316	1.35775	4.89519	1.35625	3.35902	1.35778	1.77551	1.35699	0.94316	1.35402	0.39494		1.45164	5.56566	1.45668	4.28918	1.4559	2.90446	1.45517	1.48518	1.45473	0.75663	1.45434	0.3135		1.36284	4.02877	1.36068	3.12063	1.35853	2.18592	1.3565	1.13776	1.3554	0.58815	1.35461	0.2518		1.35722	3.39437	1.45689	2.90619	1.35953	2.18518
		1.35453	6.16568	1.35876	4.91229	1.35722	3.39437	1.35877	1.78679	1.35798	0.95299	1.35501	0.40407		1.45262	5.57846	1.45763	4.32989	1.45689	2.90619	1.4562	1.46736	1.45573	0.75705	1.45533	0.31865		1.3638	4.06529	1.36164	3.15986	1.35953	2.18518	1.35749	1.1487	1.3564	0.58986	1.35561	0.25168		1.35822	3.39095	1.45791	2.89509	1.3605	2.22295
		1.35554	6.16073	1.35968	4.98277	1.35822	3.39095	1.35975	1.80811	1.35897	0.96015	1.35601	0.40117		1.45363	5.57264	1.45864	4.31362	1.45791	2.89509	1.45717	1.48595	1.45673	0.75747	1.45634	0.31637		1.3648	4.07387	1.36261	3.18393	1.3605	2.22295	1.35849	1.14369	1.3574	0.59117	1.35661	0.25239		1.35919	3.42251	1.45884	2.94204	1.3615	2.22017
		1.35651	6.18961	1.36065	5.0006	1.35919	3.42251	1.36075	1.81376	1.35997	0.96591	1.35701	0.40443		1.45463	5.56899	1.45962	4.3202	1.45884	2.94204	1.45819	1.46929	1.45773	0.75942	1.45734	0.3164		1.36578	4.087	1.36362	3.18456	1.3615	2.22017	1.35948	1.15764	1.3584	0.59248	1.35761	0.25427		1.36018	3.43144	1.45987	2.92309	1.36249	2.23033
		1.35745	6.25524	1.36167	5.00415	1.36018	3.43144	1.36173	1.82919	1.36096	0.97681	1.358	0.41277		1.45562	5.5781	1.46061	4.33756	1.45987	2.92309	1.45915	1.49339	1.45872	0.76168	1.45833	0.31972		1.36674	4.1341	1.36459	3.20655	1.36249	2.23033	1.36049	1.14963	1.3594	0.59393	1.35861	0.25401		1.36114	3.47531	1.46087	2.91858	1.36349	2.23716
		1.35841	6.2973	1.3626	5.0669	1.36114	3.47531	1.36272	1.83757	1.36195	0.9815	1.359	0.41197		1.45657	5.60914	1.46167	4.29548	1.46087	2.91858	1.46018	1.47555	1.45972	0.7623	1.45933	0.31795		1.3677	4.18176	1.36556	3.23408	1.36349	2.23716	1.36147	1.16547	1.3604	0.59506	1.35961	0.2548		1.36213	3.4863	1.46188	2.91422	1.36446	2.26955
		1.3594	6.30727	1.36357	5.08834	1.36213	3.4863	1.36371	1.85498	1.36294	0.99307	1.36	0.41702		1.45756	5.61189	1.46263	4.31475	1.46188	2.91422	1.46115	1.49811	1.46072	0.76521	1.46033	0.31824		1.36868	4.20396	1.36657	3.24808	1.36446	2.26955	1.36248	1.159	1.36139	0.59741	1.36061	0.25663		1.3631	3.51716	1.46283	2.94539	1.36547	2.25907
		1.36036	6.34889	1.36458	5.09583	1.3631	3.51716	1.36469	1.87253	1.36393	1.00038	1.36099	0.42276		1.4586	5.5918	1.46358	4.35657	1.46283	2.94539	1.46217	1.48362	1.46172	0.76369	1.46133	0.32286		1.36966	4.22151	1.36752	3.28578	1.36547	2.25907	1.36347	1.17256	1.36239	0.59857	1.36161	0.25567		1.3641	3.51756	1.46385	2.93246	1.36645	2.2733
		1.36129	6.42088	1.36551	5.1536	1.3641	3.51756	1.36568	1.88575	1.36492	1.01122	1.36199	0.42261		1.4596	5.59041	1.46461	4.33184	1.46385	2.93246	1.46314	1.49958	1.46272	0.76685	1.46233	0.32017		1.37062	4.2626	1.36849	3.30604	1.36645	2.2733	1.36447	1.1665	1.36339	0.59973	1.36261	0.2575		1.36506	3.55752	1.46487	2.9231	1.36744	2.28326
		1.36224	6.46568	1.36648	5.17886	1.36506	3.55752	1.36666	1.90546	1.36591	1.02326	1.36299	0.42926		1.46058	5.59937	1.46558	4.345	1.46487	2.9231	1.46415	1.49326	1.46372	0.76702	1.46333	0.32094		1.3716	4.29153	1.36952	3.30055	1.36744	2.28326	1.36546	1.17793	1.36439	0.6019	1.36361	0.25909		1.36603	3.58169	1.46584	2.93883	1.36842	2.3115
		1.36324	6.46886	1.36749	5.18632	1.36603	3.58169	1.36764	1.92044	1.36691	1.02891	1.36398	0.43398		1.46158	5.60211	1.46658	4.36087	1.46584	2.93883	1.46515	1.49849	1.46471	0.76769	1.46432	0.32433		1.37259	4.2996	1.37049	3.32327	1.36842	2.3115	1.36647	1.17312	1.36539	0.60289	1.36461	0.25826		1.36699	3.62725	1.46681	2.95814	1.36943	2.29735
		1.36421	6.50159	1.36842	5.25225	1.36699	3.62725	1.36863	1.93003	1.36789	1.04032	1.36498	0.43355		1.46258	5.59968	1.46763	4.31917	1.46681	2.95814	1.46614	1.5019	1.46571	0.76993	1.46533	0.32189		1.37358	4.31371	1.37144	3.35931	1.36943	2.29735	1.36746	1.18206	1.36639	0.60523	1.3656	0.26056		1.36798	3.63691	1.46783	2.94696	1.37041	2.31567
		1.36514	6.57086	1.36937	5.28932	1.36798	3.63691	1.36961	1.95486	1.36888	1.05134	1.36597	0.44184		1.46357	5.61097	1.46857	4.35315	1.46783	2.94696	1.46714	1.49947	1.46671	0.77006	1.46632	0.32406		1.37453	4.3632	1.37245	3.36986	1.37041	2.31567	1.36846	1.18064	1.36739	0.60707	1.3666	0.26061		1.36895	3.67113	1.46884	2.94175	1.37141	2.32347
		1.3661	6.61073	1.37037	5.31051	1.36895	3.67113	1.37059	1.97114	1.36988	1.05899	1.36697	0.44811		1.46452	5.63614	1.46952	4.39334	1.46884	2.94175	1.46813	1.50877	1.46771	0.77255	1.46732	0.32725		1.37549	4.40897	1.37341	3.40311	1.37141	2.32347	1.36945	1.18568	1.36838	0.60846	1.3676	0.2606		1.36994	3.68208	1.4698	2.96446	1.37238	2.3498
		1.3671	6.61794	1.37129	5.38499	1.36994	3.68208	1.37158	1.98476	1.37086	1.07121	1.36797	0.44635		1.46551	5.64494	1.47056	4.36403	1.4698	2.96446	1.46914	1.50353	1.4687	0.77488	1.46832	0.32558		1.37647	4.42395	1.37439	3.42171	1.37238	2.3498	1.37045	1.18973	1.36938	0.61086	1.3686	0.26335		1.37089	3.73118	1.47078	2.9777	1.3734	2.33017
		1.36805	6.66023	1.37225	5.41441	1.37089	3.73118	1.37256	2.00465	1.37185	1.08267	1.36896	0.45452		1.46652	5.63726	1.47152	4.38045	1.47078	2.9777	1.47011	1.51956	1.4697	0.77666	1.46932	0.32783		1.37746	4.43743	1.37542	3.40525	1.3734	2.33017	1.37145	1.18902	1.37038	0.61239	1.3696	0.26298		1.37187	3.7564	1.4718	2.96137	1.37438	2.35598
		1.36898	6.73694	1.37326	5.4256	1.37187	3.7564	1.37354	2.02198	1.37284	1.09397	1.36996	0.46074		1.46754	5.62513	1.47252	4.39314	1.4718	2.96137	1.47113	1.50721	1.4707	0.77963	1.47032	0.32921		1.37843	4.4693	1.37638	3.43435	1.37438	2.35598	1.37244	1.19975	1.37138	0.61356	1.3706	0.2632		1.37282	3.79889	1.47279	2.96805	1.37537	2.35935
		1.36993	6.7914	1.37418	5.49806	1.37282	3.79889	1.37452	2.04906	1.37384	1.10161	1.37096	0.46124		1.46853	5.63084	1.47356	4.36528	1.47279	2.96805	1.47209	1.53111	1.47169	0.78062	1.47132	0.32797		1.37941	4.49686	1.37734	3.4701	1.37537	2.35935	1.37345	1.19215	1.37238	0.61452	1.3716	0.26536		1.37382	3.80795	1.47376	2.99015	1.37635	2.38559
		1.37091	6.80895	1.37514	5.52938	1.37382	3.80795	1.3755	2.06504	1.37482	1.11496	1.3721	0.4634		1.4695	5.64834	1.47448	4.40713	1.47376	2.99015	1.47312	1.51267	1.47269	0.78537	1.47231	0.33222		1.38041	4.49782	1.37836	3.47443	1.37635	2.38559	1.37443	1.20576	1.37338	0.61556	1.3726	0.2648		1.37477	3.8522	1.47474	3.00235	1.37737	2.35901
		1.37186	6.86236	1.37614	5.55375	1.37477	3.8522	1.37649	2.08172	1.37581	1.12846	1.37325	0.46801		1.47049	5.6582	1.47546	4.43384	1.47474	3.00235	1.47409	1.53566	1.47368	0.78858	1.47331	0.3348		1.38139	4.51427	1.37932	3.50488	1.37737	2.35901	1.37544	1.19851	1.37438	0.61631	1.3736	0.26604		1.37575	3.87983	1.47577	2.98075	1.37834	2.39319
		1.37278	6.94615	1.37704	5.63717	1.37575	3.87983	1.37746	2.10768	1.3768	1.14193	1.37424	0.47671		1.47148	5.66191	1.47649	4.40948	1.47577	2.98075	1.47511	1.52053	1.47468	0.78952	1.47431	0.33341		1.38234	4.56392	1.3803	3.51884	1.37834	2.39319	1.37643	1.21258	1.37537	0.61885	1.3746	0.26839		1.37669	3.93386	1.47674	2.99966	1.37934	2.39165
		1.37372	7.00178	1.378	5.67529	1.37669	3.93386	1.37844	2.12854	1.37778	1.15581	1.37523	0.48736		1.47245	5.68217	1.47745	4.4282	1.47674	2.99966	1.47607	1.54369	1.47567	0.79356	1.4753	0.33642		1.38331	4.60447	1.38134	3.4957	1.37934	2.39165	1.37744	1.20208	1.37637	0.62083	1.3756	0.26821		1.37768	3.9522	1.47772	3.01666	1.38032	2.41326
		1.3747	7.02467	1.37899	5.7039	1.37768	3.9522	1.37942	2.14519	1.37877	1.17016	1.37623	0.48816		1.47342	5.70243	1.47846	4.4355	1.47772	3.01666	1.47709	1.52996	1.47667	0.79677	1.4763	0.33741		1.3843	4.61442	1.38229	3.53465	1.38032	2.41326	1.37842	1.21879	1.37737	0.62317	1.3766	0.26892		1.37863	3.99623	1.4787	3.02803	1.38135	2.38861
		1.37566	7.06362	1.3799	5.78301	1.37863	3.99623	1.3804	2.17182	1.37976	1.1797	1.37722	0.49448		1.47444	5.68734	1.47946	4.4233	1.4787	3.02803	1.47806	1.55063	1.47767	0.7967	1.4773	0.33698		1.38529	4.62286	1.38325	3.5682	1.38135	2.38861	1.37943	1.20763	1.37837	0.62325	1.37759	0.27051		1.37962	4.01282	1.47973	3.00465	1.38231	2.4273
		1.37659	7.144	1.38085	5.82784	1.37962	4.01282	1.38138	2.19339	1.38074	1.19807	1.37821	0.50274		1.47546	5.67595	1.48038	4.46856	1.47973	3.00465	1.47907	1.54551	1.47866	0.80092	1.4783	0.34093		1.38627	4.64908	1.38427	3.56348	1.38231	2.4273	1.38042	1.22314	1.37937	0.62515	1.3786	0.26981		1.38056	4.06607	1.48068	3.03981	1.38332	2.4198
		1.37754	7.19169	1.38183	5.86461	1.38056	4.06607	1.38235	2.21888	1.38173	1.21036	1.37921	0.50614		1.47643	5.6922	1.48136	4.49397	1.48068	3.03981	1.48005	1.56045	1.47966	0.80345	1.47929	0.34346		1.38724	4.67308	1.38524	3.58721	1.38332	2.4198	1.38143	1.2141	1.38037	0.62723	1.37959	0.27209		1.38153	4.10011	1.48167	3.04514	1.3843	2.43608
		1.37852	7.21228	1.38275	5.94183	1.38153	4.10011	1.38333	2.2445	1.38272	1.22169	1.3802	0.51336		1.47738	5.72704	1.48238	4.47471	1.48167	3.04514	1.48105	1.5586	1.48065	0.80597	1.48029	0.34253		1.38823	4.67834	1.38622	3.5979	1.3843	2.43608	1.38242	1.22655	1.38137	0.62779	1.38059	0.27309		1.38247	4.16004	1.48264	3.06364	1.38532	2.4156
		1.37947	7.2659	1.3837	5.98415	1.38247	4.16004	1.3843	2.26898	1.3837	1.24149	1.3812	0.5211		1.47836	5.73943	1.48335	4.48765	1.48264	3.06364	1.48203	1.56789	1.48164	0.81173	1.48129	0.34764		1.38922	4.69667	1.38726	3.58202	1.38532	2.4156	1.38342	1.22196	1.38236	0.62977	1.38159	0.27286		1.38346	4.17755	1.48368	3.03919	1.38628	2.45474
		1.38037	7.36728	1.3847	6.00576	1.38346	4.17755	1.38528	2.29715	1.38468	1.26006	1.3822	0.52225		1.47936	5.73767	1.48435	4.50194	1.48368	3.03919	1.48302	1.57642	1.48264	0.81441	1.48228	0.34819		1.39018	4.7385	1.38821	3.62321	1.38628	2.45474	1.38441	1.22972	1.38336	0.63144	1.38259	0.27502		1.38442	4.2177	1.4846	3.08992	1.38729	2.44664
		1.3813	7.44037	1.38561	6.08403	1.38442	4.2177	1.38625	2.31992	1.38567	1.27008	1.38318	0.5336		1.48032	5.76524	1.48533	4.50844	1.4846	3.08992	1.48401	1.58053	1.48363	0.8196	1.48328	0.34985		1.39115	4.77731	1.38917	3.65088	1.38729	2.44664	1.38541	1.23208	1.38436	0.63348	1.38359	0.2765		1.3854	4.24007	1.4856	3.08801	1.38828	2.45801
		1.38226	7.4758	1.38655	6.13337	1.3854	4.24007	1.38723	2.34472	1.38666	1.28673	1.38418	0.54228		1.48128	5.79114	1.48626	4.54635	1.4856	3.08801	1.48498	1.59854	1.48462	0.82522	1.48427	0.35473		1.39215	4.77911	1.39018	3.64463	1.38828	2.45801	1.38641	1.23413	1.38536	0.63474	1.38459	0.27556		1.38633	4.30629	1.48658	3.10385	1.3893	2.44064
		1.3832	7.54491	1.38754	6.1687	1.38633	4.30629	1.3882	2.3738	1.38764	1.30091	1.38518	0.54297		1.4823	5.77489	1.48724	4.57185	1.48658	3.10385	1.486	1.59088	1.48561	0.83256	1.48527	0.35579		1.39314	4.78033	1.39118	3.66826	1.3893	2.44064	1.3874	1.23791	1.38636	0.63676	1.38559	0.27791		1.38729	4.34883	1.4876	3.08768	1.39025	2.48813
		1.3841	7.64268	1.38844	6.25906	1.38729	4.34883	1.38918	2.39738	1.38862	1.31852	1.38616	0.55467		1.48332	5.76321	1.48824	4.56025	1.4876	3.08768	1.48696	1.61308	1.4866	0.83573	1.48627	0.35726		1.39413	4.79809	1.39216	3.67181	1.39025	2.48813	1.38841	1.23679	1.38736	0.63798	1.38659	0.27899		1.38824	4.40461	1.48851	3.14193	1.39127	2.47517
		1.38504	7.7114	1.38938	6.31084	1.38824	4.40461	1.39015	2.42652	1.38961	1.33665	1.38716	0.56224		1.48427	5.79547	1.48922	4.57002	1.48851	3.14193	1.48797	1.60551	1.4876	0.84147	1.48726	0.36432		1.39511	4.8225	1.39317	3.65706	1.39127	2.47517	1.3894	1.24712	1.38835	0.64066	1.38759	0.27815		1.38922	4.4218	1.48952	3.13706	1.39226	2.48467
		1.38601	7.73623	1.39037	6.34288	1.38922	4.4218	1.39112	2.45821	1.39059	1.35316	1.38815	0.56515		1.48519	5.84197	1.49019	4.59897	1.48952	3.13706	1.48893	1.632	1.48859	0.84678	1.48826	0.36201		1.3961	4.83405	1.39415	3.7015	1.39226	2.48467	1.3904	1.23811	1.38935	0.64204	1.38859	0.28038		1.39017	4.47631	1.4905	3.15203	1.39327	2.47242
		1.38696	7.78792	1.39127	6.43417	1.39017	4.47631	1.3921	2.48339	1.39157	1.37063	1.38914	0.57699		1.48617	5.85441	1.49116	4.61423	1.4905	3.15203	1.48995	1.62117	1.48958	0.85162	1.48926	0.3654		1.39708	4.84544	1.39512	3.72142	1.39327	2.47242	1.39138	1.25806	1.39035	0.64335	1.38958	0.28166		1.39113	4.51501	1.4915	3.14994	1.39423	2.51225
		1.38787	7.88253	1.39221	6.48845	1.39113	4.51501	1.39306	2.51813	1.39256	1.38871	1.39014	0.58349		1.48718	5.85255	1.4921	4.64615	1.4915	3.14994	1.49089	1.65423	1.49057	0.85815	1.49025	0.37268		1.39805	4.88288	1.39612	3.71316	1.39423	2.51225	1.3924	1.24596	1.39135	0.64459	1.39058	0.28142		1.39206	4.58671	1.49242	3.19965	1.39525	2.49475
		1.3888	7.95663	1.39319	6.52557	1.39206	4.58671	1.39404	2.54139	1.39354	1.40488	1.39113	0.58694		1.48812	5.88758	1.49306	4.67998	1.49242	3.19965	1.49191	1.64262	1.49156	0.86588	1.49124	0.37312		1.39902	4.91864	1.39712	3.73072	1.39525	2.49475	1.39338	1.26458	1.39235	0.64739	1.39158	0.28405		1.39303	4.62132	1.49342	3.19872	1.39624	2.50266
		1.38977	7.98845	1.3941	6.61579	1.39303	4.62132	1.395	2.5787	1.39452	1.42729	1.39212	0.60098		1.48907	5.91935	1.49406	4.67424	1.49342	3.19872	1.49286	1.67364	1.49254	0.87398	1.49224	0.37739		1.40002	4.91436	1.39811	3.73303	1.39624	2.50266	1.39439	1.25077	1.39335	0.64895	1.39258	0.28462		1.39398	4.67368	1.4944	3.21202	1.39724	2.49901
		1.3907	8.06067	1.39503	6.66914	1.39398	4.67368	1.39598	2.60697	1.3955	1.44683	1.39312	0.60462		1.49009	5.90989	1.49504	4.68025	1.4944	3.21202	1.49387	1.6676	1.49353	0.88141	1.49323	0.38414		1.40103	4.90874	1.3991	3.72948	1.39724	2.49901	1.39538	1.26657	1.39434	0.65057	1.39358	0.28464		1.39495	4.70422	1.49537	3.23262	1.39821	2.53602
		1.39158	8.18162	1.39601	6.70965	1.39495	4.70422	1.39695	2.6367	1.39648	1.46608	1.39411	0.61101		1.49109	5.90709	1.49598	4.72897	1.49537	3.23262	1.49483	1.69478	1.49452	0.88957	1.49423	0.38402		1.40201	4.92619	1.40009	3.76626	1.39821	2.53602	1.39639	1.25422	1.39534	0.65219	1.39458	0.28788		1.39587	4.77898	1.4963	3.27607	1.39923	2.51427
		1.3925	8.26903	1.39691	6.80441	1.39587	4.77898	1.39791	2.67338	1.39746	1.48595	1.3951	0.62504		1.49201	5.95588	1.49695	4.74637	1.4963	3.27607	1.49582	1.6977	1.49551	0.89729	1.49522	0.39039		1.40299	4.95102	1.40106	3.78652	1.39923	2.51427	1.39737	1.27346	1.39634	0.65427	1.39558	0.28656		1.39683	4.82438	1.4973	3.27838	1.40022	2.52316
		1.39346	8.30629	1.39784	6.86491	1.39683	4.82438	1.39888	2.70573	1.39844	1.50866	1.39609	0.63335		1.49292	6.01063	1.49788	4.78179	1.4973	3.27838	1.49679	1.72054	1.49649	0.90539	1.49621	0.39662		1.40398	4.96141	1.40206	3.7738	1.40022	2.52316	1.39838	1.2635	1.39734	0.65604	1.39658	0.28881		1.39776	4.89238	1.49828	3.28517	1.40122	2.52555
		1.39439	8.37415	1.39881	6.91776	1.39776	4.89238	1.39985	2.73511	1.39942	1.52764	1.39708	0.63785		1.49392	6.01417	1.49883	4.82666	1.49828	3.28517	1.49777	1.7335	1.49748	0.91578	1.4972	0.39853		1.40497	4.96828	1.40307	3.78632	1.40122	2.52555	1.39937	1.27794	1.39834	0.65799	1.39758	0.29032		1.39873	4.92318	1.49923	3.32122	1.40219	2.55639
		1.39529	8.48496	1.39969	7.02998	1.39873	4.92318	1.40081	2.77685	1.4004	1.54813	1.39807	0.65263		1.4949	6.02278	1.49984	4.81535	1.49923	3.32122	1.49875	1.74643	1.49846	0.92607	1.49819	0.4058		1.40594	4.99961	1.40406	3.78786	1.40219	2.55639	1.40037	1.27401	1.39934	0.66011	1.39858	0.2897		1.39967	4.98478	1.50017	3.35949	1.40322	2.52732
		1.39621	8.56028	1.40062	7.09428	1.39967	4.98478	1.40178	2.80726	1.40138	1.5696	1.39907	0.6549		1.49583	6.07048	1.50079	4.83803	1.50017	3.35949	1.49971	1.76661	1.49944	0.9354	1.49918	0.41235		1.40691	5.03039	1.40505	3.78887	1.40322	2.52732	1.40136	1.28554	1.40033	0.66196	1.39957	0.29113		1.40063	5.02629	1.50115	3.36887	1.4042	2.54591
		1.39717	8.60164	1.4016	7.14203	1.40063	5.02629	1.40275	2.84165	1.40236	1.59211	1.40005	0.66657		1.49677	6.10551	1.5017	4.90512	1.50115	3.36887	1.5007	1.7761	1.50042	0.94866	1.50018	0.4159		1.40791	5.03129	1.40603	3.82521	1.4042	2.54591	1.40236	1.28312	1.40133	0.6661	1.40057	0.29435		1.40155	5.109	1.50212	3.38658	1.4052	2.54741
		1.3981	8.67652	1.40249	7.24278	1.40155	5.109	1.40371	2.87822	1.40334	1.61417	1.40104	0.67948		1.49779	6.09693	1.50267	4.9195	1.50212	3.38658	1.50165	1.80797	1.50141	0.95971	1.50116	0.42295		1.40893	5.01542	1.407	3.84522	1.4052	2.54741	1.40336	1.28619	1.40233	0.6675	1.40157	0.29299		1.40251	5.15329	1.50305	3.43226	1.40617	2.58201
		1.39898	8.80363	1.40342	7.303	1.40251	5.15329	1.40468	2.91285	1.40431	1.63775	1.40204	0.6855		1.49876	6.1127	1.5036	4.95918	1.50305	3.43226	1.50264	1.81105	1.50238	0.97322	1.50215	0.42997		1.40991	5.03338	1.40801	3.82408	1.40617	2.58201	1.40435	1.29139	1.40333	0.66945	1.40257	0.29527		1.40345	5.2199	1.504	3.46585	1.4072	2.54334
		1.39988	8.90653	1.40439	7.35246	1.40345	5.2199	1.40564	2.95735	1.40529	1.66107	1.40303	0.69515		1.49965	6.17898	1.50453	5.01329	1.504	3.46585	1.50358	1.84947	1.50336	0.9866	1.50314	0.43511		1.41089	5.06122	1.40902	3.83457	1.4072	2.54334	1.40536	1.28883	1.40432	0.67201	1.40357	0.29737		1.40442	5.24936	1.50498	3.47444	1.40818	2.5721
		1.40083	8.96065	1.40527	7.46469	1.40442	5.24936	1.4066	2.99228	1.40627	1.68174	1.40401	0.71246		1.50056	6.2348	1.50554	5.00282	1.50498	3.47444	1.50458	1.84969	1.50434	0.99923	1.50413	0.445		1.41187	5.07455	1.41	3.84817	1.40818	2.5721	1.40635	1.29978	1.40532	0.6725	1.40457	0.2954		1.40535	5.32419	1.50592	3.51028	1.40918	2.56995
		1.40174	9.04707	1.4062	7.53041	1.40535	5.32419	1.40756	3.03283	1.40725	1.70534	1.40501	0.71458		1.50155	6.2419	1.50647	5.03892	1.50592	3.51028	1.50551	1.89237	1.50532	1.01444	1.50512	0.45125		1.41288	5.07235	1.41099	3.84661	1.40918	2.56995	1.40735	1.2932	1.40632	0.6748	1.40557	0.30023		1.40629	5.38011	1.50686	3.55329	1.41015	2.60264
		1.40262	9.17085	1.40716	7.58972	1.40629	5.38011	1.40853	3.07259	1.40822	1.73087	1.406	0.72759		1.50252	6.26229	1.50736	5.11959	1.50686	3.55329	1.50651	1.89554	1.50629	1.03041	1.50611	0.45848		1.41385	5.10334	1.41198	3.87943	1.41015	2.60264	1.40834	1.30997	1.40732	0.67634	1.40657	0.29945		1.40864	5.53751	1.50779	3.59631	1.41119	2.55858
		1.40354	9.25825	1.40804	7.70321	1.40864	5.53751	1.40949	3.1071	1.40919	1.76083	1.40698	0.73942		1.50342	6.32431	1.50832	5.13931	1.50779	3.59631	1.50744	1.93971	1.50727	1.04468	1.50709	0.46979		1.41482	5.13388	1.41296	3.89557	1.41119	2.55858	1.40935	1.2983	1.40832	0.67917	1.40757	0.29966		1.411	5.67821	1.50878	3.60158	1.41215	2.6007
		1.40449	9.30539	1.40897	7.76426	1.411	5.67821	1.41045	3.15387	1.41017	1.78286	1.40797	0.74991		1.50436	6.3645	1.50924	5.18354	1.50878	3.60158	1.50843	1.94503	1.50824	1.06421	1.50808	0.47674		1.41582	5.12725	1.41397	3.86762	1.41215	2.6007	1.41033	1.31823	1.40932	0.67905	1.40856	0.30302		1.41194	5.74121	1.50969	3.65527	1.41315	2.59494
		1.40542	9.37969	1.40994	7.81726	1.41194	5.74121	1.41141	3.19218	1.41115	1.8102	1.40896	0.76079		1.50535	6.36742	1.51016	5.24593	1.50969	3.65527	1.50935	1.99306	1.50921	1.08198	1.50906	0.48663		1.41685	5.1011	1.41499	3.87519	1.41315	2.59494	1.41134	1.30346	1.41031	0.68237	1.40956	0.30268		1.41286	5.8242	1.51062	3.69887	1.41413	2.62587
		1.4063	9.50372	1.41082	7.93101	1.41286	5.8242	1.41237	3.23099	1.41212	1.83626	1.40995	0.77806		1.50629	6.40879	1.51115	5.24242	1.51062	3.69887	1.51033	2.00467	1.51018	1.10194	1.51005	0.49676		1.41783	5.12076	1.41595	3.90119	1.41413	2.62587	1.41232	1.32602	1.41131	0.68279	1.41056	0.30275		1.41382	5.87013	1.51154	3.74705	1.41517	2.58263
		1.4072	9.60703	1.41174	8.00233	1.41382	5.87013	1.41333	3.27112	1.4131	1.86144	1.41094	0.78326		1.50717	6.4843	1.51204	5.30593	1.51154	3.74705	1.51127	2.04697	1.51114	1.1231	1.51103	0.50781		1.41879	5.1625	1.41694	3.90233	1.41517	2.58263	1.41334	1.31046	1.41231	0.68641	1.41156	0.30644		1.41474	5.95032	1.51253	3.75333	1.41612	2.63225
		1.40815	9.66281	1.41269	8.07376	1.41474	5.95032	1.41429	3.31166	1.41407	1.89155	1.41192	0.80002		1.50807	6.54294	1.51292	5.3965	1.51253	3.75333	1.51223	2.068	1.51212	1.14021	1.51232	0.5106		1.41978	5.17345	1.41794	3.93061	1.41612	2.63225	1.41431	1.33441	1.41331	0.68858	1.41256	0.30628		1.41568	6.01374	1.51341	3.82923	1.41713	2.62166
		1.40906	9.74977	1.41356	8.20628	1.41568	6.01374	1.41524	3.36245	1.41504	1.91961	1.41292	0.80969		1.50903	6.56778	1.51388	5.41547	1.51341	3.82923	1.51317	2.10496	1.51308	1.16168	1.51329	0.5294		1.42079	5.1687	1.41891	3.94865	1.41713	2.62166	1.41533	1.32016	1.41431	0.69105	1.41356	0.30676		1.41658	6.11303	1.51435	3.86744	1.41811	2.64123
		1.40992	9.89342	1.41447	8.28668	1.41658	6.11303	1.41621	3.40184	1.41602	1.94351	1.41391	0.81939		1.50997	6.60688	1.51684	5.59235	1.51435	3.86744	1.51412	2.1359	1.51404	1.18498	1.51427	0.54126		1.42176	5.19513	1.41993	3.91207	1.41811	2.64123	1.41631	1.33531	1.41531	0.69159	1.41456	0.30987		1.41753	6.16496	1.51526	3.92223	1.41914	2.60504
		1.41082	10.0016	1.41542	8.35577	1.41753	6.16496	1.41716	3.44514	1.41699	1.97324	1.41489	0.83337		1.51087	6.66867	1.51984	5.75763	1.51526	3.92223	1.51507	2.16868	1.51501	1.2092	1.51525	0.55542		1.42273	5.23103	1.42094	3.92689	1.41914	2.60504	1.41732	1.3298	1.4163	0.69464	1.41556	0.30795		1.41845	6.24558	1.51624	3.93536	1.4201	2.65863
		1.41175	10.0704	1.41629	8.47755	1.41845	6.24558	1.41812	3.4955	1.41796	2.00306	1.41588	0.84709		1.51179	6.71649	1.52068	5.84962	1.51624	3.93536	1.516	2.21229	1.51597	1.23359	1.51623	0.5693		1.42375	5.20989	1.4219	3.95734	1.4201	2.65863	1.41831	1.33974	1.4173	0.69702	1.41656	0.31024		1.41941	6.29247	1.5171	4.02725	1.42111	2.64132
		1.41266	10.1675	1.41722	8.54332	1.41941	6.29247	1.41907	3.53855	1.41893	2.02994	1.41687	0.85623		1.51275	6.74303	1.52161	5.88679	1.5171	4.02725	1.51696	2.23887	1.51692	1.26027	1.51721	0.58082		1.42477	5.18561	1.42289	3.9556	1.42111	2.64132	1.41931	1.33926	1.4183	0.69937	1.41755	0.31281		1.42032	6.38632	1.51804	4.06482	1.42209	2.65912
		1.41352	10.3129	1.41819	8.59733	1.42032	6.38632	1.42003	3.58164	1.4199	2.06083	1.41786	0.87123		1.51366	6.80234	1.52252	5.95608	1.51804	4.06482	1.51787	2.29377	1.51788	1.28726	1.51818	0.59945		1.42575	5.21264	1.42389	3.98052	1.42209	2.65912	1.4203	1.34414	1.41929	0.70407	1.41855	0.31181		1.42125	6.45161	1.51893	4.12803	1.42312	2.6344
		1.41441	10.4238	1.41906	8.71765	1.42125	6.45161	1.42098	3.6329	1.42087	2.09249	1.41884	0.88701		1.51451	6.89184	1.52333	6.07055	1.51893	4.12803	1.51883	2.31718	1.51884	1.31552	1.51916	0.615		1.4267	5.26272	1.42487	3.99489	1.42312	2.6344	1.4213	1.35107	1.42029	0.70604	1.41955	0.3139		1.42216	6.55023	1.51989	4.15326	1.42407	2.69096
		1.41535	10.483	1.41997	8.79638	1.42216	6.55023	1.42194	3.67804	1.42185	2.11963	1.41983	0.89871		1.51541	6.95732	1.52422	6.12963	1.51989	4.15326	1.51974	2.37613	1.51978	1.34705	1.52013	0.62876		1.42769	5.26745	1.42589	3.95621	1.42407	2.69096	1.4223	1.34848	1.42129	0.70574	1.42055	0.3164		1.4231	6.60671	1.52074	4.2515	1.42509	2.6674
		1.41628	10.561	1.42092	8.87332	1.4231	6.60671	1.42289	3.72433	1.42282	2.15016	1.42081	0.91621		1.51634	7.00139	1.52515	6.18995	1.52074	4.2515	1.5207	2.401	1.52074	1.37646	1.5211	0.64848		1.42871	5.25625	1.42689	3.98117	1.42509	2.6674	1.42329	1.36133	1.42229	0.70952	1.42155	0.31482		1.42402	6.69254	1.52167	4.29132	1.42608	2.67977
		1.41715	10.6939	1.42177	9.0133	1.42402	6.69254	1.42385	3.77033	1.42379	2.18238	1.4218	0.92987		1.51726	7.05107	1.52599	6.28368	1.52167	4.29132	1.52159	2.46858	1.52169	1.40915	1.52207	0.66573		1.42968	5.28213	1.42784	4.02277	1.42608	2.67977	1.4243	1.35062	1.42329	0.71103	1.42255	0.31779		1.42497	6.74357	1.52258	4.35131	1.42709	2.66336
		1.41804	10.8001	1.42268	9.10379	1.42497	6.74357	1.4248	3.82158	1.42476	2.21409	1.42279	0.94202		1.51814	7.12238	1.52688	6.34171	1.52258	4.35131	1.52255	2.49371	1.52263	1.44526	1.52305	0.68211		1.43066	5.3085	1.42884	4.00796	1.42709	2.66336	1.42528	1.37431	1.42428	0.71369	1.42355	0.32052		1.42587	6.84897	1.5235	4.40269	1.42805	2.71149
		1.41897	10.8749	1.42363	9.17381	1.42587	6.84897	1.42575	3.87592	1.42572	2.24988	1.42377	0.96072		1.51904	7.18854	1.52777	6.42691	1.5235	4.40269	1.52344	2.56312	1.52357	1.48026	1.52401	0.70545		1.43168	5.28818	1.42984	4.03147	1.42805	2.71149	1.42629	1.35809	1.42528	0.71574	1.42455	0.31844		1.4268	6.91881	1.52434	4.50108	1.42907	2.69095
		1.41987	10.9807	1.42449	9.30241	1.4268	6.91881	1.4267	3.92518	1.42668	2.28787	1.42475	0.97549		1.51995	7.24309	1.52857	6.54465	1.52434	4.50108	1.52439	2.59471	1.52451	1.5156	1.52498	0.72258		1.43269	5.26775	1.43083	4.03707	1.42907	2.69095	1.42727	1.38102	1.42628	0.71931	1.42555	0.32149		1.4277	7.02081	1.52526	4.54975	1.43006	2.70047
		1.42072	11.1369	1.42542	9.37216	1.4277	7.02081	1.42765	3.97508	1.42765	2.31806	1.42574	0.98836		1.52082	7.32254	1.52944	6.61655	1.52526	4.54975	1.52528	2.66312	1.52546	1.55179	1.52595	0.74155		1.43367	5.29523	1.43185	3.99568	1.43006	2.70047	1.42829	1.36487	1.42728	0.71857	1.42654	0.32342		1.42865	7.07353	1.52616	4.61291	1.43106	2.69495
		1.42159	11.2684	1.42637	9.44082	1.42865	7.07353	1.4286	4.03015	1.42862	2.35617	1.42672	1.00946		1.52167	7.41589	1.53035	6.6889	1.52616	4.61291	1.52621	2.70537	1.5264	1.58802	1.52692	0.7653		1.43462	5.34766	1.43284	4.03431	1.43106	2.69495	1.42926	1.38921	1.42828	0.72256	1.42754	0.32226		1.42956	7.16596	1.52704	4.68417	1.43202	2.73963
		1.42251	11.3542	1.42722	9.58645	1.42956	7.16596	1.42954	4.08399	1.42959	2.38881	1.42771	1.02248		1.52255	7.49536	1.53118	6.78464	1.52704	4.68417	1.52711	2.77145	1.52734	1.62533	1.52789	0.78188		1.43562	5.34878	1.43379	4.07474	1.43202	2.73963	1.43028	1.37247	1.42928	0.72203	1.42854	0.32665		1.4305	7.23021	1.52789	4.78374	1.43305	2.71141
		1.42341	11.4592	1.42811	9.68853	1.4305	7.23021	1.4305	4.12923	1.43055	2.42478	1.42869	1.03904		1.52345	7.55314	1.53204	6.86558	1.52789	4.78374	1.52802	2.82254	1.52827	1.66848	1.52885	0.80663		1.43663	5.3376	1.4348	4.04998	1.43305	2.71141	1.43126	1.39423	1.43027	0.72654	1.42954	0.32517		1.43139	7.34271	1.5288	4.83977	1.43404	2.72152
		1.42426	11.6058	1.42904	9.77862	1.43139	7.34271	1.43144	4.18876	1.43152	2.45905	1.42967	1.06283		1.52435	7.61932	1.53289	6.97242	1.5288	4.83977	1.52892	2.88441	1.5292	1.71054	1.52981	0.83069		1.43761	5.35937	1.4358	4.07645	1.43404	2.72152	1.43227	1.38017	1.43127	0.72633	1.43054	0.32617		1.43232	7.41017	1.52968	4.90988	1.43504	2.72166
		1.42514	11.7329	1.42989	9.92194	1.43232	7.41017	1.43239	4.24728	1.43248	2.49681	1.43066	1.07559		1.52522	7.70046	1.53369	7.09084	1.52968	4.90988	1.52982	2.94646	1.53013	1.75481	1.53077	0.85306		1.43858	5.38734	1.43679	4.08199	1.43504	2.72166	1.43326	1.39485	1.43227	0.72912	1.43154	0.33002		1.43323	7.50612	1.53054	4.99818	1.436	2.76495
		1.42608	11.7931	1.4308	10.0092	1.43323	7.50612	1.43334	4.2968	1.43344	2.54397	1.43164	1.09598		1.52608	7.7888	1.53454	7.17917	1.53054	4.99818	1.53073	3.00457	1.53106	1.79946	1.53174	0.87687		1.43961	5.36353	1.43781	4.04407	1.436	2.76495	1.43426	1.39075	1.43327	0.73332	1.43254	0.32838		1.43417	7.56754	1.53139	5.09593	1.43703	2.72624
		1.42698	11.8949	1.43176	10.073	1.43417	7.56754	1.43428	4.35518	1.4344	2.58435	1.43262	1.11644		1.52694	7.87246	1.53544	7.25496	1.53139	5.09593	1.53161	3.07761	1.53199	1.84555	1.53269	0.90565		1.44062	5.34886	1.43879	4.09042	1.43703	2.72624	1.43525	1.4007	1.43427	0.7338	1.43354	0.3295		1.43506	7.68458	1.53228	5.16062	1.43801	2.75084
		1.42784	12.0424	1.43261	10.21	1.43506	7.68458	1.43523	4.40877	1.43536	2.62677	1.4336	1.13286		1.5278	7.96046	1.53625	7.36927	1.53228	5.16062	1.53253	3.13253	1.53291	1.89417	1.53366	0.9271		1.44159	5.38622	1.43975	4.11521	1.43801	2.75084	1.43625	1.40341	1.43526	0.73854	1.43454	0.33232		1.43599	7.75923	1.53315	5.24202	1.43901	2.75472
		1.42871	12.1752	1.43351	10.3038	1.43599	7.75923	1.43616	4.47576	1.43632	2.66655	1.43458	1.15827		1.52864	8.06354	1.53706	7.47865	1.53315	5.24202	1.53339	3.21681	1.53383	1.94224	1.53461	0.95486		1.44254	5.43085	1.44075	4.1068	1.43901	2.75472	1.43725	1.40168	1.43626	0.73943	1.43553	0.33329		1.43688	7.87013	1.53399	5.34512	1.43997	2.79274
		1.42962	12.2693	1.43445	10.3941	1.43688	7.87013	1.43711	4.5352	1.43728	2.70731	1.43555	1.18518		1.52947	8.16742	1.53791	7.58577	1.53399	5.34512	1.53431	3.2686	1.53475	1.9914	1.53557	0.98251		1.44355	5.42888	1.44175	4.12882	1.43997	2.79274	1.43824	1.41408	1.43726	0.74254	1.43653	0.33244		1.43782	7.92811	1.53482	5.44619	1.44102	2.74351
		1.43051	12.3885	1.43529	10.5486	1.43782	7.92811	1.43806	4.58667	1.43823	2.75448	1.43654	1.20066		1.53034	8.24794	1.53869	7.71846	1.53482	5.44619	1.53516	3.36075	1.53567	2.04362	1.53653	1.00572		1.44456	5.4139	1.44275	4.12243	1.44102	2.74351	1.43925	1.40775	1.43826	0.74432	1.43753	0.33598		1.43872	8.0322	1.53698	5.66381	1.44198	2.78175
		1.43134	12.5627	1.43618	10.6456	1.43872	8.0322	1.43899	4.65283	1.43918	2.80489	1.43751	1.22882		1.53122	8.32271	1.53951	7.82547	1.53698	5.66381	1.53607	3.4154	1.53659	2.09595	1.53748	1.03576		1.44554	5.43506	1.44376	4.09499	1.44198	2.78175	1.44023	1.42429	1.43925	0.74653	1.43853	0.33431		1.43965	8.10165	1.53914	5.87338	1.44298	2.77826
		1.43221	12.6956	1.43713	10.7243	1.43965	8.10165	1.43993	4.7168	1.44014	2.85	1.43849	1.25253		1.53206	8.42277	1.54039	7.90985	1.53914	5.87338	1.53692	3.50927	1.5375	2.1496	1.53843	1.0661		1.44652	5.45557	1.44473	4.14718	1.44298	2.77826	1.44124	1.41004	1.44025	0.7463	1.43953	0.33712		1.44054	8.22292	1.53993	6.00456	1.44396	2.80993
		1.43313	12.7811	1.43798	10.8653	1.44054	8.22292	1.44088	4.77459	1.44109	2.90388	1.43947	1.27243		1.53288	8.538	1.54116	8.04859	1.53993	6.00456	1.53783	3.56728	1.53841	2.2066	1.53939	1.09138		1.44754	5.43488	1.4457	4.17102	1.44396	2.80993	1.44222	1.43111	1.44125	0.74954	1.44053	0.3389		1.44145	8.30867	1.54076	6.11403	1.445	2.75707
		1.43403	12.8842	1.43888	10.9562	1.44145	8.30867	1.44181	4.84591	1.44203	2.95935	1.44044	1.29996		1.53372	8.6385	1.54195	8.17637	1.54076	6.11403	1.53867	3.66582	1.53932	2.26234	1.54034	1.12258		1.44855	5.42371	1.44671	4.14725	1.445	2.75707	1.44324	1.41262	1.44225	0.74955	1.44153	0.33705		1.44233	8.43269	1.54156	6.23349	1.44595	2.81125
		1.43488	13.0314	1.43982	11.0405	1.44233	8.43269	1.44274	4.91378	1.44298	3.01381	1.44141	1.33161		1.53456	8.73753	1.54279	8.28625	1.54156	6.23349	1.53957	3.73138	1.54023	2.31736	1.5413	1.15168		1.45251	5.46813	1.44773	4.15596	1.44595	2.81125	1.44421	1.44298	1.44325	0.75184	1.44253	0.3403		1.44327	8.49954	1.54245	6.30622	1.44696	2.79924
		1.43576	13.1632	1.44065	11.2043	1.44327	8.49954	1.44367	4.9824	1.44393	3.06936	1.44238	1.35669		1.53536	8.85859	1.54354	8.43373	1.54245	6.30622	1.54042	3.8271	1.54113	2.37817	1.54225	1.17895		1.45651	5.46641	1.44871	4.16436	1.44696	2.79924	1.44523	1.41912	1.44425	0.75534	1.44353	0.34262		1.44417	8.59905	1.54321	6.456	1.44794	2.82893
		1.43666	13.2616	1.44154	11.31	1.44417	8.59905	1.4446	5.05406	1.44487	3.12314	1.44335	1.38979		1.53616	8.98391	1.54434	8.55518	1.54321	6.456	1.5413	3.90159	1.54204	2.43466	1.5432	1.21161		1.45747	5.5101	1.44971	4.15406	1.44794	2.82893	1.44621	1.44538	1.44524	0.75581	1.44453	0.33965		1.44511	8.66383	1.54404	6.56157	1.44899	2.77682
		1.43754	13.3894	1.44247	11.4047	1.44511	8.66383	1.44554	5.12161	1.44581	3.18841	1.44432	1.42164		1.53701	9.0794	1.54522	8.64485	1.54404	6.56157	1.54214	3.99674	1.54295	2.49458	1.54415	1.2405		1.45843	5.55397	1.45069	4.19327	1.44899	2.77682	1.44723	1.42789	1.44624	0.75917	1.44552	0.34449		1.44598	8.80232	1.54483	6.69302	1.44992	2.84347
		1.43836	13.5665	1.44331	11.5614	1.44598	8.80232	1.44646	5.20613	1.44674	3.25685	1.44529	1.45379		1.53787	9.16745	1.54594	8.81001	1.54483	6.69302	1.54301	4.0782	1.54385	2.55571	1.54511	1.26942		1.45944	5.54573	1.45166	4.21893	1.44992	2.84347	1.44821	1.44797	1.44724	0.76065	1.44652	0.34545		1.44688	8.90496	1.54569	6.77966	1.45094	2.82289
		1.43921	13.7215	1.4442	11.6648	1.44688	8.90496	1.44739	5.28057	1.44768	3.32099	1.44625	1.4909		1.53867	9.29147	1.5467	8.9548	1.54569	6.77966	1.54386	4.17417	1.54475	2.6175	1.54605	1.30281		1.46046	5.52444	1.45268	4.18719	1.45094	2.82289	1.44922	1.4367	1.44824	0.75978	1.44752	0.34467		1.44775	9.03369	1.54643	6.93996	1.45192	2.84689
		1.44012	13.8232	1.44513	11.754	1.44775	9.03369	1.44832	5.34816	1.44861	3.39092	1.44722	1.52985		1.53945	9.43204	1.54754	9.06698	1.54643	6.93996	1.54471	4.26934	1.54565	2.68141	1.54701	1.32961		1.46145	5.534	1.45375	4.12613	1.45192	2.84689	1.4502	1.45461	1.44923	0.76664	1.44852	0.34676		1.44869	9.1024	1.54726	7.04717	1.45296	2.80142
		1.441	13.941	1.44597	11.9126	1.44869	9.1024	1.44924	5.43085	1.44954	3.46657	1.44818	1.56726		1.54026	9.54951	1.54825	9.2399	1.54726	7.04717	1.54558	4.35162	1.54654	2.74589	1.54796	1.36013		1.46244	5.54685	1.45465	4.22872	1.45296	2.80142	1.45121	1.45043	1.45024	0.76555	1.44952	0.34775		1.44958	9.21428	1.54805	7.1789	1.4539	2.86395
		1.44184	14.1061	1.44685	12.0189	1.44958	9.21428	1.45157	5.6092	1.45047	3.54324	1.44913	1.61441		1.54109	9.65791	1.54904	9.36948	1.54805	7.1789	1.54641	4.45772	1.54744	2.80832	1.54891	1.39475		1.46344	5.54502	1.45565	4.21494	1.4539	2.86395	1.4522	1.4578	1.45123	0.76836	1.45052	0.34709		1.45049	9.30872	1.54889	7.28082	1.45493	2.84057
		1.4427	14.2511	1.44779	12.1083	1.45049	9.30872	1.45247	5.70976	1.45139	3.62435	1.45009	1.65658		1.54186	9.8001	1.54989	9.47212	1.54889	7.28082	1.54727	4.5411	1.54835	2.86935	1.54987	1.42004		1.46443	5.54921	1.45665	4.24329	1.45493	2.84057	1.4532	1.46054	1.45223	0.77411	1.45152	0.35155		1.45134	9.45425	1.54962	7.44907	1.45591	2.85711
		1.44361	14.3418	1.44862	12.2693	1.45134	9.45425	1.45338	5.8012	1.4523	3.71441	1.45105	1.69883		1.54262	9.94645	1.55058	9.66179	1.54962	7.44907	1.5481	4.64985	1.54925	2.93181	1.55082	1.44864		1.46541	5.57644	1.45761	4.26835	1.45591	2.85711	1.4542	1.45638	1.45323	0.77286	1.45252	0.35042		1.45226	9.5427	1.55044	7.56271	1.45694	2.82617
		1.4445	14.4583	1.44949	12.3891	1.45226	9.5427	1.45428	5.90017	1.45322	3.80274	1.452	1.75055		1.54345	10.0545	1.55132	9.81423	1.55044	7.56271	1.54897	4.72931	1.55014	2.99845	1.55177	1.47849		1.46637	5.61663	1.45864	4.22748	1.45694	2.82617	1.45519	1.46816	1.45423	0.77516	1.45352	0.35114		1.45314	9.66627	1.55122	7.69776	1.45789	2.88404
		1.44533	14.6324	1.4504	12.5018	1.45314	9.66627	1.45518	6.00371	1.45412	3.8967	1.45296	1.79777		1.54429	10.1553	1.55214	9.94072	1.55122	7.69776	1.54978	4.84717	1.55104	3.06281	1.55273	1.50467		1.46738	5.6064	1.45966	4.22815	1.45789	2.88404	1.4562	1.45913	1.45523	0.77625	1.45451	0.3547		1.45405	9.75878	1.55202	7.82426	1.45891	2.85432
		1.44619	14.7818	1.45122	12.6835	1.45405	9.75878	1.45608	6.11133	1.45503	3.99732	1.45391	1.85017		1.54504	10.3116	1.55284	10.1264	1.55202	7.82426	1.55065	4.92966	1.55194	3.1247	1.55369	1.53057		1.46841	5.57963	1.46063	4.24916	1.45891	2.85432	1.45718	1.47658	1.45622	0.7782	1.45552	0.35264		1.45489	9.92833	1.55275	7.98916	1.4599	2.86943
		1.44709	14.8855	1.45209	12.807	1.45489	9.92833	1.45697	6.22804	1.45592	4.10371	1.45485	1.91155		1.54577	10.4805	1.55361	10.2586	1.55275	7.98916	1.55146	5.04843	1.55283	3.18961	1.55464	1.56039		1.46941	5.58014	1.46163	4.24101	1.4599	2.86943	1.4582	1.46021	1.45722	0.77974	1.45652	0.35274		1.45577	10.0463	1.55356	8.11193	1.46092	2.84432
		1.44796	15.0169	1.45302	12.8974	1.45577	10.0463	1.45786	6.33607	1.45681	4.21742	1.45579	1.96654		1.54657	10.6065	1.55443	10.3869	1.55356	8.11193	1.55233	5.13005	1.55373	3.25265	1.5556	1.58423		1.47039	5.60051	1.46262	4.27344	1.46092	2.84432	1.45917	1.48399	1.45822	0.78034	1.45751	0.35861		1.45663	10.1871	1.55434	8.24673	1.46187	2.90061
		1.44878	15.2064	1.45385	13.0602	1.45663	10.1871	1.45876	6.44455	1.4577	4.33474	1.45674	2.02474		1.54736	10.7332	1.55508	10.5952	1.55434	8.24673	1.55314	5.25047	1.55463	3.318	1.55657	1.60614		1.47139	5.60103	1.46359	4.29751	1.46187	2.90061	1.46019	1.4653	1.45922	0.78209	1.45851	0.35499		1.45755	10.2724	1.55511	8.39116	1.4629	2.8686
		1.44961	15.3767	1.45473	13.1756	1.45755	10.2724	1.45963	6.57441	1.45858	4.45849	1.45767	2.09423		1.5481	10.8963	1.55583	10.7457	1.55511	8.39116	1.554	5.33855	1.55553	3.37874	1.55753	1.632		1.47238	5.60197	1.46462	4.25011	1.4629	2.8686	1.46117	1.48786	1.46022	0.78271	1.45951	0.35868		1.45841	10.4159	1.55585	8.55452	1.46389	2.87868
		1.45049	15.4989	1.45564	13.2865	1.45841	10.4159	1.46052	6.6866	1.45946	4.5828	1.45861	2.15288		1.54884	11.0601	1.55662	10.8921	1.55585	8.55452	1.55546	5.51714	1.55644	3.439	1.5585	1.651		1.47336	5.63219	1.46564	4.25243	1.46389	2.87868	1.46219	1.46753	1.46122	0.7862	1.46051	0.36003		1.45929	10.545	1.55664	8.68613	1.4649	2.86966
		1.45136	15.6387	1.45644	13.4823	1.45929	10.545	1.46139	6.81996	1.46033	4.71503	1.45954	2.22251		1.54966	11.1739	1.5573	11.0844	1.55664	8.68613	1.55696	5.67232	1.55734	3.49883	1.55946	1.67195		1.47433	5.65905	1.4666	4.28595	1.4649	2.86966	1.46316	1.49571	1.46221	0.78751	1.46151	0.35818		1.46012	10.7223	1.55742	8.8228	1.46586	2.9173
		1.45219	15.816	1.45729	13.6312	1.46012	10.7223	1.46225	6.97394	1.4612	4.85556	1.46048	2.29178		1.55046	11.2993	1.55807	11.2227	1.55742	8.8228	1.55777	5.79438	1.55824	3.55825	1.56043	1.69478		1.47534	5.65021	1.4676	4.27375	1.46586	2.9173	1.46418	1.47429	1.46322	0.78725	1.46251	0.36206		1.46099	10.855	1.55817	8.9811	1.46689	2.87869
		1.45304	15.9719	1.45819	13.7543	1.46099	10.855	1.46313	7.09645	1.46207	4.99052	1.46142	2.34975		1.55116	11.487	1.55884	11.381	1.55817	8.9811	1.55862	5.88322	1.55915	3.61627	1.56139	1.7142		1.47638	5.60637	1.46859	4.30059	1.46689	2.87869	1.46516	1.50012	1.46421	0.79054	1.46351	0.36182		1.46183	11.0204	1.55891	9.14008	1.46788	2.88999
		1.45394	16.0662	1.459	13.9429	1.46183	11.0204	1.46397	7.2541	1.46293	5.13351	1.46236	2.41663		1.55186	11.6727	1.55949	11.5931	1.55891	9.14008	1.55943	6.00298	1.56006	3.67035	1.56237	1.72982		1.47737	5.61576	1.46956	4.32157	1.46788	2.88999	1.46617	1.48399	1.46521	0.79115	1.46451	0.35923		1.46273	11.1262	1.5597	9.27433	1.46888	2.89224
		1.45482	16.1889	1.45986	14.0732	1.46273	11.1262	1.46483	7.40135	1.46378	5.28166	1.4633	2.47937		1.55264	11.8125	1.56023	11.7501	1.5597	9.27433	1.56029	6.08934	1.56098	3.72394	1.56334	1.74725		1.47835	5.64492	1.4706	4.27062	1.46888	2.89224	1.46716	1.50004	1.46621	0.79512	1.4655	0.36507		1.46356	11.2939	1.56046	9.42268	1.46984	2.93328
		1.45566	16.3592	1.46077	14.1853	1.46356	11.2939	1.46568	7.55797	1.46496	5.46044	1.46424	2.5342		1.55341	11.9569	1.56098	11.9144	1.56046	9.42268	1.56111	6.20564	1.56189	3.77911	1.56432	1.7592		1.47934	5.65054	1.47161	4.27744	1.46984	2.93328	1.46817	1.49006	1.46721	0.79432	1.4665	0.36562		1.4644	11.4572	1.5612	9.58321	1.47089	2.88472
		1.45649	16.5331	1.46157	14.3847	1.4644	11.4572	1.46651	7.73296	1.46614	5.63544	1.46519	2.59155		1.5541	12.1472	1.56166	12.1082	1.5612	9.58321	1.56197	6.29111	1.56281	3.83153	1.5653	1.77401		1.48035	5.63939	1.47257	4.31556	1.47089	2.88472	1.46916	1.49675	1.46821	0.79738	1.46751	0.36264		1.4652	11.67	1.56195	9.74452	1.47187	2.90558
		1.45736	16.6698	1.46241	14.5427	1.4652	11.67	1.46736	7.88504	1.467	5.78151	1.46613	2.64731		1.55482	12.3238	1.56241	12.2575	1.56195	9.74452	1.5628	6.3968	1.56373	3.87924	1.56628	1.78583		1.48133	5.65853	1.47357	4.305	1.47187	2.90558	1.47016	1.50104	1.4692	0.79969	1.4685	0.36667		1.46605	11.8215	1.56275	9.86905	1.47286	2.90773
		1.45819	16.8404	1.46329	14.6896	1.46605	11.8215	1.46819	8.05873	1.46786	5.9235	1.46709	2.68702		1.55561	12.4557	1.56316	12.4291	1.56275	9.86905	1.56365	6.49159	1.56465	3.92855	1.56727	1.79507		1.48231	5.68563	1.47456	4.33332	1.47286	2.90773	1.47116	1.4997	1.4702	0.80119	1.4695	0.36789		1.46688	12.0005	1.56349	10.0306	1.47383	2.94551
		1.45897	17.0682	1.46406	14.9106	1.46688	12.0005	1.46902	8.24085	1.46873	6.05958	1.46805	2.7312		1.55635	12.6173	1.5638	12.6497	1.56349	10.0306	1.5645	6.58581	1.56558	3.97334	1.56825	1.8061		1.48333	5.66297	1.47554	4.34281	1.47383	2.94551	1.47215	1.5092	1.4712	0.80222	1.4705	0.36705		1.46773	12.1565	1.56424	10.1845	1.47488	2.88987
		1.45979	17.2594	1.46489	15.0741	1.46773	12.1565	1.46987	8.39639	1.46961	6.18384	1.46902	2.76361		1.55702	12.8244	1.56452	12.817	1.56424	10.1845	1.56534	6.68323	1.56651	4.01477	1.56924	1.81364		1.48437	5.61915	1.47658	4.28947	1.47488	2.88987	1.47316	1.49687	1.4722	0.80506	1.4715	0.37017		1.46852	12.3746	1.56498	10.349	1.47584	2.93259
		1.46066	17.3901	1.46578	15.2141	1.46852	12.3746	1.47067	8.60306	1.4705	6.29815	1.47	2.78636		1.5577	13.0219	1.56527	12.9865	1.56498	10.349	1.5662	6.77351	1.56745	4.05727	1.57023	1.81732		1.48536	5.62988	1.47759	4.29942	1.47584	2.93259	1.47414	1.51924	1.4732	0.80393	1.4725	0.36954		1.46933	12.5627	1.56579	10.4685	1.47685	2.92201
		1.46152	17.539	1.46656	15.4272	1.46933	12.5627	1.47149	8.78301	1.4714	6.40017	1.47098	2.80762		1.55846	13.1741	1.56595	13.1815	1.56579	10.4685	1.56705	6.86757	1.56838	4.09627	1.57122	1.82312		1.48632	5.67539	1.47854	4.34666	1.47685	2.92201	1.47516	1.49487	1.4742	0.80359	1.4735	0.36862		1.47012	12.7845	1.5665	10.6449	1.47782	2.95499
		1.46234	17.725	1.46738	15.6006	1.47012	12.7845	1.47232	8.9575	1.47231	6.49573	1.47197	2.81963		1.55919	13.3421	1.56669	13.3376	1.5665	10.6449	1.56792	6.94516	1.56932	4.13338	1.57222	1.82521		1.48731	5.67965	1.47955	4.32674	1.47782	2.95499	1.47613	1.52603	1.4752	0.8062	1.4745	0.37368		1.47095	12.9639	1.56728	10.7846	1.47888	2.89103
		1.46317	17.8945	1.46824	15.7666	1.47095	12.9639	1.47313	9.16166	1.47323	6.57197	1.47296	2.82288		1.55985	13.5531	1.5674	13.5264	1.56728	10.7846	1.56877	7.04042	1.57027	4.16776	1.57321	1.8263		1.48834	5.65501	1.48055	4.34758	1.47888	2.89103	1.47716	1.50392	1.4762	0.80611	1.4755	0.3721		1.47172	13.1938	1.56802	10.9503	1.47983	2.94764
		1.46405	18.0269	1.469	16.0078	1.47172	13.1938	1.47397	9.3269	1.47417	6.63433	1.47396	2.82337		1.56056	13.7364	1.56805	13.7385	1.56802	10.9503	1.56967	7.10554	1.57122	4.19712	1.57421	1.82682		1.48931	5.6777	1.48154	4.3492	1.47983	2.94764	1.47813	1.53011	1.47719	0.81149	1.4765	0.37212		1.47252	13.4048	1.56884	11.0603	1.48084	2.93208
		1.46489	18.1906	1.46979	16.2117	1.47252	13.4048	1.47477	9.53357	1.47512	6.68643	1.47497	2.81376		1.56131	13.8889	1.56877	13.9078	1.56884	11.0603	1.57051	7.20256	1.57218	4.22394	1.57522	1.82289		1.49029	5.7028	1.48257	4.29743	1.48084	2.93208	1.47915	1.50593	1.47819	0.81183	1.47749	0.37675		1.47326	13.6752	1.56956	11.2373	1.48182	2.95822
		1.46567	18.414	1.47064	16.3899	1.47326	13.6752	1.4756	9.71042	1.47609	6.72203	1.47599	2.79842		1.56202	14.0757	1.56952	14.0805	1.56956	11.2373	1.57142	7.26293	1.57314	4.24755	1.57623	1.81583		1.49132	5.67069	1.48357	4.3254	1.48182	2.95822	1.48013	1.53019	1.47919	0.81091	1.47849	0.37394		1.47405	13.8935	1.57034	11.3709	1.48287	2.89637
		1.46646	18.6284	1.47138	16.6494	1.47405	13.8935	1.47643	9.87597	1.47706	6.74665	1.477	2.78417		1.56266	14.2972	1.5702	14.2699	1.57034	11.3709	1.57227	7.35534	1.5741	4.27101	1.57723	1.81543		1.49236	5.62525	1.48452	4.37238	1.48287	2.89637	1.48115	1.50715	1.48019	0.81318	1.47949	0.37457		1.47481	14.1402	1.57109	11.5315	1.48381	2.96102
		1.46729	18.8045	1.47217	16.8561	1.47481	14.1402	1.47725	10.0678	1.47806	6.75266	1.47802	2.76026		1.56333	14.5023	1.57091	14.4454	1.57109	11.5315	1.57318	7.40984	1.57507	4.29221	1.57825	1.80598		1.49335	5.63925	1.48554	4.33568	1.48381	2.96102	1.48213	1.53286	1.48119	0.81222	1.48049	0.37831		1.47561	14.3473	1.57191	11.6387	1.48483	2.93914
		1.46811	18.9948	1.47301	17.0362	1.47561	14.3473	1.47809	10.2355	1.47906	6.74663	1.47905	2.72888		1.56406	14.6731	1.57164	14.6259	1.57191	11.6387	1.57404	7.4952	1.57604	4.30798	1.57926	1.79778		1.4943	5.69497	1.48654	4.35563	1.48483	2.93914	1.48314	1.51786	1.48219	0.81602	1.48149	0.37551		1.47636	14.6041	1.57263	11.8139	1.48582	2.95594
		1.46887	19.236	1.47375	17.2974	1.47636	14.6041	1.47895	10.3796	1.48009	6.72433	1.48008	2.70116		1.56475	14.8648	1.5723	14.8327	1.57263	11.8139	1.57496	7.54499	1.57702	4.3247	1.58027	1.79107		1.4953	5.68861	1.48753	4.35151	1.48582	2.95594	1.48413	1.52975	1.48319	0.81626	1.48249	0.37849		1.47714	14.8309	1.57344	11.9344	1.48687	2.90253
		1.46967	19.4473	1.47452	17.5211	1.47714	14.8309	1.47978	10.5523	1.48111	6.70356	1.48112	2.66232		1.56541	15.0785	1.57301	15.0072	1.57344	11.9344	1.57584	7.62177	1.578	4.33634	1.58129	1.77693		1.49632	5.67016	1.48858	4.29533	1.48687	2.90253	1.48513	1.52604	1.48418	0.81928	1.48349	0.38011		1.47786	15.1169	1.57421	12.0809	1.48781	2.97067
		1.47052	19.5974	1.47535	17.718	1.47786	15.1169	1.48065	10.6824	1.48215	6.66277	1.48215	2.62488		1.5661	15.2703	1.57378	15.1678	1.57421	12.0809	1.57676	7.67349	1.57899	4.34269	1.58231	1.76575		1.49731	5.6836	1.48955	4.34205	1.48781	2.97067	1.48613	1.53101	1.48518	0.8204	1.48449	0.37809		1.47861	15.3771	1.57503	12.1922	1.48883	2.94186
		1.47135	19.7747	1.47605	18.0175	1.47861	15.3771	1.48153	10.8134	1.48319	6.61452	1.48319	2.58923		1.56682	15.4456	1.57448	15.3462	1.57503	12.1922	1.57766	7.73692	1.57998	4.3454	1.58333	1.75316		1.49829	5.7053	1.49051	4.37617	1.48883	2.94186	1.48713	1.53221	1.48618	0.82295	1.48549	0.38039		1.47934	15.6533	1.57577	12.3542	1.48982	2.95405
		1.47212	20.0193	1.47679	18.2823	1.47934	15.6533	1.4824	10.9488	1.48425	6.55582	1.48423	2.55066		1.56751	15.644	1.57518	15.5282	1.57577	12.3542	1.57858	7.78399	1.58098	4.34903	1.58436	1.73696		1.49933	5.66233	1.49153	4.34014	1.48982	2.95405	1.48814	1.52484	1.48718	0.82246	1.48649	0.38288		1.48013	15.8688	1.57658	12.4694	1.49085	2.92104
		1.47287	20.2703	1.47757	18.5295	1.48013	15.8688	1.4833	11.0466	1.48531	6.49104	1.48526	2.51928		1.56814	15.8756	1.57593	15.6959	1.57658	12.4694	1.5795	7.83409	1.58198	4.34856	1.58538	1.72123		1.50037	5.61826	1.49254	4.35166	1.49085	2.92104	1.48912	1.54021	1.48818	0.82121	1.48749	0.37918		1.48088	16.131	1.57739	12.5937	1.49179	2.98201
		1.47367	20.481	1.47826	18.8501	1.48088	16.131	1.48418	11.1701	1.48637	6.4256	1.48629	2.47893		1.56879	16.0901	1.5766	15.8994	1.57739	12.5937	1.58042	7.88478	1.58299	4.34351	1.5864	1.70796		1.50134	5.64741	1.49354	4.34081	1.49179	2.98201	1.49014	1.52357	1.48918	0.82367	1.48848	0.38394		1.48164	16.3768	1.57821	12.7041	1.49283	2.94705
		1.47444	20.7203	1.479	19.1089	1.48164	16.3768	1.4851	11.2512	1.48744	6.35395	1.48734	2.43559		1.56949	16.2806	1.57731	16.0712	1.57821	12.7041	1.58137	7.9183	1.584	4.33528	1.58744	1.68554		1.50229	5.70263	1.49456	4.31	1.49283	2.94705	1.49111	1.54754	1.49018	0.82365	1.48949	0.38341		1.48236	16.6646	1.57898	12.8443	1.49383	2.94741
		1.47515	21.0146	1.47978	19.3185	1.48236	16.6646	1.48603	11.3216	1.48852	6.27959	1.48837	2.39812		1.57018	16.4752	1.57812	16.2048	1.57898	12.8443	1.58229	7.96422	1.58502	4.32545	1.58847	1.66764		1.5033	5.69549	1.49554	4.35581	1.49383	2.94741	1.49214	1.52316	1.49118	0.82729	1.49049	0.38201		1.48313	16.9046	1.57981	12.9521	1.49484	2.93085
		1.47589	21.2814	1.48051	19.6204	1.48313	16.9046	1.48696	11.4007	1.4896	6.19589	1.48941	2.36107		1.57084	16.6843	1.57881	16.3906	1.57981	12.9521	1.58325	7.98995	1.58604	4.31034	1.58949	1.65283		1.50433	5.66002	1.4965	4.38707	1.49484	2.93085	1.49311	1.54864	1.49218	0.82478	1.49148	0.38788		1.48388	17.1631	1.58064	13.0612	1.49579	2.98969
		1.47669	21.4966	1.48124	19.8907	1.48388	17.1631	1.48791	11.4519	1.49068	6.11285	1.49045	2.32067		1.57151	16.8939	1.57952	16.5637	1.58064	13.0612	1.58418	8.03191	1.58706	4.2972	1.59052	1.63234		1.50531	5.67758	1.49753	4.34472	1.49579	2.98969	1.49414	1.52095	1.49318	0.82687	1.49248	0.3841		1.48467	17.3801	1.58145	13.1759	1.49683	2.94678
		1.47748	21.7132	1.48198	20.1455	1.48467	17.3801	1.48889	11.4724	1.49176	6.03033	1.49148	2.28602		1.5722	17.0855	1.58031	16.7095	1.58145	13.1759	1.58516	8.04774	1.5881	4.27436	1.59156	1.61004		1.50631	5.68597	1.49855	4.34874	1.49683	2.94678	1.49511	1.55476	1.49418	0.82663	1.49348	0.38467		1.48542	17.6389	1.58226	13.2967	1.49783	2.94546
		1.47821	21.9858	1.48264	20.5178	1.48542	17.6389	1.48984	11.5256	1.49284	5.94406	1.49251	2.25593		1.57288	17.2874	1.58099	16.9012	1.58226	13.2967	1.5861	8.08267	1.58913	4.2517	1.59259	1.59185		1.50734	5.65135	1.49954	4.34656	1.49783	2.94546	1.49614	1.52281	1.49518	0.82766	1.49448	0.38863		1.48621	17.8601	1.58311	13.3938	1.49883	2.94016
		1.47896	22.2474	1.48333	20.8332	1.48621	17.8601	1.49083	11.5349	1.49392	5.86204	1.49355	2.21492		1.57351	17.5169	1.58173	17.0571	1.58311	13.3938	1.5871	8.08497	1.59017	4.22569	1.59362	1.56931		1.50837	5.61678	1.50054	4.32977	1.49883	2.94016	1.49711	1.55263	1.49618	0.82665	1.49548	0.38648		1.48697	18.0994	1.58395	13.4902	1.49979	2.99096
		1.47973	22.4806	1.48406	21.0961	1.48697	18.0994	1.49183	11.5358	1.495	5.77826	1.49458	2.18408		1.57416	17.7364	1.58257	17.1739	1.58395	13.4902	1.58805	8.11395	1.59122	4.1954	1.59466	1.5495		1.50933	5.65889	1.50153	4.36363	1.49979	2.99096	1.49813	1.53288	1.49717	0.82918	1.49648	0.38702		1.48779	18.2881	1.58479	13.5894	1.50083	2.94058
		1.48049	22.7361	1.48475	21.4438	1.48779	18.2881	1.49281	11.5506	1.49608	5.69087	1.49561	2.15569		1.57485	17.9295	1.58326	17.3579	1.58479	13.5894	1.58906	8.1116	1.59228	4.1617	1.59569	1.52913		1.51029	5.70312	1.5025	4.38722	1.50083	2.94058	1.49911	1.55092	1.49817	0.83163	1.49748	0.39114		1.48857	18.511	1.58561	13.7014	1.50182	2.95489
		1.48117	23.0594	1.48547	21.7191	1.48857	18.511	1.49384	11.5229	1.49716	5.6083	1.49664	2.11705		1.57554	18.1218	1.58401	17.5086	1.58561	13.7014	1.59002	8.13179	1.59333	4.12838	1.59673	1.50629		1.51131	5.6861	1.50353	4.34843	1.50182	2.95489	1.50012	1.53795	1.49917	0.83297	1.49848	0.38832		1.48939	18.7047	1.5865	13.7742	1.50282	2.9521
		1.48186	23.3809	1.48624	21.9497	1.48939	18.7047	1.49484	11.5272	1.49824	5.52642	1.49767	2.09057		1.57621	18.3288	1.58482	17.6406	1.5865	13.7742	1.59105	8.11836	1.59439	4.09161	1.59776	1.48614		1.51233	5.6551	1.50456	4.33748	1.50282	2.9521	1.50111	1.54926	1.50017	0.83254	1.49948	0.38868		1.49017	18.9338	1.58736	13.8622	1.50378	2.99219
		1.48259	23.6582	1.48694	22.2763	1.49017	18.9338	1.49587	11.4913	1.49932	5.44607	1.4987	2.06312		1.57687	18.5435	1.58552	17.8205	1.58736	13.8622	1.59204	8.12478	1.59545	4.05425	1.59879	1.46554		1.51333	5.65952	1.50554	4.34055	1.50378	2.99219	1.50212	1.54544	1.50117	0.83484	1.50048	0.39288		1.49101	19.0986	1.58822	13.947	1.50484	2.9318
		1.48331	23.9504	1.48764	22.5741	1.49101	19.0986	1.49692	11.4422	1.5004	5.36813	1.49973	2.03225		1.57756	18.7371	1.5863	17.9524	1.58822	13.947	1.59306	8.1069	1.59652	4.01226	1.59982	1.44451		1.51432	5.67453	1.50654	4.33123	1.50484	2.9318	1.50311	1.54712	1.50217	0.83803	1.50148	0.39002		1.49185	19.26	1.58907	14.0411	1.50581	2.96179
		1.48398	24.2948	1.48837	22.8481	1.49185	19.26	1.49794	11.4203	1.50148	5.28683	1.50075	2.01144		1.57824	18.9323	1.58715	18.0588	1.58907	14.0411	1.59408	8.09965	1.59759	3.9678	1.60086	1.42457		1.51535	5.63947	1.50753	4.3632	1.50581	2.96179	1.50411	1.55379	1.50316	0.84028	1.50248	0.39277		1.49273	19.3839	1.58998	14.0945	1.50682	2.95744
		1.48467	24.615	1.48903	23.2155	1.49273	19.3839	1.49901	11.3494	1.50255	5.21147	1.50177	1.98464		1.57889	19.152	1.58787	18.2307	1.58998	14.0945	1.59511	8.07851	1.59866	3.92154	1.60189	1.40475		1.51637	5.61508	1.5085	4.38627	1.50682	2.95744	1.50512	1.54466	1.50416	0.83959	1.50347	0.39596		1.49359	19.5284	1.59085	14.176	1.50778	2.9954
		1.4854	24.8923	1.48974	23.5075	1.49359	19.5284	1.50006	11.2908	1.50362	5.13791	1.5028	1.96002		1.57955	19.3657	1.58865	18.3586	1.59085	14.176	1.59614	8.05751	1.59974	3.87384	1.60293	1.38104		1.51733	5.65946	1.50954	4.33905	1.50778	2.9954	1.5061	1.55745	1.50517	0.83618	1.50448	0.39216		1.49448	19.6427	1.59175	14.2375	1.50884	2.9272
		1.48613	25.1687	1.49052	23.7255	1.49448	19.6427	1.5011	11.2552	1.50469	5.06941	1.50381	1.9423		1.58025	19.5505	1.58949	18.4707	1.59175	14.2375	1.59719	8.02998	1.60081	3.82576	1.60395	1.36604		1.5183	5.6939	1.51057	4.32546	1.50884	2.9272	1.50712	1.53931	1.50617	0.83922	1.50547	0.39523		1.49534	19.7884	1.59263	14.318	1.50981	2.9687
		1.48681	25.4978	1.49126	24.0093	1.49534	19.7884	1.50219	11.1629	1.50575	5.0011	1.50484	1.91859		1.58097	19.7273	1.59022	18.6347	1.59263	14.318	1.59825	7.99273	1.60189	3.77727	1.60498	1.34727		1.51931	5.67659	1.51153	4.35259	1.50981	2.9687	1.5081	1.56509	1.50717	0.83891	1.50647	0.39725		1.49622	19.9052	1.59358	14.3454	1.51082	2.95725
		1.48751	25.8091	1.49201	24.2592	1.49622	19.9052	1.50324	11.1101	1.50682	4.93218	1.50586	1.89519		1.58165	19.927	1.59105	18.7352	1.59358	14.3454	1.59929	7.96556	1.60297	3.72655	1.60601	1.32872		1.52034	5.64584	1.51253	4.34258	1.51082	2.95725	1.50913	1.53458	1.50817	0.83837	1.50747	0.39525		1.49711	20.0234	1.59446	14.4208	1.51179	2.98963
		1.48823	26.1023	1.49278	24.4908	1.49711	20.0234	1.50432	11.0283	1.50788	4.86998	1.50688	1.87852		1.58231	20.14	1.59192	18.8287	1.59446	14.4208	1.60037	7.91321	1.60406	3.67277	1.60703	1.31521		1.52134	5.64923	1.51353	4.36656	1.51179	2.98963	1.51009	1.56801	1.50916	0.84141	1.50847	0.39832		1.49807	20.0692	1.59541	14.4544	1.51285	2.92008
		1.48892	26.4137	1.49347	24.8227	1.49807	20.0692	1.5054	10.9451	1.50894	4.81099	1.50789	1.85872		1.58301	20.325	1.59266	18.983	1.59541	14.4544	1.60143	7.88002	1.60515	3.61636	1.60806	1.2964		1.52233	5.66028	1.5145	4.39031	1.51285	2.92008	1.51112	1.53813	1.51016	0.84114	1.50947	0.39887		1.49902	20.1166	1.5963	14.5199	1.51379	2.98031
		1.48956	26.7897	1.49419	25.1013	1.49902	20.1166	1.50646	10.8834	1.51	4.74576	1.50891	1.83774		1.58373	20.5039	1.59349	19.0866	1.5963	14.5199	1.60252	7.81865	1.60623	3.56302	1.60909	1.27839		1.52335	5.63493	1.51555	4.32754	1.51379	2.98031	1.51209	1.57019	1.51116	0.84007	1.51047	0.3977		1.49998	20.1611	1.5973	14.5218	1.51481	2.96326
		1.4902	27.1592	1.49499	25.306	1.49998	20.1611	1.50756	10.7738	1.51105	4.68851	1.50993	1.82368		1.5844	20.7062	1.59435	19.1809	1.5973	14.5218	1.60359	7.77891	1.60732	3.51077	1.61011	1.26612		1.52435	5.63372	1.51658	4.31354	1.51481	2.96326	1.51312	1.54432	1.51216	0.84628	1.51147	0.39972		1.50089	20.2537	1.5982	14.5851	1.51579	2.98887
		1.49088	27.49	1.49575	25.5699	1.50089	20.2537	1.50865	10.6886	1.51211	4.63497	1.51095	1.80535		1.58507	20.9139	1.59513	19.3182	1.5982	14.5851	1.60471	7.7041	1.6084	3.45767	1.61114	1.24921		1.52532	5.67256	1.51753	4.35452	1.51579	2.98887	1.51409	1.56903	1.51316	0.84357	1.51247	0.40077		1.50183	20.3103	1.59918	14.599	1.51685	2.92308
		1.49156	27.8183	1.49654	25.7799	1.50183	20.3103	1.50972	10.6128	1.51316	4.57763	1.51196	1.7899		1.5858	21.0832	1.596	19.3887	1.59918	14.599	1.60578	7.65633	1.60949	3.40404	1.61216	1.23526		1.52629	5.69986	1.51854	4.33789	1.51685	2.92308	1.51511	1.54788	1.51416	0.84589	1.51347	0.39953		1.5028	20.3468	1.60011	14.6411	1.51778	2.99247
		1.49222	28.1714	1.4974	25.9165	1.5028	20.3468	1.51083	10.4942	1.51421	4.52826	1.51297	1.77906		1.58656	21.2311	1.59689	19.4727	1.60011	14.6411	1.60691	7.58027	1.61057	3.35186	1.61317	1.22536		1.5273	5.69075	1.51953	4.36387	1.51778	2.99247	1.5161	1.56638	1.51516	0.84658	1.51446	0.40445		1.50382	20.3241	1.60114	14.6208	1.51881	2.96337
		1.49291	28.4989	1.4982	26.1414	1.50382	20.3241	1.51192	10.4075	1.51526	4.47456	1.51399	1.76092		1.58726	21.4213	1.59768	19.5994	1.60114	14.6208	1.608	7.52364	1.61165	3.30225	1.6142	1.21026		1.52833	5.65947	1.5205	4.38195	1.51881	2.96337	1.5171	1.55652	1.51616	0.84698	1.51547	0.40242		1.50481	20.3281	1.60207	14.6658	1.51979	2.98187
		1.49365	28.7624	1.49901	26.3256	1.50481	20.3281	1.513	10.3274	1.51631	4.42413	1.515	1.7481		1.58794	21.6212	1.59855	19.6737	1.60207	14.6658	1.60913	7.43878	1.61274	3.24872	1.61521	1.20096		1.52933	5.65636	1.52155	4.31966	1.51979	2.98187	1.5181	1.56504	1.51716	0.84944	1.51647	0.40253		1.5058	20.3477	1.60308	14.6571	1.52084	2.93072
		1.49439	29.0319	1.49986	26.4679	1.5058	20.3477	1.51411	10.2069	1.51735	4.38064	1.51601	1.73713		1.58868	21.783	1.59945	19.7464	1.60308	14.6571	1.61024	7.37397	1.61382	3.19912	1.61623	1.19134		1.53032	5.67267	1.52257	4.31889	1.52084	2.93072	1.5191	1.56074	1.51816	0.84825	1.51746	0.40737		1.50676	20.3857	1.60406	14.6741	1.52177	3.00357
		1.49508	29.3516	1.50066	26.6973	1.50676	20.3857	1.51519	10.1245	1.5184	4.33086	1.51703	1.71957		1.58944	21.9368	1.60027	19.8494	1.60406	14.6741	1.61137	7.29032	1.6149	3.14864	1.61724	1.18099		1.53132	5.67348	1.52351	4.37318	1.52177	3.00357	1.5201	1.56334	1.51915	0.85036	1.51846	0.40524		1.50779	20.3548	1.6051	14.6488	1.5228	2.96971
		1.49577	29.6685	1.50148	26.8759	1.50779	20.3548	1.5163	10.0146	1.51945	4.2839	1.51804	1.70947		1.59013	22.1287	1.60119	19.8943	1.6051	14.6488	1.61249	7.21257	1.61598	3.09917	1.61826	1.17115		1.53232	5.66419	1.52453	4.34791	1.5228	2.96971	1.52109	1.57134	1.52015	0.85213	1.51946	0.40519		1.50883	20.3148	1.60607	14.663	1.5238	2.97808
		1.4965	29.9512	1.50235	26.9943	1.50883	20.3148	1.51739	9.92338	1.52049	4.24213	1.51904	1.70481		1.59083	22.318	1.60211	19.9559	1.60607	14.663	1.61363	7.13014	1.61705	3.05553	1.61927	1.16745		1.5333	5.69578	1.52552	4.37664	1.5238	2.97808	1.5221	1.55965	1.52115	0.85388	1.52046	0.40884		1.50987	20.2717	1.60712	14.6365	1.52483	2.94544
		1.49721	30.2541	1.50322	27.1533	1.50987	20.2717	1.51847	9.83636	1.52153	4.20102	1.52006	1.68692		1.59159	22.4632	1.60296	20.0482	1.60712	14.6365	1.61477	7.03921	1.61812	3.00867	1.62028	1.15725		1.53426	5.73641	1.5265	4.38999	1.52483	2.94544	1.52308	1.57963	1.52215	0.85522	1.52146	0.40757		1.51087	20.2756	1.60815	14.616	1.52576	3.01296
		1.49789	30.5858	1.50411	27.2574	1.51087	20.2756	1.51959	9.71224	1.52257	4.15978	1.52106	1.68357		1.59239	22.5871	1.60386	20.1021	1.60815	14.616	1.6159	6.96123	1.61919	2.96292	1.62129	1.15018		1.53527	5.72771	1.52755	4.32104	1.52576	3.01296	1.5241	1.56034	1.52315	0.8555	1.52246	0.40886		1.51189	20.2484	1.60921	14.5762	1.5268	2.97863
		1.49858	30.8967	1.50506	27.2905	1.51189	20.2484	1.52067	9.62665	1.5236	4.12385	1.52207	1.67931		1.59311	22.7635	1.6048	20.1506	1.60921	14.5762	1.61705	6.86606	1.62026	2.922	1.6223	1.14495		1.53631	5.68527	1.52855	4.34044	1.5268	2.97863	1.52508	1.58637	1.52415	0.85763	1.52346	0.41385		1.51293	20.2038	1.61023	14.5639	1.52779	2.98435
		1.49933	31.1547	1.50598	27.4014	1.51293	20.2038	1.52176	9.53784	1.52463	4.09014	1.52308	1.66774		1.59383	22.9372	1.6057	20.2113	1.61023	14.5639	1.61818	6.78351	1.62133	2.8799	1.62331	1.13857		1.53729	5.69944	1.52949	4.39814	1.52779	2.98435	1.5261	1.55899	1.52515	0.85776	1.52446	0.41048		1.51402	20.1109	1.6113	14.5187	1.5288	2.97085
		1.5001	31.3958	1.50686	27.5173	1.51402	20.1109	1.52288	9.41095	1.52567	4.05586	1.52408	1.66405		1.59462	23.0738	1.60665	20.2345	1.6113	14.5187	1.61935	6.67892	1.62239	2.8417	1.62432	1.13317		1.53826	5.73465	1.53051	4.36376	1.5288	2.97085	1.52707	1.59213	1.52615	0.85955	1.52546	0.41385		1.51509	20.0389	1.61238	14.4697	1.52975	3.0268
		1.50084	31.6618	1.50776	27.6091	1.51509	20.0389	1.52395	9.34255	1.52669	4.02648	1.52508	1.66123		1.59541	23.201	1.60761	20.2681	1.61238	14.4697	1.62047	6.60265	1.62344	2.80641	1.62532	1.13161		1.53925	5.74323	1.53151	4.38595	1.52975	3.0268	1.52809	1.56939	1.52714	0.86247	1.52645	0.41637		1.51617	19.9609	1.61347	14.4173	1.53079	2.98743
		1.5016	31.909	1.50863	27.7556	1.51617	19.9609	1.52504	9.24321	1.52772	3.99548	1.5261	1.64913		1.59614	23.3734	1.60852	20.3198	1.61347	14.4173	1.62164	6.49543	1.6245	2.77071	1.62633	1.12829		1.54026	5.73898	1.53249	4.39295	1.53079	2.98743	1.52906	1.60072	1.52814	0.86551	1.52745	0.41522		1.51721	19.9171	1.61453	14.3746	1.53178	2.99169
		1.5024	32.1171	1.50954	27.8446	1.51721	19.9171	1.52615	9.13178	1.52875	3.96835	1.52709	1.65112		1.59687	23.5374	1.60946	20.349	1.61453	14.3746	1.62277	6.41711	1.62556	2.73667	1.62733	1.12693		1.54122	5.77903	1.53354	4.33696	1.53178	2.99169	1.53009	1.5702	1.52914	0.86734	1.52845	0.41894		1.51828	19.8513	1.61564	14.3058	1.53278	2.99002
		1.50319	32.3367	1.51052	27.8492	1.51828	19.8513	1.52723	9.04851	1.52977	3.94336	1.52809	1.65171		1.59771	23.6413	1.61047	20.3579	1.61564	14.3058	1.62394	6.31103	1.62661	2.70016	1.62833	1.12531		1.54217	5.82682	1.53452	4.38012	1.53278	2.99002	1.53106	1.59919	1.53014	0.86728	1.52945	0.42151		1.51934	19.7858	1.61676	14.2341	1.53373	3.04537
		1.50394	32.5965	1.51151	27.8866	1.51934	19.7858	1.52834	8.94215	1.5308	3.91591	1.5291	1.64376		1.59854	23.7479	1.61143	20.3768	1.61676	14.2341	1.62506	6.23538	1.62766	2.67239	1.62934	1.12378		1.54318	5.81752	1.53546	4.43096	1.53373	3.04537	1.53208	1.58243	1.53113	0.8706	1.53045	0.41741		1.52046	19.6605	1.61787	14.1617	1.53478	2.99175
		1.5047	32.8422	1.51249	27.8974	1.52046	19.6605	1.5294	8.87195	1.53183	3.8884	1.5301	1.64694		1.59928	23.9067	1.61241	20.384	1.61787	14.1617	1.62622	6.13099	1.62871	2.64289	1.63034	1.12392		1.54421	5.78764	1.53647	4.40447	1.53478	2.99175	1.53306	1.60454	1.53214	0.8706	1.53144	0.42525		1.52156	19.5555	1.61898	14.0978	1.53576	3.01829
		1.5055	33.0454	1.51349	27.8857	1.52156	19.5555	1.53049	8.7823	1.53285	3.86559	1.5311	1.64611		1.60005	24.0499	1.61343	20.3813	1.61898	14.0978	1.62735	6.05292	1.62975	2.61656	1.63134	1.12352		1.54519	5.80846	1.53747	4.42704	1.53576	3.01829	1.53407	1.5961	1.53313	0.87659	1.53245	0.42419		1.52266	19.4591	1.62013	13.9995	1.53675	3.02556
		1.50632	33.2322	1.51444	27.952	1.52266	19.4591	1.53159	8.67955	1.53386	3.85284	1.5321	1.64221		1.6009	24.1459	1.6144	20.4004	1.62013	13.9995	1.6285	5.95723	1.63079	2.59291	1.63234	1.12285		1.54613	5.87202	1.53845	4.44151	1.53675	3.02556	1.53506	1.60544	1.53413	0.87888	1.53345	0.4231		1.52371	19.4046	1.62126	13.9191	1.53771	3.06935
		1.50713	33.4357	1.51538	28.0089	1.52371	19.4046	1.53266	8.60828	1.53488	3.83346	1.53309	1.65221		1.60173	24.2538	1.61539	20.4	1.62126	13.9191	1.62963	5.87914	1.63182	2.56889	1.63333	1.12717		1.54711	5.90087	1.53948	4.39585	1.53771	3.06935	1.53605	1.61004	1.53512	0.88159	1.53444	0.4315		1.52481	19.3037	1.62242	13.8192	1.53876	3.01658
		1.50796	33.6077	1.51636	28.0164	1.52481	19.3037	1.53374	8.52114	1.5359	3.81803	1.53409	1.65478		1.60249	24.4024	1.61644	20.3658	1.62242	13.8192	1.63077	5.78911	1.63286	2.54822	1.63433	1.12977		1.54811	5.89694	1.54045	4.45426	1.53876	3.01658	1.53705	1.60943	1.53612	0.88508	1.53544	0.42897		1.5259	19.2018	1.62355	13.7409	1.53972	3.05887
		1.50883	33.7376	1.51736	28.0359	1.5259	19.2018	1.53484	8.41754	1.53691	3.79962	1.53509	1.65221		1.6033	24.5238	1.61748	20.3535	1.62355	13.7409	1.6319	5.70596	1.63389	2.52996	1.63532	1.1324		1.54906	5.95519	1.54139	4.50264	1.53972	3.05887	1.53804	1.62571	1.53712	0.88937	1.53644	0.43104		1.52704	19.0618	1.62475	13.6146	1.54072	3.06202
		1.50971	33.8601	1.51838	28.0081	1.52704	19.0618	1.5359	8.36286	1.53792	3.78863	1.53608	1.66354		1.60419	24.5871	1.6185	20.3305	1.62475	13.6146	1.63303	5.62922	1.63492	2.51142	1.63631	1.13777		1.55	6.02023	1.54241	4.47501	1.54072	3.06202	1.53905	1.6125	1.53812	0.89165	1.53743	0.43786		1.52813	18.9658	1.62589	13.5257	1.54168	3.10878
		1.51057	34.0082	1.51944	27.9303	1.52813	18.9658	1.53699	8.27041	1.53894	3.77695	1.53707	1.67064		1.60505	24.674	1.61957	20.283	1.62589	13.5257	1.63416	5.54597	1.63594	2.49422	1.6373	1.14308		1.55099	6.02915	1.54341	4.49353	1.54168	3.10878	1.54003	1.64115	1.53911	0.89593	1.53844	0.43535		1.52924	18.8594	1.62708	13.4053	1.54273	3.05079
		1.51143	34.1557	1.52048	27.9173	1.52924	18.8594	1.53806	8.19753	1.53995	3.76469	1.53807	1.67421		1.60586	24.7956	1.62061	20.2702	1.62708	13.4053	1.63526	5.48198	1.63696	2.48036	1.63829	1.14911		1.55201	6.00305	1.54439	4.50999	1.54273	3.05079	1.54104	1.62482	1.54011	0.89961	1.53943	0.43826		1.53033	18.7632	1.62823	13.3164	1.54367	3.11402
		1.51232	34.2709	1.52147	27.9136	1.53033	18.7632	1.53913	8.12548	1.54095	3.75879	1.53906	1.68242		1.60669	24.9033	1.62166	20.2348	1.62823	13.3164	1.63639	5.39833	1.63799	2.46637	1.63928	1.15973		1.55297	6.04792	1.54539	4.48989	1.54367	3.11402	1.54201	1.66013	1.5411	0.90631	1.54043	0.44572		1.53147	18.6151	1.62947	13.1642	1.54467	3.1123
		1.5132	34.3871	1.52248	27.8961	1.53147	18.6151	1.5402	8.04499	1.54195	3.7575	1.54006	1.68926		1.60759	24.9646	1.62277	20.1548	1.62947	13.1642	1.63748	5.3495	1.639	2.45565	1.64027	1.16573		1.55389	6.13708	1.54635	4.55495	1.54467	3.1123	1.54303	1.63879	1.5421	0.90924	1.54143	0.44327		1.53259	18.4906	1.63062	13.072	1.54563	3.15904
		1.51406	34.5335	1.52349	27.9073	1.53259	18.4906	1.54125	7.99468	1.54296	3.75228	1.54105	1.70048		1.60846	25.0447	1.62386	20.1154	1.63062	13.072	1.63861	5.26705	1.64002	2.44269	1.64126	1.17298		1.55484	6.19009	1.5473	4.60376	1.54563	3.15904	1.544	1.67176	1.54309	0.91367	1.54242	0.44869		1.53371	18.3643	1.63184	12.9358	1.54668	3.09982
		1.51494	34.6562	1.5245	27.8818	1.53371	18.3643	1.54232	7.92098	1.54396	3.75242	1.54203	1.71414		1.60929	25.1512	1.62494	20.0589	1.63184	12.9358	1.63968	5.22003	1.64104	2.43444	1.64224	1.1835		1.55582	6.20957	1.54831	4.58557	1.54668	3.09982	1.54501	1.65352	1.54409	0.91796	1.54342	0.45195		1.53479	18.287	1.63299	12.8375	1.54761	3.18146
		1.51586	34.7403	1.52558	27.7946	1.53479	18.287	1.54339	7.84821	1.54496	3.74895	1.54302	1.72501		1.61017	25.2297	1.62607	19.969	1.63299	12.8375	1.64081	5.14158	1.64204	2.43018	1.64323	1.19199		1.55675	6.2836	1.54931	4.60674	1.54761	3.18146	1.54598	1.69474	1.54509	0.92187	1.54442	0.45368		1.5359	18.1671	1.63426	12.6705	1.54861	3.17665
		1.51679	34.8128	1.52666	27.732	1.5359	18.1671	1.54443	7.80744	1.54596	3.7536	1.54401	1.74053		1.61111	25.262	1.62716	19.9249	1.63426	12.6705	1.64187	5.10105	1.64305	2.42551	1.64421	1.20384		1.55768	6.36135	1.55027	4.63783	1.54861	3.17665	1.54699	1.67511	1.54608	0.9324	1.54541	0.45785		1.53702	18.0512	1.63541	12.5748	1.54957	3.22164
		1.51771	34.8973	1.52772	27.6535	1.53702	18.0512	1.54551	7.72836	1.54696	3.75346	1.54499	1.75915		1.61203	25.3157	1.62826	19.8565	1.63541	12.5748	1.64298	5.0302	1.64406	2.42185	1.64518	1.21871		1.55866	6.38614	1.55125	4.64782	1.54957	3.22164	1.54796	1.71381	1.54707	0.93659	1.54641	0.46144		1.53819	17.8756	1.63665	12.4252	1.55061	3.17773
		1.51866	34.9526	1.52882	27.5465	1.53819	17.8756	1.54657	7.66875	1.54794	3.76718	1.54597	1.77485		1.6129	25.3984	1.62945	19.7335	1.63665	12.4252	1.64404	4.9951	1.64506	2.41863	1.64617	1.22886		1.55965	6.39674	1.5522	4.71873	1.55061	3.17773	1.54897	1.70233	1.54807	0.9433	1.54741	0.4635		1.53932	17.7354	1.63784	12.3084	1.55152	3.27755
		1.51963	34.9766	1.52989	27.4905	1.53932	17.7354	1.5476	7.63779	1.54894	3.77296	1.54695	1.79345		1.6138	25.4602	1.63058	19.6652	1.63784	12.3084	1.64514	4.93506	1.64606	2.41879	1.64714	1.24278		1.56057	6.48215	1.55314	4.77915	1.55152	3.27755	1.54994	1.73643	1.54906	0.9523	1.5484	0.47056		1.54047	17.5852	1.6391	12.1475	1.55252	3.27397
		1.52062	34.991	1.53094	27.4235	1.54047	17.5852	1.54866	7.56797	1.54993	3.78473	1.54793	1.81806		1.61475	25.4883	1.63172	19.5713	1.6391	12.1475	1.64618	4.90523	1.64706	2.42074	1.64812	1.25789		1.56145	6.61175	1.55414	4.76716	1.55252	3.27397	1.55093	1.73985	1.55005	0.95928	1.5494	0.47435		1.54155	17.5015	1.64025	12.0486	1.55349	3.3109
		1.52157	35.0428	1.53202	27.3339	1.54155	17.5015	1.54971	7.52543	1.55092	3.79477	1.54891	1.83631		1.61568	25.5334	1.6329	19.4537	1.64025	12.0486	1.64727	4.85211	1.64806	2.42196	1.6491	1.27131		1.56239	6.68103	1.55513	4.79508	1.55349	3.3109	1.55192	1.75404	1.55104	0.96821	1.5504	0.47553		1.54268	17.3703	1.64149	11.8992	1.55451	3.28834
		1.52252	35.0961	1.53307	27.2992	1.54268	17.3703	1.55076	7.47462	1.5519	3.80989	1.54989	1.86375		1.61659	25.588	1.63403	19.3824	1.64149	11.8992	1.64832	4.81991	1.64905	2.42656	1.65007	1.29032		1.56334	6.72931	1.55607	4.84878	1.55451	3.28834	1.55291	1.76968	1.55203	0.97923	1.55139	0.48565		1.54379	17.2522	1.64269	11.779	1.55542	3.38867
		1.52348	35.132	1.53413	27.2344	1.54379	17.2522	1.55179	7.43854	1.55289	3.826	1.55086	1.88901		1.61755	25.6121	1.6352	19.2675	1.64269	11.779	1.64938	4.78081	1.65004	2.4321	1.65104	1.30968		1.56425	6.8293	1.55703	4.88224	1.55542	3.38867	1.55389	1.78475	1.55302	0.99004	1.55239	0.48843		1.54497	17.0703	1.64393	11.6267	1.55642	3.38923
		1.52443	35.1837	1.53522	27.1269	1.54497	17.0703	1.55282	7.41097	1.55387	3.84753	1.55184	1.91077		1.61855	25.6129	1.63643	19.1225	1.64393	11.6267	1.65044	4.74817	1.65103	2.43722	1.65201	1.32688		1.56515	6.94207	1.55798	4.96566	1.55642	3.38923	1.55486	1.81578	1.55401	1.00334	1.55338	0.49198		1.54609	16.9394	1.6451	11.522	1.55738	3.42779
		1.52537	35.2488	1.53634	27.0289	1.54609	16.9394	1.55387	7.35835	1.55485	3.86902	1.55282	1.93362		1.61953	25.624	1.63759	19.0323	1.6451	11.522	1.65147	4.72592	1.65202	2.44695	1.65298	1.34691		1.5661	6.99134	1.5589	5.03861	1.55738	3.42779	1.55586	1.81882	1.55501	1.00908	1.55468	0.49361		1.54722	16.8083	1.64632	11.3814	1.55838	3.43276
		1.52633	35.2883	1.53746	26.8944	1.54722	16.8083	1.55489	7.33014	1.55582	3.89023	1.55378	1.97166		1.62049	25.6538	1.63879	18.9042	1.64632	11.3814	1.65254	4.68484	1.653	2.45665	1.65395	1.36682		1.56705	7.04913	1.55989	5.04122	1.55838	3.43276	1.55682	1.86359	1.556	1.0198	1.55567	0.50341		1.54829	16.7353	1.64753	11.2537	1.55928	3.54211
		1.52735	35.2653	1.53861	26.7302	1.54829	16.7353	1.55592	7.30632	1.5568	3.91451	1.55476	1.99688		1.62146	25.6724	1.64	18.7652	1.64753	11.2537	1.65355	4.67563	1.65399	2.46692	1.65491	1.3885		1.56792	7.18664	1.56087	5.08438	1.55928	3.54211	1.55783	1.85614	1.55698	1.03376	1.55666	0.51068		1.54942	16.5981	1.64874	11.121	1.56028	3.54183
		1.52838	35.2392	1.53972	26.6352	1.54942	16.5981	1.55696	7.25912	1.55777	3.95023	1.55572	2.03596		1.62247	25.6658	1.64116	18.6735	1.64874	11.121	1.65461	4.6399	1.65497	2.47806	1.65587	1.41401		1.56877	7.35271	1.56177	5.17402	1.56028	3.54183	1.55878	1.91104	1.55797	1.04763	1.55766	0.52004		1.55055	16.4689	1.6499	11.0197	1.56124	3.5848
		1.52939	35.2223	1.54079	26.5447	1.55055	16.4689	1.55796	7.26098	1.55874	3.97931	1.55668	2.075		1.62347	25.6627	1.6424	18.5228	1.6499	11.0197	1.65561	4.63913	1.65594	2.49365	1.65683	1.43891		1.56967	7.46085	1.56271	5.22844	1.56124	3.5848	1.55979	1.90017	1.55896	1.0611	1.55865	0.52541		1.55171	16.3028	1.6511	10.8923	1.5622	3.6269
		1.53042	35.1988	1.54189	26.4372	1.55171	16.3028	1.55898	7.23681	1.5597	4.0179	1.55765	2.10607		1.62447	25.663	1.64364	18.3632	1.6511	10.8923	1.65666	4.60495	1.65692	2.51002	1.65779	1.46266		1.57059	7.54439	1.56365	5.32073	1.5622	3.6269	1.56073	1.96302	1.55994	1.07595	1.55964	0.53357		1.5528	16.2041	1.6523	10.7708	1.5631	3.72889
		1.53147	35.1462	1.54298	26.3646	1.5528	16.2041	1.56001	7.20945	1.56066	4.05835	1.55861	2.15341		1.6255	25.6444	1.64484	18.2536	1.6523	10.7708	1.65765	4.61447	1.65789	2.52683	1.65874	1.49337		1.57146	7.68929	1.56455	5.4159	1.5631	3.72889	1.56173	1.96022	1.56093	1.09538	1.56063	0.54481		1.55393	16.0789	1.65348	10.6571	1.5641	3.73621
		1.53249	35.1227	1.54409	26.2409	1.55393	16.0789	1.56101	7.2064	1.56162	4.09731	1.55957	2.19514		1.62657	25.6019	1.64606	18.108	1.65348	10.6571	1.6587	4.58422	1.65886	2.5469	1.6597	1.52093		1.57232	7.84566	1.56553	5.43181	1.5641	3.73621	1.56267	2.02247	1.56191	1.11093	1.56163	0.54865		1.55502	15.9805	1.65463	10.5624	1.56504	3.80072
		1.5335	35.1178	1.54523	26.0877	1.55502	15.9805	1.56204	7.18384	1.56258	4.1438	1.56053	2.23397		1.62763	25.5649	1.64729	17.9593	1.65463	10.5624	1.65967	4.59824	1.65982	2.5679	1.66066	1.5458		1.57321	7.95923	1.56854	5.71476	1.56504	3.80072	1.56367	2.02476	1.5629	1.12934	1.56262	0.56315		1.55617	15.8266	1.65583	10.4395	1.56599	3.8547
		1.5345	35.1105	1.54637	25.9578	1.55617	15.8266	1.56302	7.19657	1.56354	4.18851	1.56148	2.2883		1.62866	25.5444	1.6485	17.8388	1.65583	10.4395	1.66071	4.57554	1.66079	2.59152	1.6616	1.58013		1.57411	8.07017	1.57153	5.98432	1.56599	3.8547	1.56462	2.08576	1.56388	1.14937	1.56361	0.5712		1.55727	15.7205	1.657	10.3349	1.56688	3.97366
		1.53555	35.0664	1.54752	25.8002	1.55727	15.7205	1.56403	7.18889	1.56448	4.24057	1.56243	2.33737		1.62969	25.5254	1.64975	17.6753	1.657	10.3349	1.66169	4.59092	1.66174	2.61802	1.66255	1.61326		1.57493	8.26131	1.57236	6.15339	1.56688	3.97366	1.5656	2.10618	1.56486	1.17154	1.5646	0.5784		1.55839	15.5977	1.65815	10.2375	1.56787	3.98612
		1.53659	35.0216	1.54866	25.6397	1.55839	15.5977	1.56504	7.1801	1.56543	4.29255	1.56338	2.38547		1.63076	25.4801	1.65099	17.5203	1.65815	10.2375	1.6627	4.58235	1.6627	2.64359	1.6635	1.64613		1.57574	8.47614	1.57325	6.29522	1.56787	3.98612	1.56654	2.16203	1.56584	1.19457	1.56559	0.5947		1.55946	15.5294	1.65927	10.1629	1.56878	4.07563
		1.53763	34.9825	1.54977	25.5496	1.55946	15.5294	1.56603	7.19063	1.56638	4.35097	1.56432	2.44565		1.63186	25.4208	1.6522	17.3988	1.65927	10.1629	1.66368	4.59415	1.66366	2.66895	1.66444	1.68389		1.57659	8.63804	1.57414	6.40801	1.56878	4.07563	1.56752	2.18876	1.56681	1.21802	1.56658	0.60292		1.56058	15.4068	1.66046	10.0459	1.56971	4.15103
		1.53869	34.9123	1.55087	25.4355	1.56058	15.4068	1.56702	7.20493	1.56731	4.41908	1.56527	2.49946		1.63294	25.3716	1.65344	17.2468	1.66046	10.0459	1.66467	4.5983	1.66461	2.70371	1.66538	1.71869		1.57745	8.78343	1.57496	6.58532	1.56971	4.15103	1.56847	2.24322	1.56779	1.24683	1.56757	0.61528		1.56167	15.3137	1.66158	9.96885	1.5706	4.27514
		1.53979	34.818	1.55199	25.2939	1.56167	15.3137	1.56802	7.20158	1.56825	4.47952	1.56621	2.5595		1.63402	25.3194	1.65467	17.0968	1.66158	9.96885	1.66565	4.61135	1.66555	2.73615	1.66632	1.7563		1.57827	8.97746	1.57589	6.69067	1.5706	4.27514	1.56942	2.29272	1.56876	1.2718	1.56855	0.63192		1.5628	15.1796	1.66271	9.88756	1.57158	4.29598
		1.54086	34.7377	1.55313	25.174	1.5628	15.1796	1.56899	7.23208	1.56919	4.54655	1.56715	2.62648		1.63515	25.2353	1.65589	16.9677	1.66271	9.88756	1.66663	4.62469	1.6665	2.76996	1.66725	1.80025		1.57908	9.18751	1.57678	6.79917	1.57158	4.29598	1.57039	2.33432	1.56974	1.30025	1.56954	0.64418		1.56388	15.091	1.66381	9.82716	1.57246	4.42521
		1.54192	34.6752	1.55428	25.011	1.56388	15.091	1.56997	7.25084	1.57012	4.61795	1.56808	2.69159		1.6363	25.1428	1.65715	16.8	1.66381	9.82716	1.66761	4.63622	1.66744	2.8048	1.66819	1.83772		1.57992	9.36328	1.57757	7.01508	1.57246	4.42521	1.57132	2.40132	1.57071	1.3341	1.57053	0.65869		1.565	14.9711	1.66498	9.72096	1.57338	4.51571
		1.54298	34.6161	1.55544	24.8316	1.565	14.9711	1.57095	7.27159	1.57105	4.69102	1.56902	2.76117		1.6374	25.0801	1.65837	16.6551	1.66498	9.72096	1.66857	4.66508	1.66838	2.84477	1.66912	1.88124		1.58075	9.54223	1.57843	7.18603	1.57338	4.51571	1.57229	2.43883	1.57168	1.36505	1.57151	0.67607		1.56605	14.9142	1.66605	9.6773	1.57425	4.65854
		1.54405	34.5481	1.55657	24.7171	1.56605	14.9142	1.57192	7.30556	1.57197	4.77419	1.56994	2.83735		1.63848	25.0338	1.65959	16.5346	1.66605	9.6773	1.66955	4.6751	1.66931	2.88538	1.67004	1.92921		1.58152	9.79775	1.57928	7.33614	1.57425	4.65854	1.57321	2.5272	1.57265	1.39997	1.5725	0.69183		1.56715	14.8172	1.66717	9.60213	1.57521	4.69556
		1.5451	34.4888	1.55769	24.586	1.56715	14.8172	1.57289	7.33259	1.57289	4.85954	1.57087	2.91038		1.63963	24.9411	1.66081	16.3908	1.66717	9.60213	1.67048	4.71691	1.67025	2.92832	1.67098	1.97237		1.58227	10.0691	1.58008	7.54788	1.57521	4.69556	1.57417	2.56414	1.57361	1.43915	1.57348	0.70985		1.56821	14.7532	1.66823	9.5608	1.57606	4.8646
		1.54614	34.4469	1.55881	24.4538	1.56821	14.7532	1.57384	7.38536	1.5738	4.95168	1.57179	2.99288		1.64081	24.8253	1.66202	16.2497	1.66823	9.5608	1.67146	4.73069	1.67117	2.97281	1.6719	2.02094		1.58307	10.2898	1.58096	7.69926	1.57606	4.8646	1.57508	2.66374	1.57457	1.47753	1.57446	0.73428		1.56933	14.6279	1.66938	9.46954	1.57696	4.97231
		1.54722	34.3644	1.55992	24.3623	1.56933	14.6279	1.57481	7.4201	1.57471	5.04461	1.57271	3.07765		1.64196	24.7346	1.66325	16.1183	1.66938	9.46954	1.67238	4.78023	1.6721	3.01826	1.67281	2.07317		1.58387	10.5023	1.58181	7.85577	1.57696	4.97231	1.57605	2.70019	1.57554	1.51932	1.57544	0.75239		1.57039	14.5655	1.6704	9.4544	1.57781	5.12992
		1.54834	34.2462	1.56105	24.2099	1.57039	14.5655	1.57577	7.4559	1.57561	5.1425	1.57363	3.16251		1.6431	24.6464	1.66446	15.9791	1.6704	9.4544	1.67336	4.79484	1.67302	3.06914	1.67373	2.12383		1.58463	10.76	1.58254	8.13649	1.57781	5.12992	1.57695	2.8134	1.5765	1.56241	1.57642	0.77349		1.57147	14.4852	1.67151	9.39022	1.57876	5.18702
		1.54945	34.1298	1.56222	24.0311	1.57147	14.4852	1.57671	7.5216	1.57651	5.24494	1.57454	3.25616		1.64429	24.5263	1.66567	15.8447	1.67151	9.39022	1.67427	4.84957	1.67394	3.1204	1.67465	2.17879		1.58538	11.0312	1.58335	8.34546	1.57876	5.18702	1.5779	2.86145	1.57745	1.61059	1.5774	0.79952		1.57248	14.4669	1.67253	9.37237	1.57957	5.39196
		1.55055	34.0254	1.56336	23.9066	1.57248	14.4669	1.57766	7.56651	1.57741	5.35158	1.57544	3.35569		1.64549	24.3993	1.66686	15.7383	1.67253	9.37237	1.67523	4.87401	1.67485	3.17468	1.67555	2.23767		1.58615	11.2847	1.58419	8.53484	1.57957	5.39196	1.57879	2.98445	1.5784	1.6615	1.57838	0.81976		1.57355	14.395	1.67365	9.29968	1.58174	5.74814
		1.55168	33.8962	1.5645	23.7448	1.57355	14.395	1.57862	7.61345	1.5783	5.46222	1.57635	3.45157		1.64664	24.3043	1.66804	15.6197	1.67365	9.29968	1.67613	4.93553	1.67576	3.23252	1.67647	2.29102		1.5869	11.5549	1.58495	8.78821	1.58174	5.74814	1.57973	3.0438	1.57935	1.72117	1.57935	0.85018		1.57461	14.3421	1.67464	9.30807	1.5839	6.12484
		1.55283	33.7421	1.56566	23.5779	1.57461	14.3421	1.57953	7.70486	1.57918	5.58354	1.57725	3.55292		1.64777	24.2229	1.66924	15.4877	1.67464	9.30807	1.67709	4.96554	1.67667	3.2877	1.67737	2.35195		1.58761	11.8706	1.58576	8.98235	1.5839	6.12484	1.58062	3.16201	1.5803	1.77419	1.58032	0.88102		1.57569	14.2515	1.67571	9.26419	1.58471	6.32442
		1.55395	33.6191	1.56678	23.4645	1.57569	14.2515	1.58048	7.76085	1.58007	5.70576	1.57814	3.66851		1.64899	24.0892	1.67044	15.3756	1.67571	9.26419	1.67798	5.03042	1.67758	3.34686	1.67827	2.4136		1.5883	12.2065	1.58657	9.20728	1.58471	6.32442	1.58155	3.24035	1.58124	1.83671	1.5813	0.90584		1.5767	14.2451	1.67672	9.2583	1.58558	6.47214
		1.55503	33.5294	1.56792	23.3198	1.5767	14.2451	1.5814	7.83664	1.58094	5.83358	1.57904	3.77385		1.65024	23.9344	1.67159	15.2722	1.67672	9.2583	1.67892	5.07143	1.67848	3.40923	1.67917	2.47471		1.58903	12.5021	1.58727	9.52635	1.58558	6.47214	1.58244	3.36374	1.58219	1.89952	1.58227	0.94085		1.57773	14.2096	1.67778	9.22094	1.58634	6.73427
		1.55614	33.4184	1.56905	23.1679	1.57773	14.2096	1.58232	7.92204	1.58181	5.96946	1.57992	3.89235		1.65142	23.8217	1.67277	15.1534	1.67778	9.22094	1.67981	5.13667	1.67936	3.47917	1.68006	2.5417		1.58978	12.7772	1.58803	9.77544	1.58634	6.73427	1.58334	3.46738	1.58313	1.96529	1.58324	0.97194		1.57874	14.208	1.67874	9.24549	1.58718	6.90649
		1.55727	33.2881	1.57015	23.089	1.57874	14.208	1.58324	8.00448	1.58268	6.10753	1.5808	4.01732		1.6526	23.7096	1.67392	15.0728	1.67874	9.24549	1.68072	5.19122	1.68025	3.54827	1.68096	2.60988		1.59049	13.0942	1.58882	10.0195	1.58718	6.90649	1.58423	3.59245	1.58406	2.0405	1.58421	1.00678		1.57981	14.1337	1.67977	9.22264	1.58798	7.12728
		1.55836	33.19	1.57126	22.9628	1.57981	14.1337	1.58413	8.11301	1.58353	6.25663	1.58168	4.13967		1.65383	23.5604	1.67505	14.9856	1.67977	9.22264	1.68163	5.25317	1.68114	3.61835	1.68185	2.67646		1.59116	13.4469	1.58954	10.3204	1.58798	7.12728	1.58511	3.71631	1.58499	2.11695	1.58517	1.0484		1.58082	14.1224	1.68077	9.22504	1.5888	7.31387
		1.55944	33.1093	1.57239	22.8147	1.58082	14.1224	1.58506	8.19334	1.58439	6.40376	1.58255	4.27421		1.65508	23.4077	1.67623	14.8694	1.68077	9.22504	1.68251	5.32306	1.68203	3.69027	1.68273	2.74991		1.59185	13.7835	1.5903	10.566	1.5888	7.31387	1.586	3.84116	1.58591	2.19697	1.58613	1.0876		1.58183	14.1062	1.68178	9.2203	1.58953	7.60649
		1.56055	32.9906	1.57351	22.7126	1.58183	14.1062	1.58596	8.29556	1.58524	6.557	1.58342	4.41351		1.65625	23.3004	1.67737	14.7908	1.68178	9.2203	1.68341	5.38878	1.6829	3.76713	1.68361	2.82239		1.59254	14.1215	1.59105	10.8619	1.58953	7.60649	1.58686	3.9932	1.58684	2.27926	1.5871	1.12812		1.58279	14.1487	1.68272	9.25924	1.59035	7.81151
		1.5617	32.8411	1.57466	22.5522	1.58279	14.1487	1.58685	8.40885	1.58608	6.72136	1.58428	4.55147		1.65743	23.1893	1.67847	14.7247	1.68272	9.25924	1.68428	5.46776	1.68378	3.84389	1.6845	2.89632		1.59319	14.5071	1.59171	11.2176	1.59035	7.81151	1.58775	4.11319	1.58775	2.36822	1.58805	1.1761		1.58381	14.1288	1.68371	9.26538	1.59112	8.05187
		1.56282	32.7101	1.57581	22.3894	1.58381	14.1288	1.58776	8.50241	1.58691	6.89392	1.58513	4.70488		1.65867	23.0388	1.67961	14.6304	1.68371	9.26538	1.68518	5.52973	1.68465	3.92691	1.68537	2.97674		1.59381	14.9136	1.59242	11.5193	1.59112	8.05187	1.58859	4.28756	1.58866	2.46614	1.58901	1.2221		1.58479	14.1515	1.68468	9.28053	1.5919	8.29673
		1.56394	32.5938	1.57691	22.3034	1.58479	14.1515	1.58864	8.62623	1.58775	7.06596	1.58598	4.85935		1.65995	22.8626	1.6807	14.5876	1.68468	9.28053	1.68603	5.6242	1.68552	4.00921	1.68624	3.0587		1.59448	15.2769	1.59318	11.8081	1.5919	8.29673	1.58947	4.41281	1.58958	2.55926	1.58996	1.27398		1.58582	14.1242	1.68563	9.31053	1.5926	8.62061
		1.56509	32.4348	1.578	22.1937	1.58582	14.1242	1.58951	8.75646	1.58857	7.2517	1.58684	5.01022		1.66114	22.746	1.68178	14.529	1.68563	9.31053	1.68692	5.6925	1.68638	4.09316	1.68711	3.13919		1.59517	15.6136	1.59385	12.1511	1.5926	8.62061	1.59029	4.60853	1.59048	2.66288	1.59091	1.32703		1.58678	14.1601	1.68655	9.36157	1.5934	8.84048
		1.56627	32.2511	1.57909	22.0919	1.58678	14.1601	1.5904	8.86856	1.58938	7.4427	1.58767	5.18162		1.66233	22.6234	1.68292	14.4366	1.68655	9.36157	1.68776	5.7928	1.68724	4.18129	1.68798	3.22202		1.59582	15.9931	1.59455	12.4748	1.5934	8.84048	1.59117	4.7419	1.59138	2.7752	1.59186	1.37905		1.58777	14.1697	1.68751	9.38456	1.59414	9.1186
		1.56742	32.0932	1.58016	22.044	1.58777	14.1697	1.59126	9.01498	1.5902	7.63519	1.58864	5.37534		1.6636	22.4591	1.68399	14.409	1.68751	9.38456	1.68864	5.86592	1.68809	4.27261	1.68884	3.30932		1.59642	16.4308	1.59524	12.8236	1.59414	9.1186	1.59198	4.9479	1.59228	2.88371	1.59281	1.4402		1.58869	14.2509	1.68845	9.42734	1.59489	9.39874
		1.56853	31.9828	1.58124	21.9484	1.58869	14.2509	1.59214	9.1446	1.591	7.83461	1.58961	5.55466		1.66483	22.3098	1.68503	14.3766	1.68845	9.42734	1.68947	5.97473	1.68894	4.36688	1.68969	3.39905		1.59703	16.8447	1.59587	13.2201	1.59489	9.39874	1.59284	5.10066	1.59317	3.00543	1.59375	1.50264		1.58967	14.2789	1.68935	9.48568	1.59557	9.74109
		1.56966	31.8503	1.58235	21.831	1.58967	14.2789	1.59298	9.30695	1.5918	8.04517	1.59042	5.75499		1.666	22.2033	1.68612	14.3133	1.68935	9.48568	1.69034	6.05366	1.68979	4.4643	1.69054	3.49108		1.59767	17.2422	1.59654	13.5703	1.59557	9.74109	1.59363	5.32348	1.59406	3.12625	1.59469	1.56616		1.59061	14.334	1.69024	9.55498	1.59634	9.9913
		1.5708	31.7019	1.58343	21.7667	1.59061	14.334	1.59383	9.45544	1.59259	8.26003	1.59124	5.94114		1.66718	22.0929	1.68713	14.3176	1.69024	9.55498	1.69116	6.16771	1.69063	4.56244	1.6914	3.58419		1.59826	17.6828	1.59726	13.8957	1.59634	9.9913	1.59511	5.61995	1.59493	3.25839	1.59563	1.63509		1.59161	14.3351	1.69117	9.59755	1.59703	10.3236
		1.57191	31.5919	1.58453	21.6503	1.59161	14.3351	1.59469	9.60145	1.59338	8.48129	1.59204	6.13973		1.66845	21.9263	1.68817	14.2903	1.69117	9.59755	1.69202	6.25717	1.69147	4.66339	1.69225	3.6776		1.59884	18.1477	1.59789	14.2832	1.59703	10.3236	1.59652	5.99109	1.59581	3.39442	1.59656	1.70898		1.59252	14.4255	1.69206	9.66672	1.59774	10.6389
		1.57299	31.5051	1.58563	21.5409	1.59252	14.4255	1.59553	9.77441	1.59416	8.70863	1.59284	6.34644		1.6697	21.7697	1.68924	14.2353	1.69206	9.66672	1.69283	6.37296	1.6923	4.7671	1.69308	3.78041		1.59944	18.5813	1.59853	14.6698	1.59774	10.6389	1.59734	6.18368	1.59669	3.52942	1.5975	1.77737		1.59344	14.5119	1.69294	9.74319	1.59841	11.0029
		1.57412	31.3723	1.58667	21.5202	1.59344	14.5119	1.59638	9.92866	1.59493	8.94311	1.59365	6.54911		1.67087	21.6643	1.69023	14.2586	1.69294	9.74319	1.69367	6.47475	1.69313	4.87401	1.69392	3.8793		1.60008	18.9668	1.59918	15.0641	1.59841	11.0029	1.5981	6.44496	1.59755	3.67588	1.59843	1.85455		1.59431	14.6442	1.69379	9.83813	1.59917	11.2659
		1.57528	31.2054	1.58771	21.4664	1.59431	14.6442	1.59722	10.089	1.59569	9.18712	1.59443	6.76961		1.67204	21.5542	1.69121	14.2613	1.69379	9.83813	1.69448	6.59166	1.69395	4.98616	1.69476	3.98074		1.60067	19.4095	1.59976	15.508	1.59917	11.2659	1.59892	6.64787	1.59842	3.81949	1.59935	1.93818		1.59526	14.6951	1.6947	9.89508	1.59982	11.6388
		1.57642	31.0604	1.58875	21.4077	1.59526	14.6951	1.59802	10.2958	1.59645	9.43574	1.59522	6.99298		1.67328	21.4038	1.69223	14.2419	1.6947	9.89508	1.6953	6.70751	1.69477	5.09747	1.69559	4.08665		1.60121	19.9096	1.6004	15.8929	1.59982	11.6388	1.59966	6.92093	1.59927	3.97609	1.60028	2.01274		1.59618	14.7797	1.69553	10.0026	1.60052	11.9688
		1.57754	30.9415	1.58978	21.4063	1.59618	14.7797	1.59886	10.4656	1.5972	9.69426	1.596	7.22131		1.67448	21.2791	1.69318	14.2866	1.69553	10.0026	1.69611	6.82576	1.69558	5.21689	1.69642	4.19314		1.60179	20.3764	1.60109	16.2568	1.60052	11.9688	1.60046	7.14188	1.60013	4.13186	1.6012	2.10101		1.5971	14.8601	1.69639	10.0897	1.60116	12.3583
		1.57867	30.798	1.59083	21.342	1.5971	14.8601	1.59967	10.6616	1.59795	9.95875	1.59677	7.45796		1.67562	21.1935	1.69416	14.292	1.69639	10.0897	1.69691	6.95192	1.69639	5.3372	1.69724	4.3043		1.60238	20.8167	1.60168	16.6896	1.60116	12.3583	1.60122	7.40287	1.60099	4.28843	1.60212	2.1866		1.59794	15.0268	1.69719	10.2095	1.6019	12.64
		1.57984	30.624	1.5919	21.2593	1.59794	15.0268	1.60048	10.8524	1.59869	10.2278	1.59753	7.70337		1.67678	21.0922	1.69515	14.292	1.69719	10.2095	1.69772	7.06813	1.6975	5.48586	1.69806	4.41952		1.60293	21.3007	1.60227	17.1205	1.6019	12.64	1.60201	7.63377	1.60184	4.45259	1.60304	2.269		1.59883	15.1467	1.69809	10.2774	1.60253	13.0466
		1.58097	30.493	1.59291	21.2666	1.59883	15.1467	1.60128	11.0608	1.59941	10.5123	1.59829	7.94741		1.67801	20.9471	1.69605	14.3691	1.69809	10.2774	1.6985	7.20584	1.69859	5.64801	1.69888	4.53249		1.60346	21.8167	1.6029	17.5411	1.60253	13.0466	1.60276	7.905	1.60268	4.61961	1.60397	2.35512		1.5997	15.2746	1.69887	10.4144	1.60321	13.3885
		1.58205	30.4055	1.59392	21.2479	1.5997	15.2746	1.60207	11.282	1.60013	10.7983	1.59904	8.20832		1.67921	20.8231	1.69698	14.4061	1.69887	10.4144	1.69931	7.32463	1.69937	5.78512	1.69969	4.64802		1.60404	22.2754	1.60346	18.0147	1.60321	13.3885	1.60353	8.1489	1.60354	4.77918	1.60489	2.43968		1.60062	15.3614	1.69971	10.5139	1.60385	13.7831
		1.58317	30.2864	1.59491	21.244	1.60062	15.3614	1.60288	11.4758	1.60085	11.0971	1.59979	8.47345		1.68033	20.7483	1.69793	14.4324	1.69971	10.5139	1.70006	7.47785	1.70016	5.91539	1.7005	4.77037		1.60465	22.6972	1.60407	18.4225	1.60385	13.7831	1.60429	8.41248	1.60438	4.94249	1.60582	2.51763		1.60145	15.5385	1.70048	10.6549	1.60458	14.0774
		1.58432	30.1354	1.59586	21.3152	1.60145	15.5385	1.60366	11.7006	1.60156	11.3943	1.60053	8.73974		1.68146	20.6657	1.6988	14.5224	1.70048	10.6549	1.70087	7.60013	1.70095	6.05062	1.7013	4.89038		1.6052	23.181	1.60474	18.8013	1.60458	14.0774	1.60505	8.67092	1.60523	5.10887	1.60674	2.60484		1.60228	15.7087	1.70134	10.7413	1.60518	14.5174
		1.58542	30.0249	1.59684	21.3298	1.60228	15.7087	1.60442	11.9459	1.60225	11.708	1.60125	9.02343		1.68265	20.5465	1.69973	14.5645	1.70134	10.7413	1.70162	7.75631	1.70173	6.18879	1.7021	5.01845		1.6057	23.7308	1.60529	19.2792	1.60518	14.5174	1.60582	8.92045	1.60608	5.27466	1.60766	2.68514		1.60309	15.9054	1.70207	10.9099	1.60587	14.8496
		1.58651	29.937	1.59784	21.3172	1.60309	15.9054	1.60522	12.1544	1.60295	12.0255	1.60198	9.30894		1.68379	20.4612	1.70063	14.6155	1.70207	10.9099	1.70241	7.88817	1.7025	6.32882	1.7029	5.14547		1.60625	24.2203	1.60588	19.7205	1.60587	14.8496	1.60658	9.18506	1.60726	5.4552	1.6086	2.75602		1.60396	16.0415	1.70289	11.0241	1.60651	15.2432
		1.58762	29.8229	1.5988	21.377	1.60396	16.0415	1.60599	12.3893	1.60363	12.3501	1.6027	9.59782		1.68488	20.4085	1.70146	14.7378	1.70289	11.0241	1.70315	8.05039	1.70328	6.4706	1.70369	5.27317		1.60683	24.6722	1.60651	20.1479	1.60651	15.2432	1.60736	9.42182	1.60842	5.66022	1.60952	2.83817		1.60479	16.2115	1.70364	11.1801	1.60723	15.5482
		1.58876	29.6748	1.59979	21.3833	1.60479	16.2115	1.60675	12.6464	1.60431	12.6851	1.6034	9.90404		1.68599	20.334	1.70232	14.8168	1.70364	11.1801	1.70393	8.18775	1.70405	6.61511	1.7046	5.42227		1.60738	25.1689	1.60705	20.6265	1.60723	15.5482	1.60811	9.69825	1.60928	5.81683	1.61046	2.90092		1.60564	16.3746	1.70447	11.2892	1.60783	15.9824
		1.58986	29.5687	1.60077	21.391	1.60564	16.3746	1.60752	12.8774	1.60498	13.0207	1.60411	10.205		1.68715	20.2396	1.70318	14.9006	1.70447	11.2892	1.70466	8.35857	1.70481	6.76094	1.70552	5.5701		1.60788	25.7037	1.60766	21.0428	1.60783	15.9824	1.60891	9.91775	1.61014	5.96795	1.61141	2.96216		1.60641	16.6046	1.70517	11.4748	1.60852	16.3212
		1.59091	29.5174	1.60169	21.497	1.60641	16.6046	1.60827	13.1387	1.60565	13.3684	1.60482	10.5051		1.68826	20.1664	1.704	15.0244	1.70517	11.4748	1.70542	8.50396	1.70557	6.91346	1.70629	5.71356		1.60845	26.1743	1.60833	21.4267	1.60852	16.3212	1.60966	10.1907	1.61101	6.11182	1.61235	3.02279		1.60722	16.8041	1.70596	11.6084	1.60917	16.6942
		1.59198	29.4535	1.60262	21.559	1.60722	16.8041	1.60903	13.3858	1.6063	13.7219	1.6055	10.8369		1.68932	20.1331	1.70486	15.1058	1.70596	11.6084	1.70615	8.67605	1.70632	7.06869	1.70706	5.85696		1.60906	26.5949	1.60887	21.9165	1.60917	16.6942	1.61047	10.3973	1.61189	6.24314	1.61331	3.06428		1.60801	17.0215	1.70669	11.7743	1.60988	17.0166
		1.59307	29.3582	1.60354	21.6261	1.60801	17.0215	1.60976	13.6677	1.60696	14.0783	1.60618	11.1606		1.69038	20.0926	1.70568	15.2138	1.70669	11.7743	1.7069	8.8336	1.70707	7.22338	1.70783	5.99878		1.6096	27.095	1.60945	22.3567	1.60988	17.0166	1.61123	10.6494	1.61278	6.36542	1.61427	3.1056		1.60885	17.1897	1.70747	11.9129	1.6105	17.4282
		1.59412	29.3037	1.60441	21.7842	1.60885	17.1897	1.61049	13.9432	1.60761	14.4433	1.60685	11.5002		1.69147	20.0373	1.70644	15.3717	1.70747	11.9129	1.70762	9.00511	1.70782	7.38266	1.7086	6.14668		1.6101	27.638	1.6101	22.7628	1.6105	17.4282	1.61205	10.8455	1.61367	6.47559	1.61524	3.14233		1.60964	17.405	1.70815	12.1088	1.61121	17.7449
		1.59514	29.279	1.60532	21.87	1.60964	17.405	1.61124	14.1964	1.60824	14.8206	1.60752	11.8447		1.69253	20.0013	1.70724	15.4922	1.70815	12.1088	1.70835	9.17583	1.70856	7.54143	1.70936	6.29473		1.61067	28.109	1.61065	23.2431	1.61121	17.7449	1.61284	11.0821	1.61459	6.57122	1.61622	3.16057		1.61041	17.6358	1.70891	12.2622	1.61189	18.092
		1.5962	29.2192	1.60624	21.9368	1.61041	17.6358	1.61197	14.4809	1.60887	15.2024	1.60819	12.1913		1.69354	19.99	1.70803	15.6156	1.70891	12.2622	1.70907	9.34655	1.7093	7.70657	1.71012	6.44394		1.61126	28.5552	1.61128	23.6292	1.61189	18.092	1.61367	11.2574	1.6155	6.65941	1.61721	3.17473		1.61113	17.9338	1.70962	12.4406	1.6126	18.3992
		1.5973	29.1184	1.60714	22.0655	1.61113	17.9338	1.61268	14.7791	1.60949	15.5934	1.60884	12.5519		1.69458	19.9697	1.7088	15.7736	1.70962	12.4406	1.70979	9.526	1.71003	7.87438	1.71087	6.59762		1.61181	29.0397	1.61195	24.0092	1.6126	18.3992	1.61448	11.4639	1.61644	6.73088	1.6182	3.18378		1.61188	18.1842	1.71035	12.6097	1.61325	18.7804
		1.59836	29.0529	1.60805	22.1419	1.61188	18.1842	1.61343	15.0359	1.61011	15.9897	1.60948	12.9194		1.69563	19.936	1.70958	15.9038	1.71035	12.6097	1.71051	9.69955	1.71076	8.04377	1.71162	6.75702		1.61236	29.5348	1.61251	24.4796	1.61325	18.7804	1.61534	11.6174	1.61739	6.78581	1.61921	3.17335		1.61265	18.4215	1.71103	12.8122	1.61399	19.0609
		1.59937	29.0413	1.60896	22.2308	1.61265	18.4215	1.61414	15.3414	1.61072	16.3898	1.61012	13.2869		1.69665	19.9232	1.71034	16.0514	1.71103	12.8122	1.7112	9.89029	1.71148	8.21608	1.71237	6.91283		1.61296	29.9628	1.61314	24.8669	1.61399	19.0609	1.61619	11.7859	1.61835	6.82227	1.62022	3.16831		1.61345	18.6289	1.71175	12.9838	1.61471	19.3707
		1.60041	29.0023	1.60977	22.4484	1.61345	18.6289	1.61483	15.6582	1.61132	16.8028	1.61075	13.6689		1.69762	19.9459	1.71105	16.2417	1.71175	12.9838	1.71193	10.0641	1.7122	8.39348	1.71311	7.07488		1.61359	30.3681	1.61382	25.2391	1.61471	19.3707	1.61707	11.9157	1.61934	6.83816	1.62123	3.15623		1.61419	18.903	1.71246	13.1697	1.61545	19.6501
		1.60147	28.9407	1.61057	22.6365	1.61419	18.903	1.61556	15.9374	1.61191	17.2231	1.61138	14.0579		1.69857	19.9716	1.71178	16.4035	1.71246	13.1697	1.7126	10.2651	1.71292	8.57059	1.71385	7.23761		1.61417	30.8307	1.61443	25.6502	1.61545	19.6501	1.61796	12.0344	1.62034	6.83954	1.62224	3.14234		1.61491	19.1851	1.71315	13.3602	1.61616	19.9726
		1.60248	28.9318	1.6114	22.802	1.61491	19.1851	1.61625	16.2583	1.6125	17.648	1.612	14.4495		1.69956	19.9809	1.71252	16.5592	1.71315	13.3602	1.71331	10.4475	1.71363	8.75155	1.71459	7.40171		1.61472	31.3154	1.61511	25.9878	1.61616	19.9726	1.61886	12.1408	1.62136	6.8182	1.62326	3.12119		1.61562	19.4942	1.71381	13.576	1.61696	20.1816
		1.60344	28.9684	1.61218	23.0498	1.61562	19.4942	1.61697	16.5475	1.61309	18.0771	1.61261	14.8493		1.70052	20.0069	1.71325	16.7455	1.71381	13.576	1.71398	10.6573	1.71433	8.93436	1.71531	7.57381		1.61534	31.7327	1.61582	26.3284	1.61696	20.1816	1.6198	12.2029	1.62239	6.78684	1.62429	3.08804		1.61637	19.7458	1.71451	13.7617	1.61773	20.4326
		1.60443	28.9868	1.61302	23.2081	1.61637	19.7458	1.61763	16.8955	1.61366	18.5144	1.61321	15.2622		1.70145	20.0471	1.71395	16.9224	1.71451	13.7617	1.71468	10.842	1.71504	9.12012	1.71603	7.74672		1.61599	32.1136	1.61643	26.7384	1.61773	20.4326	1.62074	12.2779	1.62343	6.73784	1.62532	3.05179		1.6171	20.0283	1.71518	13.9664	1.61853	20.6542
		1.60544	28.9751	1.61388	23.3411	1.6171	20.0283	1.61832	17.2165	1.61423	18.9599	1.61382	15.672		1.70237	20.0985	1.71465	17.1019	1.71518	13.9664	1.71534	11.054	1.71573	9.30891	1.71676	7.92002		1.61661	32.5247	1.61713	27.0575	1.61853	20.6542	1.62173	12.2876	1.62449	6.66963	1.62635	3.02033		1.61781	20.3246	1.71585	14.174	1.6193	20.9009
		1.6064	29.0166	1.61468	23.5681	1.61781	20.3246	1.61903	17.5198	1.6148	19.4078	1.61441	16.0938		1.7033	20.1411	1.71532	17.321	1.71585	14.174	1.71604	11.2443	1.71643	9.50065	1.71747	8.10066		1.61724	32.9293	1.61788	27.3517	1.6193	20.9009	1.6227	12.3155	1.62556	6.59695	1.62738	2.98562		1.61848	20.669	1.71649	14.4006	1.62019	21.0265
		1.6073	29.1128	1.61549	23.7594	1.61848	20.669	1.61969	17.8703	1.61536	19.864	1.61499	16.527		1.70422	20.1937	1.71599	17.5232	1.71649	14.4006	1.71669	11.4612	1.71711	9.69812	1.71818	8.27727		1.61791	33.2861	1.61856	27.6813	1.62019	21.0265	1.62375	12.2652	1.62665	6.49575	1.62842	2.94776		1.61918	20.973	1.71718	14.5936	1.62102	21.2108
		1.60825	29.1703	1.61627	23.9693	1.61918	20.973	1.62037	18.202	1.61591	20.3277	1.61557	16.9571		1.70509	20.2737	1.71669	17.7036	1.71718	14.5936	1.71737	11.6608	1.7178	9.89157	1.71889	8.46117		1.6186	33.624	1.61932	27.9348	1.62102	21.2108	1.62476	12.2508	1.62775	6.39166	1.62944	2.92547		1.61989	21.2779	1.71781	14.8207	1.6219	21.3336
		1.60923	29.192	1.61698	24.2905	1.61989	21.2779	1.62107	18.5093	1.61645	20.7965	1.61614	17.3997		1.70593	20.3745	1.71736	17.9229	1.71781	14.8207	1.71802	11.8791	1.71848	10.0924	1.71959	8.64761		1.61925	34.0048	1.62011	28.19	1.6219	21.3336	1.62586	12.1447	1.62885	6.28252	1.63046	2.89986		1.62061	21.5614	1.71847	15.033	1.62278	21.4719
		1.61017	29.2509	1.61773	24.5441	1.62061	21.5614	1.62169	18.8989	1.61699	21.2751	1.61671	17.8511		1.70679	20.4613	1.71801	18.1376	1.71847	15.033	1.71868	12.0897	1.71916	10.294	1.72029	8.83463		1.61992	34.3631	1.62082	28.4904	1.62278	21.4719	1.62692	12.0792	1.62995	6.17261	1.63149	2.8739		1.6213	21.8907	1.71908	15.2796	1.62375	21.4978
		1.61107	29.3555	1.61851	24.7528	1.6213	21.8907	1.62238	19.2245	1.61753	21.754	1.61727	18.3027		1.70767	20.539	1.71869	18.3322	1.71908	15.2796	1.71933	12.313	1.71984	10.4943	1.72099	9.02241		1.62064	34.6598	1.62162	28.6992	1.62375	21.4978	1.62805	11.9367	1.63105	6.06238	1.63249	2.86574		1.62197	22.2215	1.71976	15.4779	1.62466	21.5968
		1.612	29.4261	1.61925	25.0438	1.62197	22.2215	1.62304	19.5719	1.61806	22.2401	1.61782	18.7671		1.7085	20.6447	1.7193	18.5833	1.71976	15.4779	1.71998	12.5306	1.7205	10.7038	1.72168	9.2185		1.6214	34.9195	1.62248	28.8659	1.62466	21.5968	1.62915	11.8267	1.63215	5.95938	1.63351	2.85001		1.62262	22.5846	1.72036	15.73	1.62565	21.6082
		1.61296	29.4686	1.62003	25.2586	1.62262	22.5846	1.6237	19.9211	1.61858	22.7357	1.61836	19.237		1.70929	20.7714	1.71992	18.8161	1.72036	15.73	1.72062	12.7533	1.72116	10.9157	1.72237	9.41321		1.62215	35.193	1.62329	29.0651	1.62565	21.6082	1.63031	11.6495	1.63324	5.86125	1.63451	2.85096		1.62328	22.9342	1.72101	15.9485	1.62663	21.6325
		1.61386	29.5743	1.6208	25.4889	1.62328	22.9342	1.62436	20.2756	1.61909	23.2413	1.61891	19.7061		1.71011	20.8852	1.7206	19.0088	1.72101	15.9485	1.72126	12.9812	1.72183	11.1257	1.72305	9.60928		1.6229	35.4651	1.62414	29.2152	1.62663	21.6325	1.63145	11.4982	1.63432	5.77265	1.6355	2.86364		1.62395	23.2767	1.72159	16.2115	1.62772	21.5281
		1.61469	29.7493	1.62147	25.8488	1.62395	23.2767	1.62497	20.6736	1.6196	23.7449	1.61944	20.188		1.71093	20.9994	1.72122	19.2615	1.72159	16.2115	1.7219	13.2033	1.72248	11.3413	1.72373	9.81369		1.6237	35.6894	1.62505	29.3394	1.62772	21.5281	1.63262	11.3117	1.63538	5.70349	1.63649	2.86865		1.62465	23.5864	1.72226	16.416	1.62872	21.533
		1.61552	29.9178	1.62217	26.1562	1.62465	23.5864	1.62565	21.0111	1.62011	24.252	1.61997	20.6733		1.71169	21.1484	1.72182	19.503	1.72226	16.416	1.72253	13.4373	1.72313	11.5594	1.7244	10.015		1.62452	35.8757	1.6259	29.4854	1.62872	21.533	1.63377	11.1518	1.63644	5.6468	1.63748	2.88434		1.62528	23.9182	1.72283	16.6865	1.62982	21.4186
		1.61639	30.0579	1.62288	26.439	1.62528	23.9182	1.6263	21.3688	1.62061	24.7693	1.6205	21.1673		1.71241	21.3238	1.72247	19.7157	1.72283	16.6865	1.72316	13.665	1.72378	11.7797	1.72507	10.2218		1.62533	36.0858	1.62684	29.5478	1.62982	21.4186	1.63493	10.976	1.63747	5.60622	1.63845	2.91657		1.62563	24.071	1.72347	16.9137	1.6309	21.3385
		1.61721	30.2458	1.62324	26.645	1.62563	24.071	1.62691	21.7683	1.62111	25.2873	1.62101	21.6685		1.71319	21.4631	1.72304	19.996	1.72347	16.9137	1.72378	13.9072	1.72442	12.0029	1.72574	10.4291		1.62616	36.2742	1.62785	29.5579	1.6309	21.3385	1.63608	10.8112	1.6385	5.57689	1.63943	2.93922		1.62569	24.1185	1.72402	17.1916	1.63208	21.1462
		1.618	30.4632	1.6232	26.1196	1.62569	24.1185	1.6274	22.0356	1.62159	25.8199	1.62152	22.1727		1.71397	21.5963	1.72363	20.249	1.72402	17.1916	1.72441	14.1354	1.72507	12.2251	1.7264	10.6418		1.62705	36.3884	1.6288	29.6019	1.63208	21.1462	1.63721	10.6712	1.63952	5.55972	1.64039	2.97427		1.62567	24.0355	1.72468	17.404	1.63315	21.0669
		1.61879	30.6314	1.62314	25.1624	1.62567	24.0355	1.62757	22.175	1.62208	26.3526	1.62203	22.6794		1.71469	21.7731	1.72429	20.4563	1.72468	17.404	1.72501	14.3877	1.7257	12.453	1.72706	10.8543		1.62799	36.4577	1.62979	29.5998	1.63315	21.0669	1.63835	10.5164	1.64052	5.55076	1.64135	3.0181		1.62558	23.5623	1.72522	17.689	1.63434	20.8604
		1.61921	30.707	1.623	24.2533	1.62558	23.5623	1.62755	22.0906	1.62253	26.8669	1.62253	23.1945		1.71538	21.9683	1.72485	20.7428	1.72522	17.689	1.72563	14.6215	1.72633	12.6842	1.72771	11.0727		1.62891	36.5423	1.63085	29.5571	1.63434	20.8604	1.63944	10.4216	1.64151	5.56092	1.64232	3.05505		1.62536	22.7526	1.72585	17.9223	1.63548	20.7025
		1.61931	30.7057	1.62272	23.5171	1.62536	22.7526	1.6275	21.5805	1.6228	27.0986	1.62303	23.7113		1.71611	22.1358	1.72542	21.0024	1.72585	17.9223	1.72622	14.8782	1.72696	12.9177	1.72837	11.2866		1.62982	36.6353	1.63186	29.5353	1.63548	20.7025	1.64055	10.3036	1.64251	5.57049	1.64328	3.09555		1.62506	22.0257	1.7264	18.2057	1.63669	20.4727
		1.61937	30.0738	1.62246	22.7669	1.62506	22.0257	1.62715	20.9038	1.62282	26.976	1.62352	24.2413		1.71684	22.3025	1.72605	21.2323	1.7264	18.2057	1.72684	15.1167	1.72758	13.1517	1.72902	11.5059		1.63079	36.6751	1.63293	29.4462	1.63669	20.4727	1.6416	10.2489	1.64348	5.5929	1.64424	3.13742		1.62473	21.343	1.72704	18.4301	1.6378	20.3601
		1.61943	28.9862	1.62214	22.0422	1.62473	21.343	1.62672	20.3117	1.62281	26.4248	1.624	24.7765		1.7175	22.5185	1.72657	21.5433	1.72704	18.4301	1.72742	15.3775	1.72821	13.3867	1.72966	11.7301		1.6318	36.6653	1.63408	29.3025	1.6378	20.3601	1.64269	10.1532	1.64447	5.61221	1.64521	3.1725		1.62432	20.7329	1.72757	18.7218	1.63899	20.1532
		1.61937	28.0156	1.62172	21.4564	1.62432	20.7329	1.62624	19.7745	1.62257	25.6367	1.62436	25.1761		1.71814	22.7409	1.72714	21.802	1.72757	18.7218	1.72803	15.6259	1.72882	13.629	1.7303	11.9542		1.6328	36.6671	1.63514	29.2224	1.63899	20.1532	1.64371	10.13	1.64545	5.62528	1.64619	3.20045		1.62386	20.1733	1.72817	18.9715	1.64013	19.9945
		1.61927	27.0819	1.62131	20.8552	1.62386	20.1733	1.6257	19.3032	1.6222	24.9896	1.62451	25.3315		1.71884	22.9304	1.72778	22.0255	1.72817	18.9715	1.72861	15.8856	1.72943	13.8733	1.73093	12.1851		1.63379	36.6695	1.63624	29.1058	1.64013	19.9945	1.64478	10.0516	1.64645	5.63201	1.64716	3.22737		1.62336	19.6517	1.72872	19.2517	1.64131	19.801
		1.61915	26.1728	1.62089	20.2379	1.62336	19.6517	1.62516	18.828	1.62179	24.3736	1.62447	25.2703		1.71955	23.1112	1.72829	22.3405	1.72872	19.2517	1.7292	16.1394	1.73004	14.1155	1.73156	12.4155		1.63485	36.6102	1.6374	28.9517	1.64131	19.801	1.64579	10.0398	1.64746	5.62135	1.64816	3.23213		1.62287	19.1276	1.72932	19.5014	1.6424	19.7095
		1.61894	25.3526	1.62039	19.7277	1.62287	19.1276	1.62456	18.4161	1.62137	23.7811	1.62441	24.764		1.72017	23.3489	1.72884	22.6178	1.72932	19.5014	1.72978	16.4028	1.73065	14.3607	1.73219	12.647		1.63595	36.5014	1.63849	28.846	1.6424	19.7095	1.64687	9.95549	1.64848	5.59472	1.64915	3.23696		1.62237	18.6112	1.72984	19.8011	1.64355	19.5384
		1.61866	24.6105	1.61995	19.1595	1.62237	18.6112	1.62399	17.9661	1.62093	23.1989	1.62402	24.1325		1.72078	23.5936	1.72943	22.8682	1.72984	19.8011	1.73037	16.6636	1.73124	14.6142	1.73282	12.8816		1.63702	36.4188	1.63962	28.6898	1.64355	19.5384	1.64791	9.91779	1.64953	5.54724	1.65016	3.23189		1.62184	18.1253	1.73042	20.0658	1.64467	19.4095
		1.61839	23.8601	1.61951	18.561	1.62184	18.1253	1.62343	17.5126	1.62048	22.6247	1.62359	23.544		1.72144	23.8046	1.72992	23.1961	1.73042	20.0658	1.73094	16.9268	1.73184	14.8668	1.73343	13.1205		1.63807	36.3652	1.64083	28.4891	1.64467	19.4095	1.64901	9.80393	1.65059	5.48223	1.65116	3.22651		1.62127	17.678	1.73097	20.3503	1.6458	19.2656
		1.61812	23.1045	1.619	18.0676	1.62127	17.678	1.62282	17.1175	1.62003	22.0583	1.62315	22.9748		1.72211	24.0133	1.73049	23.4608	1.73097	20.3503	1.73152	17.1916	1.73243	15.1229	1.73405	13.3589		1.63915	36.2763	1.64191	28.3908	1.6458	19.2656	1.65011	9.69717	1.65166	5.40188	1.65214	3.24443		1.6207	17.24	1.73154	20.615	1.64688	19.1848
		1.61779	22.4081	1.61851	17.5447	1.6207	17.24	1.62221	16.7155	1.61958	21.4978	1.62269	22.413		1.72268	24.2772	1.73108	23.7097	1.73154	20.615	1.73209	17.4606	1.73302	15.3777	1.73466	13.6046		1.64027	36.1497	1.64301	28.2671	1.64688	19.1848	1.65126	9.52816	1.65273	5.32686	1.65313	3.25743		1.62013	16.789	1.73206	20.9186	1.64805	18.9958
		1.61741	21.7726	1.618	17.021	1.62013	16.789	1.62164	16.265	1.6191	20.951	1.62223	21.8577		1.72325	24.5481	1.73143	23.9419	1.73206	20.9186	1.73265	17.7386	1.73361	15.6339	1.73527	13.8481		1.64135	36.0687	1.64419	28.0934	1.64805	18.9958	1.65242	9.35881	1.6538	5.25289	1.6541	3.29012		1.61958	16.33	1.73261	21.199	1.64921	18.8304
		1.61704	21.1221	1.6174	16.6145	1.61958	16.33	1.62099	15.9016	1.61863	20.4111	1.62175	21.3128		1.7239	24.7665	1.73154	24.0215	1.73261	21.199	1.73322	18.0054	1.7342	15.8936	1.73588	14.0942		1.64241	36.0025	1.64526	28.0088	1.64921	18.8304	1.65361	9.15641	1.65484	5.20316	1.65506	3.3376		1.61901	15.8826	1.73315	21.4876	1.65039	18.624
		1.61668	20.4565	1.61686	16.1561	1.61901	15.8826	1.62038	15.4992	1.61814	19.8796	1.62127	20.7782		1.72455	24.9827	1.7316	23.9246	1.73315	21.4876	1.73377	18.2854	1.73477	16.1587	1.73647	14.3456		1.6435	35.9055	1.64638	27.8638	1.65039	18.624	1.65478	8.96267	1.65587	5.17417	1.65602	3.38023		1.61842	15.4565	1.7337	21.7669	1.65158	18.4221
		1.61627	19.8528	1.61632	15.6561	1.61842	15.4565	1.61978	15.0925	1.61765	19.356	1.62079	20.2418		1.72511	25.26	1.73177	23.4697	1.7337	21.7669	1.73434	18.5568	1.73535	16.4254	1.73707	14.5957		1.64461	35.7769	1.64759	27.658	1.65158	18.4221	1.65594	8.79027	1.65687	5.17083	1.65696	3.44215		1.61782	15.043	1.73417	22.0657	1.6529	18.0782
		1.61579	19.3129	1.61573	15.2433	1.61782	15.043	1.61913	14.7261	1.61715	18.8396	1.6203	19.7205		1.72566	25.5421	1.732	22.7116	1.73417	22.0657	1.73488	18.8446	1.73592	16.6923	1.73767	14.8476		1.64569	35.6945	1.64869	27.5409	1.6529	18.0782	1.65711	8.61289	1.65787	5.17622	1.6579	3.50529		1.61721	14.6414	1.73447	22.1925	1.65419	17.7639
		1.61533	18.7516	1.6152	14.7673	1.61721	14.6414	1.61852	14.3293	1.61665	18.3256	1.61979	19.206		1.72627	25.7836	1.73199	22.0812	1.73447	22.1925	1.73544	19.115	1.73649	16.9599	1.73826	15.1067		1.64673	35.6548	1.64984	27.3662	1.65419	17.7639	1.6582	8.50569	1.65884	5.2004	1.65885	3.56963		1.6166	14.241	1.7345	22.1092	1.65552	17.4043
		1.6149	18.1673	1.61466	14.2684	1.6166	14.241	1.61785	13.9818	1.61613	17.8241	1.61929	18.6971		1.72687	26.035	1.7319	21.5136	1.7345	22.1092	1.73597	19.4084	1.73705	17.2341	1.73885	15.3617		1.64779	35.5851	1.65111	27.1005	1.65552	17.4043	1.65932	8.3771	1.65981	5.23726	1.65977	3.64706		1.616	13.8334	1.73465	21.6753	1.65682	17.0712
		1.61443	17.6243	1.61406	13.8684	1.616	13.8334	1.61723	13.5953	1.61561	17.3273	1.61877	18.1933		1.72737	26.3251	1.73182	20.9466	1.73465	21.6753	1.73653	19.6883	1.73761	17.5083	1.73943	15.6251		1.64891	35.4553	1.65231	26.8709	1.65682	17.0712	1.66036	8.3327	1.66077	5.28174	1.6607	3.72631		1.6154	13.4152	1.73474	20.9919	1.65823	16.6289
		1.61391	17.1285	1.61349	13.4341	1.6154	13.4152	1.6166	13.2119	1.61508	16.8409	1.61825	17.7068		1.72762	26.4738	1.73157	20.4643	1.73474	20.9919	1.73705	19.9872	1.73817	17.783	1.74	15.8902		1.65	35.3563	1.6536	26.5373	1.65823	16.6289	1.66143	8.25667	1.66172	5.34009	1.66163	3.80461		1.61479	13.0101	1.73466	20.4189	1.65953	16.3063
		1.61342	16.601	1.61291	12.9859	1.61479	13.0101	1.61593	12.8701	1.61455	16.3577	1.61772	17.2171		1.72766	26.384	1.7313	20.0186	1.73466	20.4189	1.73748	20.1569	1.73873	18.0605	1.74058	16.1543		1.65108	35.2677	1.65501	26.1221	1.65953	16.3063	1.66243	8.25847	1.66266	5.40487	1.66254	3.89722		1.61417	12.6204	1.73444	19.9303	1.66084	15.9694
		1.61296	16.0436	1.61226	12.6322	1.61417	12.6204	1.61529	12.4975	1.61401	15.8869	1.61718	16.744		1.72789	25.8952	1.73105	19.5555	1.73444	19.9303	1.73758	20.2452	1.73928	18.3396	1.74116	16.4184		1.65224	35.0975	1.6563	25.7878	1.66084	15.9694	1.66347	8.22123	1.66359	5.48062	1.66346	3.98461		1.61353	12.253	1.73421	19.4497	1.66208	15.7084
		1.61246	15.5266	1.61168	12.2102	1.61353	12.253	1.61464	12.1302	1.61346	15.4187	1.61663	16.2791		1.72823	25.0607	1.7307	19.1349	1.73421	19.4497	1.73759	20.1764	1.73977	18.5959	1.74172	16.6929		1.65347	34.8509	1.65768	25.3706	1.66208	15.7084	1.66443	8.26451	1.66451	5.56102	1.66437	4.08029		1.61288	11.885	1.73388	19.0296	1.66338	15.3744
		1.61191	15.0595	1.6111	11.7559	1.61288	11.885	1.61394	11.8212	1.6129	14.9664	1.61608	15.8151		1.72839	24.3335	1.73036	18.7265	1.73388	19.0296	1.73768	19.7782	1.74005	18.7019	1.74229	16.9598		1.65468	34.6137	1.65916	24.8692	1.66338	15.3744	1.66543	8.26091	1.66544	5.64485	1.66528	4.18375		1.61225	11.5077	1.73354	18.6167	1.66455	15.1887
		1.61138	14.5744	1.61047	11.381	1.61225	11.5077	1.6133	11.4495	1.61234	14.5118	1.61551	15.3652		1.72838	23.719	1.73006	18.3008	1.73354	18.6167	1.7376	19.2047	1.74006	18.3544	1.74258	17.1205		1.6559	34.3805	1.66051	24.4717	1.66455	15.1887	1.66637	8.32695	1.66636	5.73234	1.66619	4.28583		1.61162	11.1222	1.73312	18.2514	1.66576	14.9651
		1.61088	14.0516	1.60988	10.9667	1.61162	11.1222	1.61263	11.114	1.61177	14.0676	1.61494	14.9233		1.72832	23.1316	1.72964	17.9239	1.73312	18.2514	1.7373	18.7643	1.7398	17.8893	1.74262	17.0366		1.65719	34.0594	1.66193	24.0056	1.66576	14.9651	1.66734	8.3562	1.66726	5.83402	1.66709	4.39413		1.61098	10.7552	1.73277	17.8452	1.66689	14.8276
		1.61035	13.5704	1.60927	10.5395	1.61098	10.7552	1.61195	10.7811	1.61119	13.632	1.61437	14.4819		1.72825	22.5478	1.72924	17.5572	1.73277	17.8452	1.73696	18.3512	1.73939	17.52	1.74249	16.7722		1.65857	33.6445	1.66339	23.5317	1.66689	14.8276	1.66826	8.43967	1.66817	5.93352	1.66798	4.5051		1.61032	10.3968	1.73233	17.4984	1.66808	14.6152
		1.60976	13.146	1.6086	10.2146	1.61032	10.3968	1.61128	10.443	1.6106	13.2059	1.61378	14.0551		1.72811	22.0098	1.72887	17.1691	1.73233	17.4984	1.73655	17.9865	1.73894	17.1814	1.74204	16.4311		1.65995	33.2388	1.66468	23.2067	1.66808	14.6152	1.66921	8.49826	1.66906	6.04795	1.66888	4.62325		1.60966	10.0519	1.73192	17.1281	1.66912	14.5694
		1.6092	12.6962	1.60797	9.83834	1.60966	10.0519	1.61058	10.1334	1.61001	12.7896	1.61319	13.6291		1.72787	21.5323	1.72844	16.7984	1.73192	17.1281	1.73613	17.6242	1.73846	16.8533	1.74154	16.115		1.66133	32.826	1.66601	22.838	1.66912	14.5694	1.67012	8.5911	1.66996	6.15636	1.66976	4.74881		1.60901	9.68865	1.73145	16.8002	1.67023	14.4593
		1.60866	12.2149	1.60735	9.42418	1.60901	9.68865	1.6099	9.79731	1.60941	12.376	1.6126	13.2134		1.72764	21.0532	1.72803	16.4378	1.73145	16.8002	1.73566	17.2886	1.73797	16.5336	1.74104	15.8045		1.66276	32.3527	1.66738	22.4541	1.67023	14.4593	1.67104	8.68542	1.67086	6.27386	1.67064	4.87346		1.60834	9.34141	1.73105	16.4209	1.67126	14.4213
		1.60808	11.7819	1.60669	9.09049	1.60834	9.34141	1.60921	9.47507	1.6088	11.9669	1.61199	12.8108		1.72745	20.5493	1.72762	16.0703	1.73105	16.4209	1.73521	16.9462	1.73748	16.215	1.74053	15.4979		1.66423	31.8451	1.66862	22.1794	1.67126	14.4213	1.67196	8.768	1.67174	6.40138	1.67152	5.00456		1.60768	8.99616	1.73055	16.1091	1.67236	14.3172
		1.60747	11.3831	1.60607	8.70414	1.60768	8.99616	1.6085	9.18283	1.60819	11.5718	1.61137	12.4093		1.72718	20.0925	1.72715	15.7276	1.73055	16.1091	1.73473	16.6207	1.73699	15.8986	1.74	15.201		1.66563	31.4063	1.6699	21.8644	1.67236	14.3172	1.67285	8.891	1.67262	6.52587	1.6724	5.13956		1.60699	8.67128	1.73012	15.7538	1.67331	14.3695
		1.60688	10.9587	1.60545	8.28889	1.60699	8.67128	1.60782	8.85116	1.60756	11.1843	1.61075	12.0204		1.72683	19.687	1.72669	15.3989	1.73012	15.7538	1.73426	16.2929	1.73649	15.5883	1.73948	14.9018		1.66697	31.0392	1.67118	21.5811	1.67331	14.3695	1.67375	8.99369	1.6735	6.66309	1.67327	5.28442		1.60632	8.32926	1.72963	15.4383	1.67433	14.3408
		1.60633	10.4932	1.60478	7.95951	1.60632	8.32926	1.60711	8.55188	1.60693	10.7997	1.61012	11.6383		1.72649	19.2704	1.72627	15.0408	1.72963	15.4383	1.73377	15.971	1.73598	15.281	1.73895	14.612		1.66836	30.6125	1.6723	21.4409	1.67433	14.3408	1.67462	9.14117	1.67437	6.80396	1.67428	5.43188		1.60564	8.00376	1.7292	15.0784	1.6753	14.3763
		1.60575	10.0558	1.60414	7.59615	1.60564	8.00376	1.60639	8.2663	1.6063	10.4248	1.60949	11.2611		1.7262	18.8316	1.72581	14.6936	1.7292	15.0784	1.73328	15.6521	1.73546	14.9803	1.73841	14.3207		1.66975	30.1912	1.67347	21.2466	1.6753	14.3763	1.67552	9.24632	1.67523	6.95355	1.67526	5.61528		1.60497	7.66012	1.72867	14.7838	1.67631	14.3631
		1.60513	9.66527	1.6035	7.20752	1.60497	7.66012	1.60569	7.9523	1.60565	10.0589	1.60884	10.8968		1.72586	18.4152	1.72533	14.3708	1.72867	14.7838	1.7328	15.331	1.73494	14.6819	1.73787	14.0346		1.67108	29.8379	1.67467	21.0489	1.67631	14.3631	1.67636	9.41665	1.67609	7.10841	1.67611	5.77691		1.60428	7.33831	1.7282	14.452	1.6772	14.4892
		1.60453	9.25388	1.60279	6.91412	1.60428	7.33831	1.60496	7.67008	1.605	9.69419	1.60818	10.5423		1.72547	18.0348	1.72488	14.0328	1.7282	14.452	1.73229	15.0253	1.73441	14.3841	1.73732	13.7538		1.67235	29.5376	1.67575	20.9487	1.6772	14.4892	1.67726	9.53112	1.67694	7.27117	1.67696	5.94068		1.6036	7.01126	1.7277	14.1413	1.67816	14.5295
		1.60396	8.80596	1.60214	6.56684	1.6036	7.01126	1.60424	7.37916	1.60434	9.34517	1.60753	10.1838		1.72511	17.6384	1.72438	13.7083	1.7277	14.1413	1.73179	14.7109	1.73388	14.0928	1.73676	13.477		1.67366	29.2028	1.67688	20.8065	1.67816	14.5295	1.67809	9.71814	1.67779	7.42913	1.6778	6.11531		1.60289	6.70945	1.72724	13.8073	1.67907	14.6242
		1.60335	8.40283	1.60148	6.19612	1.60289	6.70945	1.60351	7.10694	1.60367	9.00076	1.60686	9.84237		1.72476	17.2266	1.72388	13.4072	1.72724	13.8073	1.73127	14.4121	1.73334	13.8031	1.73621	13.1991		1.67495	28.8879	1.67797	20.7215	1.67907	14.6242	1.67897	9.84775	1.67864	7.60117	1.67865	6.28559		1.60219	6.39921	1.7267	13.5201	1.68001	14.6919
		1.6027	8.04824	1.60078	5.89911	1.60219	6.39921	1.60277	6.83439	1.603	8.66257	1.60618	9.50855		1.72437	16.8483	1.72343	13.0688	1.7267	13.5201	1.73076	14.1026	1.7328	13.5174	1.73564	12.9283		1.67615	28.6681	1.67896	20.7215	1.68001	14.6919	1.67979	10.0422	1.67947	7.77636	1.67948	6.46267		1.60148	6.1028	1.7262	13.2022	1.68085	14.8642
		1.60207	7.66655	1.60012	5.55593	1.60148	6.1028	1.60205	6.5495	1.60232	8.33092	1.60551	9.17225		1.72392	16.5019	1.72295	12.7319	1.7262	13.2022	1.73022	13.8152	1.73226	13.2326	1.73507	12.6592		1.67731	28.5007	1.67998	20.6914	1.68085	14.8642	1.68065	10.1944	1.6803	7.96738	1.68031	6.65409		1.60079	5.78543	1.7257	12.895	1.68176	14.9612
		1.60146	7.25615	1.59946	5.18171	1.60079	5.78543	1.6013	6.28784	1.60163	8.00886	1.60481	8.85907		1.7235	16.1396	1.72241	12.4471	1.7257	12.895	1.72971	13.5093	1.7317	12.9528	1.7345	12.3941		1.67849	28.3066	1.68103	20.6557	1.68176	14.9612	1.68146	10.4031	1.68112	8.16058	1.68113	6.84179		1.60008	5.48716	1.72519	12.588	1.68263	15.1092
		1.60084	6.8711	1.59875	4.89663	1.60008	5.48716	1.60056	6.02377	1.60094	7.69621	1.60412	8.54428		1.72312	15.7569	1.72193	12.1287	1.72519	12.588	1.72916	13.2301	1.73114	12.6785	1.73391	12.1334		1.67967	28.109	1.68199	20.6909	1.68263	15.1092	1.6823	10.5728	1.68195	8.34988	1.68195	7.04009		1.59936	5.1902	1.72463	12.3095	1.6835	15.2424
		1.60017	6.53081	1.59807	4.57198	1.59936	5.1902	1.59982	5.75413	1.60024	7.38605	1.60342	8.23329		1.7227	15.3898	1.7214	11.8236	1.72463	12.3095	1.72864	12.9303	1.73058	12.4052	1.73332	11.8768		1.68077	27.9969	1.68296	20.7123	1.6835	15.2424	1.68311	10.7816	1.68276	8.55631	1.68276	7.24753		1.59863	4.9154	1.72411	12.0083	1.68431	15.4544
		1.59952	6.16635	1.59739	4.22497	1.59863	4.9154	1.59904	5.5203	1.59953	7.08825	1.6027	7.94135		1.72226	15.0435	1.72086	11.5414	1.72411	12.0083	1.72808	12.655	1.73	12.1396	1.73273	11.6227		1.68184	27.9188	1.68393	20.7691	1.68431	15.4544	1.68393	10.9746	1.68357	8.76335	1.68357	7.45034		1.59791	4.62622	1.72359	11.708	1.68518	15.5906
		1.59892	5.75326	1.59665	3.95973	1.59791	4.62622	1.59829	5.2649	1.59881	6.79592	1.60198	7.65126		1.72182	14.6909	1.7204	11.2112	1.72359	11.708	1.72755	12.3635	1.72943	11.8756	1.73213	11.3716		1.68292	27.8303	1.68481	20.8894	1.68518	15.5906	1.68473	11.1951	1.68437	8.97828	1.68437	7.66706		1.59718	4.35018	1.72305	11.4251	1.68601	15.7826
		1.59828	5.38357	1.59597	3.64829	1.59718	4.35018	1.59753	5.01725	1.59808	6.511	1.60126	7.36324		1.7214	14.3294	1.71988	10.8971	1.72305	11.4251	1.72698	12.0906	1.72885	11.6125	1.73153	11.1254		1.684	27.7461	1.68571	20.9806	1.68601	15.7826	1.68552	11.4176	1.68516	9.20223	1.68517	7.88758		1.59645	4.06339	1.72248	11.1553	1.68683	15.9779
		1.59759	5.05886	1.59527	3.31613	1.59645	4.06339	1.59676	4.77743	1.59735	6.23521	1.60052	7.0914		1.72095	13.9839	1.71931	10.6388	1.72248	11.1553	1.72642	11.8163	1.72826	11.3541	1.73091	10.8831		1.68499	27.756	1.68666	21.057	1.68683	15.9779	1.68632	11.6404	1.68595	9.43587	1.68596	8.11659		1.59571	3.80122	1.72195	10.8625	1.68759	16.2359
		1.59693	4.70787	1.59453	3.05204	1.59571	3.80122	1.59599	4.53974	1.59662	5.96078	1.59978	6.82469		1.72046	13.665	1.71881	10.3316	1.72195	10.8625	1.72586	11.5449	1.72767	11.0979	1.73029	10.6455		1.68595	27.805	1.68752	21.2025	1.68759	16.2359	1.68709	11.8862	1.68673	9.66629	1.68674	8.35505		1.59498	3.52538	1.72141	10.5757	1.68844	16.404
		1.5963	4.32578	1.59384	2.74278	1.59498	3.52538	1.59521	4.31463	1.59587	5.69828	1.59904	6.55712		1.71999	13.3391	1.71825	10.0433	1.72141	10.5757	1.72529	11.2767	1.72708	10.8453	1.72968	10.4074		1.68693	27.8227	1.68837	21.3552	1.68844	16.404	1.68788	12.1141	1.68751	9.91249	1.68752	8.5931		1.59422	3.2727	1.72083	10.3097	1.68921	16.653
		1.59564	3.97688	1.59314	2.41883	1.59422	3.2727	1.59444	4.07957	1.59512	5.439	1.59828	6.30747		1.71954	12.9948	1.71767	9.78683	1.72083	10.3097	1.72471	11.0101	1.72647	10.5978	1.72905	10.176		1.68791	27.844	1.68923	21.5256	1.68921	16.653	1.68863	12.3935	1.68828	10.157	1.68829	8.84203		1.59348	3.00515	1.72025	10.0499	1.69	16.882
		1.59493	3.67607	1.59239	2.16758	1.59348	3.00515	1.59365	3.85798	1.59437	5.18698	1.59752	6.0603		1.71909	12.6517	1.71721	9.45788	1.72025	10.0499	1.72412	10.754	1.72586	10.3552	1.72842	9.94463		1.68883	27.926	1.69003	21.7402	1.69	16.882	1.68941	12.6305	1.68904	10.4164	1.68906	9.09621		1.59272	2.75757	1.71971	9.7604	1.69073	17.1746
		1.59425	3.34657	1.59168	1.87713	1.59272	2.75757	1.59286	3.64332	1.5936	4.94124	1.59676	5.81572		1.71861	12.3245	1.71664	9.17255	1.71971	9.7604	1.72355	10.4852	1.72525	10.1136	1.72778	9.7172		1.68969	28.0419	1.69083	21.9385	1.69073	17.1746	1.69014	12.9215	1.6898	10.6859	1.68982	9.35986		1.59197	2.49374	1.71913	9.4982	1.69154	17.3763
		1.59361	2.97706	1.59096	1.56897	1.59197	2.49374	1.59207	3.42335	1.59283	4.70372	1.59598	5.5837		1.71811	12.009	1.71603	8.9368	1.71913	9.4982	1.72295	10.2392	1.72463	9.87521	1.72714	9.49465		1.69011	28.112	1.6917	22.1033	1.69154	17.3763	1.69091	13.1715	1.69055	10.9579	1.69057	9.62881		1.5912	2.25994	1.71854	9.2396	1.69225	17.688
		1.59293	2.64089	1.5902	1.33385	1.5912	2.25994	1.59128	3.21515	1.59202	4.51112	1.5952	5.35545		1.71763	11.6843	1.71552	8.63872	1.71854	9.2396	1.72237	9.974	1.724	9.6408	1.72648	9.27725		1.69024	27.8673	1.69247	22.3489	1.69225	17.688	1.69163	13.476	1.69129	11.241	1.69132	9.90356		1.59044	2.00849	1.71794	8.99337	1.693	17.9665
		1.59222	2.34584	1.58948	1.05416	1.59044	2.00849	1.59047	3.01198	1.59125	4.27638	1.59442	5.13298		1.71715	11.3633	1.71493	8.36847	1.71794	8.99337	1.72175	9.73821	1.72337	9.40835	1.72583	9.05991		1.69074	26.7266	1.69321	22.6111	1.693	17.9665	1.69238	13.7426	1.69202	11.5267	1.69206	10.1862		1.58967	1.77819	1.7174	8.7049	1.69369	18.2967
		1.59152	2.02946	1.58875	0.75724	1.58967	1.77819	1.58967	2.80595	1.59047	4.04593	1.59362	4.92245		1.71662	11.0671	1.71433	8.12572	1.7174	8.7049	1.72117	9.47685	1.72274	9.18118	1.72518	8.84509		1.69149	24.8261	1.69401	22.8538	1.69369	18.2967	1.69309	14.0644	1.69275	11.822	1.69279	10.4736		1.5889	1.5352	1.71678	8.46962	1.69448	18.5239
		1.59087	1.67683	1.58798	0.52483	1.5889	1.5352	1.58886	2.61252	1.58969	3.82558	1.59282	4.71452		1.71609	10.7709	1.71384	7.81253	1.71678	8.46962	1.72053	9.24897	1.7221	8.95485	1.72451	8.63561		1.692	23.1759	1.69452	23.0528	1.69448	18.5239	1.69383	14.3488	1.69347	12.1238	1.69352	10.7681		1.58812	1.30841	1.71619	8.20983	1.69515	18.8871
		1.59017	1.36242	1.58725	0.25829	1.58812	1.30841	1.58805	2.4158	1.58889	3.61775	1.59202	4.51039		1.7156	10.4529	1.71322	7.56298	1.71619	8.20983	1.71993	8.99818	1.72146	8.73319	1.72384	8.43045		1.69237	21.6922	1.69468	23.1442	1.69515	18.8871	1.69452	14.686	1.69419	12.4348	1.69424	11.0747		1.58735	1.07008	1.71556	7.97744	1.69587	19.1865
		1.58943	1.09058	1.58651	-0.02862	1.58735	1.07008	1.58723	2.22735	1.58809	3.41089	1.59121	4.32037		1.71514	10.1192	1.71258	7.3447	1.71556	7.97744	1.71929	8.77334	1.72081	8.51421	1.72317	8.22633		1.69267	20.2756	1.69475	22.966	1.69587	19.1865	1.69523	14.9914	1.69489	12.7548	1.69496	11.3808		1.58656	0.85731	1.71501	7.69898	1.69654	19.546
		1.58873	0.7887	1.58572	-0.23898	1.58656	0.85731	1.58641	2.04574	1.58727	3.21702	1.59039	4.1255		1.71462	9.81894	1.71205	7.05837	1.71501	7.69898	1.71868	8.53182	1.72015	8.30124	1.72248	8.02892		1.69288	18.9689	1.69515	21.9158	1.69654	19.546	1.69592	15.3345	1.69559	13.0891	1.69566	11.7001		1.58578	0.63003	1.71435	7.48416	1.69726	19.8022
		1.58805	0.45178	1.58498	-0.49964	1.58578	0.63003	1.58559	1.86004	1.58646	3.02703	1.58957	3.94268		1.71406	9.54029	1.71142	6.81003	1.71435	7.48416	1.71803	8.31226	1.71949	8.08894	1.7218	7.83031		1.69296	17.7877	1.69572	20.2232	1.69726	19.8022	1.6966	15.6769	1.69628	13.4239	1.69636	12.0263		1.58498	0.42285	1.71375	7.23906	1.69759	19.981
		1.58735	0.14806	1.58423	-0.77365	1.58498	0.42285	1.58413	1.55352	1.58564	2.84198	1.58874	3.76851		1.71355	9.2381	1.71081	6.57186	1.71375	7.23906	1.7174	8.0807	1.71882	7.88103	1.72111	7.63443		1.69296	16.7008	1.69605	18.7886	1.69759	19.981	1.69729	16.0224	1.69697	13.7607	1.69706	12.3567		1.5842	0.19979	1.71311	7.014	1.69766	19.8039
		1.58659	-0.10689	1.58343	-0.97436	1.5842	0.19979	1.58266	1.26707	1.58481	2.66714	1.58791	3.59157		1.71303	8.93799	1.71029	6.28051	1.71311	7.014	1.71676	7.85575	1.71815	7.67313	1.72041	7.44936		1.69294	15.6367	1.69618	17.5425	1.69766	19.8039	1.69795	16.3909	1.69765	14.1094	1.69774	12.7058		1.58339	-0.00142	1.71253	6.74693	1.69792	18.9201
		1.58587	-0.38983	1.58268	-1.22287	1.58339	-0.00142	1.58182	1.1085	1.58397	2.49383	1.58707	3.42415		1.71247	8.66413	1.70962	6.06272	1.71253	6.74693	1.71611	7.63575	1.71748	7.46821	1.71972	7.25813		1.69283	14.6661	1.69624	16.3983	1.69792	18.9201	1.69862	16.7438	1.69832	14.4672	1.69842	13.0472		1.58259	-0.21219	1.71184	6.55546	1.6983	17.419
		1.58518	-0.71136	1.58192	-1.48841	1.58259	-0.21219	1.58098	0.94415	1.58314	2.3275	1.58623	3.26723		1.71191	8.38901	1.70897	5.85254	1.71184	6.55546	1.71547	7.41401	1.7168	7.27051	1.71901	7.07627		1.69264	13.7906	1.69617	15.395	1.6983	17.419	1.69926	17.135	1.69898	14.8314	1.69909	13.405		1.57936	-1.00287	1.71123	6.31165	1.69838	16.2446
		1.58446	-1.00633	1.58111	-1.67704	1.57936	-1.00287	1.58013	0.78808	1.58197	2.13559	1.58538	3.10533		1.71139	8.0861	1.70841	5.58188	1.71123	6.31165	1.71479	7.21017	1.71611	7.07555	1.7183	6.89275		1.69239	12.9784	1.696	14.4712	1.69838	16.2446	1.69974	17.3746	1.69963	15.2169	1.69975	13.7773		1.57853	-1.18027	1.71058	6.09467	1.69838	15.1592
		1.58369	-1.24586	1.58035	-1.91677	1.57853	-1.18027	1.57927	0.63634	1.58086	1.89407	1.58452	2.9586		1.71089	7.77503	1.70776	5.35029	1.71058	6.09467	1.71415	6.98892	1.71542	6.88208	1.71758	6.71697		1.69214	12.1546	1.69586	13.5562	1.69838	15.1592	1.69991	17.4612	1.70027	15.6046	1.70042	14.1388		1.57772	-1.37399	1.70997	5.84819	1.69813	14.3437
		1.58296	-1.51649	1.57958	-2.17014	1.57772	-1.37399	1.57842	0.48367	1.58	1.7413	1.58367	2.81352		1.71032	7.50501	1.70713	5.12253	1.70997	5.84819	1.71346	6.79221	1.71472	6.69351	1.71686	6.54264		1.69188	11.3564	1.6956	12.7621	1.69813	14.3437	1.69994	17.3179	1.70085	15.9494	1.70106	14.5293		1.57689	-1.54507	1.70926	5.66973	1.69788	13.5277
		1.58225	-1.82269	1.57877	-2.35182	1.57689	-1.54507	1.57756	0.34051	1.57915	1.59322	1.5828	2.6696		1.70971	7.26356	1.70656	4.86279	1.70926	5.66973	1.71281	6.57517	1.71402	6.50788	1.71613	6.3755		1.69155	10.6247	1.69522	12.0672	1.69788	13.5277	1.70017	16.4696	1.70116	16.1091	1.7017	14.92		1.57606	-1.72776	1.70863	5.43742	1.69751	12.8429
		1.58151	-2.09157	1.578	-2.58459	1.57606	-1.72776	1.5767	0.19774	1.57829	1.44994	1.58194	2.53458		1.70915	6.98559	1.70586	4.66355	1.70863	5.43742	1.71211	6.3884	1.71331	6.32559	1.7154	6.20465		1.69118	9.94022	1.69488	11.3539	1.69751	12.8429	1.70023	15.3213	1.70129	15.3639	1.70207	15.1121		1.57522	-1.89055	1.70797	5.22384	1.69715	12.1459
		1.58074	-2.32436	1.57721	-2.82496	1.57522	-1.89055	1.57584	0.05528	1.57742	1.31097	1.58106	2.40368		1.70861	6.69626	1.70519	4.45924	1.70797	5.22384	1.71145	6.17211	1.71259	6.14642	1.71467	6.03756		1.6908	9.26373	1.69447	10.7235	1.69715	12.1459	1.70001	14.4732	1.70109	14.4918	1.70202	14.5701		1.57439	-2.07163	1.70732	5.0029	1.69664	11.6167
		1.57999	-2.5785	1.57639	-2.992	1.57439	-2.07163	1.57497	-0.07854	1.57654	1.18263	1.58006	2.25289		1.70801	6.44907	1.7046	4.2106	1.70732	5.0029	1.71075	5.9899	1.71188	5.96989	1.71392	5.87802		1.6904	8.61145	1.69402	10.1111	1.69664	11.6167	1.69963	13.7959	1.70062	13.917	1.70152	14.0317		1.57355	-2.22725	1.7066	4.82885	1.69619	11.0162
		1.57927	-2.87123	1.5756	-3.20433	1.57355	-2.22725	1.57409	-0.2112	1.57567	1.05503	1.57903	2.12577		1.70741	6.20092	1.70393	3.99048	1.7066	4.82885	1.71007	5.78468	1.71115	5.79671	1.71318	5.71868		1.68995	8.0219	1.69363	9.4553	1.69619	11.0162	1.69916	13.2279	1.70006	13.4388	1.70091	13.6		1.57272	-2.40263	1.70596	4.60892	1.69567	10.4972
		1.57852	-3.13391	1.57481	-3.43771	1.57272	-2.40263	1.57322	-0.3396	1.57479	0.92403	1.57815	1.99909		1.70688	5.90432	1.70329	3.77326	1.70596	4.60892	1.70935	5.61361	1.71043	5.62608	1.71243	5.56247		1.68947	7.45909	1.69314	8.91273	1.69567	10.4972	1.69865	12.694	1.69947	12.9974	1.70029	13.19		1.57186	-2.55098	1.70529	4.402	1.69516	9.96398
		1.57774	-3.35344	1.57397	-3.59717	1.57186	-2.55098	1.57234	-0.46474	1.5739	0.8109	1.57727	1.88352		1.70635	5.61492	1.70266	3.54815	1.70529	4.402	1.70867	5.41171	1.70969	5.45886	1.71167	5.4126		1.68901	6.86718	1.69258	8.41454	1.69516	9.96398	1.69807	12.2306	1.69886	12.5749	1.69966	12.7886		1.57102	-2.71646	1.7046	4.20577	1.69454	9.54677
		1.57697	-3.59274	1.57319	-3.80817	1.57102	-2.71646	1.57146	-0.58788	1.57302	0.69302	1.57637	1.78089		1.70571	5.38893	1.70194	3.36354	1.7046	4.20577	1.70795	5.23907	1.70896	5.29526	1.71091	5.26156		1.68856	6.26952	1.6921	7.86129	1.69454	9.54677	1.69752	11.75	1.69824	12.1625	1.69903	12.3921		1.57016	-2.86187	1.70388	4.0306	1.69402	9.0321
		1.57624	-3.87183	1.57239	-4.03996	1.57016	-2.86187	1.57057	-0.70696	1.57213	0.58227	1.57548	1.66698		1.70506	5.17093	1.70126	3.16854	1.70388	4.0306	1.70725	5.0517	1.70821	5.13525	1.71015	5.11424		1.68807	5.71471	1.69155	7.37625	1.69402	9.0321	1.69689	11.342	1.69761	11.758	1.69838	12.0105		1.56931	-3.01709	1.70321	3.82643	1.69343	8.58722
		1.57547	-4.11166	1.57155	-4.1932	1.56931	-3.01709	1.56969	-0.82569	1.57123	0.47216	1.57457	1.5681		1.70448	4.90493	1.70064	2.94019	1.70321	3.82643	1.70652	4.88215	1.70747	4.97601	1.70937	4.97196		1.68753	5.21562	1.69098	6.89272	1.69343	8.58722	1.69631	10.892	1.69697	11.3634	1.69773	11.6299		1.56845	-3.1604	1.70253	3.6236	1.69285	8.1309
		1.57467	-4.31718	1.57075	-4.39157	1.56845	-3.1604	1.5688	-0.93946	1.57033	0.36668	1.57366	1.47306		1.70391	4.63697	1.69996	2.72777	1.70253	3.6236	1.7058	4.70889	1.70672	4.82051	1.7086	4.8277		1.687	4.70561	1.69049	6.34497	1.69285	8.1309	1.69566	10.5087	1.69632	10.9805	1.69707	11.2605		1.5676	-3.31946	1.70181	3.45288	1.69218	7.76645
		1.57389	-4.54083	1.56993	-4.60119	1.5676	-3.31946	1.56791	-1.04914	1.56943	0.264	1.57276	1.37233		1.70327	4.41396	1.69928	2.53106	1.70181	3.45288	1.70507	4.53602	1.70596	4.66916	1.70782	4.69304		1.68647	4.19647	1.68989	5.92266	1.69218	7.76645	1.69505	10.0856	1.69567	10.6095	1.69639	10.9058		1.56673	-3.4538	1.70108	3.2824	1.69161	7.30384
		1.57314	-4.80445	1.56908	-4.73993	1.56673	-3.4538	1.56701	-1.15592	1.56853	0.16891	1.57185	1.28433		1.70264	4.18246	1.6986	2.3354	1.70108	3.2824	1.70433	4.3753	1.7052	4.51914	1.70703	4.55908		1.68588	3.74235	1.68924	5.52204	1.69161	7.30384	1.69438	9.72242	1.695	10.2491	1.69572	10.5495		1.56588	-3.60091	1.7004	3.08234	1.69097	6.91501
		1.57237	-5.03763	1.56827	-4.93059	1.56588	-3.60091	1.56611	-1.26063	1.56762	0.06948	1.57093	1.1983		1.70209	3.90177	1.69787	2.15628	1.7004	3.08234	1.70361	4.20276	1.70443	4.37166	1.70625	4.42544		1.68528	3.31136	1.68867	5.05992	1.69097	6.91501	1.69377	9.30561	1.69433	9.88709	1.69503	10.2098		1.565	-3.72479	1.69969	2.89831	1.69033	6.51505
		1.57156	-5.2343	1.56745	-5.13186	1.565	-3.72479	1.56522	-1.37347	1.56671	-0.01604	1.57002	1.10681		1.70149	3.64675	1.69716	1.97881	1.69969	2.89831	1.70285	4.04882	1.70366	4.22833	1.70546	4.29608		1.68472	2.83688	1.68806	4.65438	1.69033	6.51505	1.69308	8.96456	1.69366	9.53455	1.69435	9.87062		1.56414	-3.87169	1.69895	2.73892	1.68963	6.19028
		1.57077	-5.45884	1.56659	-5.26417	1.56414	-3.87169	1.56431	-1.47009	1.56579	-0.10684	1.56909	1.02793		1.7008	3.45301	1.69652	1.75973	1.69895	2.73892	1.70212	3.87917	1.70289	4.08689	1.70466	4.17072		1.68418	2.32974	1.68743	4.22293	1.68963	6.19028	1.69244	8.57415	1.69297	9.18862	1.69365	9.54441		1.56326	-4.0014	1.6982	2.58187	1.68904	5.74809
		1.57002	-5.71471	1.56578	-5.45338	1.56326	-4.0014	1.56341	-1.56715	1.56488	-0.19705	1.56817	0.95153		1.70013	3.25197	1.69582	1.55975	1.6982	2.58187	1.70135	3.73821	1.70211	3.95052	1.70386	4.04442		1.6836	1.87529	1.68686	3.76888	1.68904	5.74809	1.69175	8.23523	1.69228	8.85286	1.69294	9.22764		1.5624	-4.13913	1.69752	2.38433	1.68835	5.41582
		1.56924	-5.93628	1.56495	-5.6547	1.5624	-4.13913	1.5625	-1.6648	1.56396	-0.2789	1.56725	0.87077		1.69953	3.0005	1.69509	1.39787	1.69752	2.38433	1.70062	3.56681	1.70132	3.81631	1.70305	3.92322		1.68297	1.47876	1.6862	3.41361	1.68835	5.41582	1.69108	7.87726	1.69158	8.52968	1.69223	8.91281		1.56151	-4.25249	1.69676	2.23046	1.68768	5.04962
		1.56841	-6.11564	1.56408	-5.77615	1.56151	-4.25249	1.56159	-1.75829	1.56304	-0.36462	1.56632	0.79975		1.69893	2.75302	1.69439	1.21599	1.69676	2.23046	1.69983	3.43708	1.70054	3.68402	1.70225	3.80289		1.68234	1.07232	1.68549	3.07182	1.68768	5.04962	1.69039	7.5457	1.69087	8.21495	1.6915	8.61565		1.56063	-4.38417	1.69601	2.07384	1.68696	4.74912
		1.5676	-6.31538	1.56326	-5.94733	1.56063	-4.38417	1.56068	-1.85019	1.56211	-0.43816	1.56538	0.72957		1.69825	2.55192	1.69365	1.04314	1.69601	2.07384	1.6991	3.26988	1.69975	3.55271	1.70143	3.68624		1.68173	0.64576	1.68488	2.6568	1.68696	4.74912	1.68969	7.21192	1.69015	7.9064	1.69077	8.31924		1.55974	-4.49749	1.69525	1.92387	1.68635	4.32852
		1.56683	-6.54683	1.56241	-6.12876	1.55974	-4.49749	1.55977	-1.93824	1.56119	-0.5148	1.56445	0.65869		1.69759	2.3364	1.69291	0.88952	1.69525	1.92387	1.6983	3.14282	1.69895	3.42473	1.70061	3.57507		1.68109	0.25853	1.68423	2.29316	1.68635	4.32852	1.68899	6.88638	1.68943	7.60212	1.69004	8.0298		1.55888	-4.63309	1.69456	1.72885	1.68562	4.03499
		1.56602	-6.74942	1.56154	-6.24714	1.55888	-4.63309	1.55885	-2.02851	1.56026	-0.58779	1.56352	0.59373		1.697	2.0816	1.69225	0.67856	1.69456	1.72885	1.69755	2.98462	1.69815	3.30038	1.69979	3.46377		1.68041	-0.09123	1.68355	1.92322	1.68562	4.03499	1.68827	6.5795	1.6887	7.30836	1.68929	7.75507		1.55798	-4.73993	1.69377	1.60073	1.68493	3.69346
		1.56518	-6.91323	1.56071	-6.4178	1.55798	-4.73993	1.55794	-2.11457	1.55933	-0.65952	1.56258	0.52977		1.69635	1.86157	1.69153	0.4917	1.69377	1.60073	1.69675	2.86035	1.69734	3.18043	1.69897	3.35237		1.67978	-0.49248	1.68292	1.52795	1.68493	3.69346	1.68758	6.25006	1.68797	7.01794	1.68854	7.48153		1.55709	-4.85895	1.69301	1.44866	1.68418	3.42005
		1.56437	-7.10777	1.55988	-6.60705	1.55709	-4.85895	1.55701	-2.1919	1.5584	-0.73354	1.56164	0.46584		1.69563	1.68924	1.69076	0.35533	1.69301	1.44866	1.69599	2.71218	1.69653	3.0599	1.69813	3.25043		1.67919	-0.93413	1.68221	1.22331	1.68418	3.42005	1.68683	5.9725	1.68723	6.7416	1.68779	7.21307		1.55619	-4.9584	1.69224	1.30695	1.68355	3.01953
		1.56359	-7.33847	1.559	-6.71948	1.55619	-4.9584	1.5561	-2.27795	1.55747	-0.80169	1.56069	0.41027		1.69493	1.50114	1.69005	0.18451	1.69224	1.30695	1.69519	2.58964	1.69572	2.94522	1.6973	3.14616		1.67853	-1.30201	1.68147	0.92139	1.68355	3.01953	1.68613	5.64792	1.68647	6.47048	1.68702	6.96532		1.55532	-5.09297	1.69153	1.12218	1.68277	2.78204
		1.56279	-7.53618	1.55816	-6.87624	1.55532	-5.09297	1.55518	-2.35982	1.55653	-0.86596	1.55975	0.35093		1.69431	1.26549	1.68928	0.02349	1.69153	1.12218	1.69441	2.44941	1.6949	2.83076	1.69646	3.04323		1.67782	-1.6236	1.68082	0.55183	1.68277	2.78204	1.68537	5.39038	1.68572	6.20788	1.68625	6.71077		1.55442	-5.19993	1.68955	0.79827	1.68206	2.46049
		1.56194	-7.6997	1.55731	-7.05108	1.55442	-5.19993	1.55424	-2.43124	1.55559	-0.93061	1.55881	0.29373		1.69365	1.04993	1.68852	-0.11974	1.68955	0.79827	1.6936	2.32833	1.69408	2.72139	1.69561	2.94772		1.67713	-1.9599	1.68014	0.21219	1.68206	2.46049	1.68466	5.07672	1.68496	5.94625	1.68548	6.46756		1.55354	-5.32178	1.68759	0.46111	1.6813	2.20504
		1.56112	-7.8811	1.55641	-7.15027	1.55354	-5.32178	1.55333	-2.51527	1.55465	-0.98951	1.55768	0.27028		1.69295	0.86398	1.68785	-0.32021	1.68759	0.46111	1.69281	2.20104	1.69325	2.61464	1.69477	2.84923		1.67647	-2.33269	1.67942	-0.11041	1.6813	2.20504	1.68388	4.83194	1.68419	5.69558	1.6847	6.2311		1.55262	-5.40568	1.68684	0.30834	1.68065	1.82641
		1.56033	-8.10076	1.55557	-7.29779	1.55262	-5.40568	1.5524	-2.59091	1.55371	-1.05064	1.55662	0.178		1.69228	0.6564	1.68709	-0.48179	1.68684	0.30834	1.69201	2.07481	1.69241	2.5146	1.69393	2.75211		1.67577	-2.65013	1.67874	-0.45242	1.68065	1.82641	1.68316	4.52604	1.68342	5.4487	1.68391	5.9957		1.54899	-5.78135	1.68604	0.17908	1.67984	1.62273
		1.55951	-8.2791	1.55471	-7.46653	1.54899	-5.78135	1.55146	-2.6588	1.55276	-1.10886	1.55567	0.12624		1.69164	0.42924	1.68627	-0.58967	1.68604	0.17908	1.69057	1.87843	1.69156	2.4178	1.69307	2.66353		1.67505	-2.95442	1.67799	-0.70804	1.67984	1.62273	1.68237	4.30398	1.68264	5.20533	1.68312	5.77196		1.5481	-5.89807	1.68529	0.02766	1.67911	1.32352
		1.55865	-8.42455	1.55382	-7.57025	1.5481	-5.89807	1.55054	-2.73635	1.55182	-1.17097	1.55472	0.07513		1.69095	0.23809	1.68555	-0.75579	1.68529	0.02766	1.68914	1.67906	1.69073	2.31453	1.69221	2.57226		1.67437	-3.31078	1.67721	-0.97145	1.67911	1.32352	1.68163	4.01889	1.68185	4.97361	1.68231	5.55779		1.54718	-5.98267	1.68442	-0.0535	1.67834	1.07763
		1.55781	-8.59458	1.55297	-7.71947	1.54718	-5.98267	1.54961	-2.80372	1.55088	-1.22383	1.55377	0.02652		1.6902	0.08289	1.68477	-0.90407	1.68442	-0.0535	1.68835	1.54895	1.68989	2.21031	1.69136	2.48363		1.67374	-3.70577	1.67653	-1.30565	1.67834	1.07763	1.68084	3.79226	1.68106	4.75012	1.68151	5.34541		1.54628	-6.08008	1.68365	-0.20107	1.67765	0.73659
		1.55701	-8.80384	1.55212	-7.88852	1.54628	-6.08008	1.54867	-2.8727	1.54993	-1.27537	1.5528	-0.00947		1.68948	-0.09404	1.68399	-1.03412	1.68365	-0.20107	1.68752	1.44467	1.68871	2.07281	1.69049	2.40151		1.67302	-4.0074	1.67583	-1.61758	1.67765	0.73659	1.68008	3.52929	1.68027	4.52343	1.6807	5.1425		1.54536	-6.16461	1.68286	-0.33129	1.67682	0.55654
		1.55619	-8.98199	1.55122	-7.98122	1.54536	-6.16461	1.54774	-2.94549	1.54898	-1.32774	1.55185	-0.05656		1.68882	-0.30847	1.68144	-1.46971	1.68286	-0.33129	1.68669	1.33529	1.68754	1.93198	1.68962	2.31669		1.67225	-4.26025	1.67506	-1.89332	1.67682	0.55654	1.67929	3.30382	1.67946	4.31182	1.67988	4.94507		1.54447	-6.27696	1.68205	-0.4522	1.67607	0.27818
		1.55533	-9.1273	1.55036	-8.1223	1.54447	-6.27696	1.5468	-3.00599	1.54803	-1.37809	1.5509	-0.10935		1.68814	-0.50753	1.67899	-1.98228	1.68205	-0.4522	1.68587	1.22597	1.68669	1.83693	1.68875	2.23582		1.67153	-4.56476	1.67433	-2.17973	1.67607	0.27818	1.67851	3.06031	1.67866	4.0954	1.67906	4.7505		1.54356	-6.36936	1.68119	-0.5375	1.6753	0.03596
		1.55449	-9.29765	1.54949	-8.27509	1.54356	-6.36936	1.54586	-3.07017	1.54707	-1.42629	1.54993	-0.14021		1.68742	-0.67971	1.67825	-2.13419	1.68119	-0.5375	1.68503	1.12607	1.68583	1.74829	1.68762	2.13463		1.67082	-4.8855	1.67357	-2.42505	1.6753	0.03596	1.67771	2.84566	1.67784	3.89536	1.67823	4.55966		1.54266	-6.47271	1.68041	-0.67636	1.67457	-0.25735
		1.55369	-9.50035	1.54858	-8.35627	1.54266	-6.47271	1.54493	-3.14089	1.54612	-1.47742	1.54897	-0.18288		1.68671	-0.86505	1.67737	-2.20449	1.68041	-0.67636	1.6842	1.01678	1.68497	1.66292	1.68674	2.05389		1.67009	-5.17306	1.67276	-2.65713	1.67457	-0.25735	1.67691	2.63101	1.67703	3.6986	1.6774	4.38116		1.54173	-6.5439	1.67961	-0.80221	1.67371	-0.41248
		1.55285	-9.66976	1.54772	-8.48658	1.54173	-6.5439	1.54399	-3.19651	1.54517	-1.52632	1.548	-0.2184		1.68602	-1.05625	1.67655	-2.33272	1.67961	-0.80221	1.68334	0.9311	1.68411	1.57429	1.68586	1.98211		1.66933	-5.43814	1.67207	-2.97981	1.67371	-0.41248	1.67611	2.4103	1.6762	3.50988	1.67656	4.20413		1.54082	-6.63856	1.67878	-0.90357	1.67295	-0.67849
		1.55197	-9.79467	1.54685	-8.64795	1.54082	-6.63856	1.54305	-3.25833	1.54421	-1.57226	1.54703	-0.24915		1.68528	-1.21807	1.67581	-2.48407	1.67878	-0.90357	1.68252	0.81735	1.68324	1.49309	1.68498	1.90702		1.66865	-5.7805	1.67135	-3.27039	1.67295	-0.67849	1.6753	2.2055	1.67537	3.32273	1.67572	4.03387		1.5399	-6.71875	1.67792	-0.99073	1.67217	-0.90925
		1.55112	-9.94521	1.54595	-8.73727	1.5399	-6.71875	1.54211	-3.3247	1.54326	-1.61621	1.54607	-0.28968		1.68451	-1.36431	1.67498	-2.58708	1.67792	-0.99073	1.68164	0.74175	1.68237	1.41385	1.6841	1.83355		1.66796	-6.12018	1.67054	-3.49595	1.67217	-0.90925	1.67451	1.98061	1.67454	3.14028	1.67487	3.8689		1.539	-6.82465	1.67713	-1.12296	1.6714	-1.16237
		1.5503	-10.133	1.5451	-8.87861	1.539	-6.82465	1.54117	-3.38238	1.5423	-1.66621	1.54511	-0.32707		1.68378	-1.52868	1.67421	-2.74428	1.67713	-1.12296	1.68082	0.6291	1.6815	1.33143	1.6832	1.76852		1.66719	-6.37376	1.66978	-3.7544	1.6714	-1.16237	1.67304	1.67345	1.6737	2.96756	1.67402	3.70501		1.53807	-6.89927	1.67631	-1.23638	1.67054	-1.31959
		1.54945	-10.2866	1.54422	-9.03208	1.53807	-6.89927	1.54023	-3.44435	1.54134	-1.70521	1.54413	-0.35209		1.68308	-1.72007	1.67341	-2.86218	1.67631	-1.23638	1.67994	0.55986	1.68062	1.25639	1.68231	1.69844		1.6664	-6.59716	1.66899	-3.97343	1.67054	-1.31959	1.6716	1.33188	1.67286	2.79475	1.67316	3.54919		1.53716	-6.98716	1.67545	-1.32197	1.66978	-1.58031
		1.54856	-10.4045	1.5433	-9.10324	1.53716	-6.98716	1.53928	-3.50157	1.54039	-1.75102	1.54317	-0.39121		1.68237	-1.90146	1.67252	-2.92494	1.67545	-1.32197	1.67911	0.45016	1.67974	1.18033	1.68142	1.63338		1.66565	-6.86719	1.66817	-4.18578	1.66978	-1.58031	1.67078	1.13602	1.67201	2.6334	1.6723	3.40219		1.53622	-7.05794	1.67459	-1.41249	1.66898	-1.79475
		1.54771	-10.5548	1.54243	-9.22284	1.53622	-7.05794	1.53834	-3.55846	1.53943	-1.79596	1.5422	-0.41949		1.68164	-2.06653	1.6717	-3.04952	1.67459	-1.41249	1.67822	0.38392	1.67886	1.10687	1.68052	1.56925		1.66492	-7.16465	1.66747	-4.49579	1.66898	-1.79475	1.66995	0.95447	1.67116	2.46571	1.67144	3.25175		1.53532	-7.15608	1.6738	-1.54111	1.66818	-2.01565
		1.54689	-10.7397	1.54154	-9.36004	1.53532	-7.15608	1.5374	-3.61897	1.53847	-1.83487	1.54122	-0.44516		1.68089	-2.22397	1.67093	-3.1867	1.6738	-1.54111	1.67739	0.275	1.67797	1.03713	1.67962	1.50391		1.66416	-7.41958	1.66671	-4.75573	1.66818	-2.01565	1.66911	0.78412	1.6703	2.30939	1.67057	3.1106		1.5344	-7.23532	1.67294	-1.63233	1.66731	-2.15568
		1.54603	-10.8887	1.54062	-9.42762	1.5344	-7.23532	1.53644	-3.6692	1.53751	-1.87653	1.54009	-0.45929		1.68015	-2.38532	1.6701	-3.28545	1.67294	-1.63233	1.6765	0.20988	1.67709	0.96584	1.67872	1.44443		1.66339	-7.67002	1.66586	-4.94009	1.66731	-2.15568	1.66828	0.59445	1.66909	2.10376	1.66969	2.97182		1.53349	-7.32883	1.67207	-1.70909	1.66656	-2.4195
		1.54515	-11.0119	1.53976	-9.56317	1.53349	-7.32883	1.5355	-3.72637	1.53654	-1.91226	1.53898	-0.50005		1.67938	-2.52941	1.6693	-3.42359	1.67207	-1.70909	1.67565	0.11445	1.6762	0.89586	1.67781	1.38773		1.66268	-7.98932	1.66511	-5.19182	1.66656	-2.4195	1.66741	0.45339	1.66788	1.89562	1.66882	2.83614		1.53255	-7.39519	1.6712	-1.79494	1.66573	-2.61257
		1.5443	-11.1624	1.53888	-9.70536	1.53255	-7.39519	1.53456	-3.78411	1.53558	-1.94762	1.53801	-0.53654		1.6786	-2.6647	1.66848	-3.52891	1.6712	-1.79494	1.67476	0.04572	1.6753	0.83019	1.67691	1.32614		1.66196	-8.28907	1.66431	-5.3981	1.66573	-2.61257	1.66659	0.25924	1.66702	1.74824	1.66793	2.71178		1.53163	-7.47936	1.67041	-1.92644	1.66492	-2.81472
		1.54348	-11.3532	1.53796	-9.77849	1.53163	-7.47936	1.5336	-3.8307	1.53462	-1.9895	1.53704	-0.56548		1.67784	-2.81589	1.66758	-3.58318	1.67041	-1.92644	1.67389	-0.03823	1.67441	0.76348	1.676	1.26967		1.66116	-8.51553	1.66347	-5.59892	1.66492	-2.81472	1.66572	0.12328	1.66615	1.60621	1.66705	2.58146		1.5307	-7.55051	1.66953	-1.99631	1.66404	-2.94567
		1.54262	-11.4992	1.53709	-9.90037	1.5307	-7.55051	1.53265	-3.88529	1.53365	-2.02323	1.53606	-0.58696		1.67711	-2.98818	1.66676	-3.70882	1.66953	-1.99631	1.67301	-0.10918	1.67351	0.70135	1.67508	1.2172		1.66034	-8.70989	1.66276	-5.89858	1.66404	-2.94567	1.66489	-0.06473	1.66528	1.46952	1.66617	2.45882		1.52979	-7.64475	1.66866	-2.07762	1.66328	-3.20556
		1.54173	-11.6104	1.5362	-10.0343	1.52979	-7.64475	1.53171	-3.94798	1.53269	-2.06333	1.53509	-0.6151		1.67639	-3.1633	1.66597	-3.8336	1.66866	-2.07762	1.67213	-0.1845	1.67261	0.63857	1.67417	1.16143		1.65957	-8.95818	1.66198	-6.1289	1.66328	-3.20556	1.664	-0.18552	1.6644	1.33686	1.66527	2.34496		1.52886	-7.71098	1.66779	-2.16011	1.66243	-3.36768
		1.54086	-11.7413	1.53526	-10.0878	1.52886	-7.71098	1.53076	-3.99119	1.53173	-2.10298	1.53412	-0.64373		1.67563	-3.31109	1.66514	-3.93297	1.66779	-2.16011	1.67125	-0.26319	1.67171	0.57643	1.67326	1.10994		1.65883	-9.23689	1.66111	-6.29182	1.66243	-3.36768	1.66317	-0.36972	1.66352	1.21004	1.66438	2.22446		1.52795	-7.80533	1.66699	-2.28843	1.6616	-3.55415
		1.54002	-11.9042	1.53439	-10.2109	1.52795	-7.80533	1.52982	-4.05262	1.53076	-2.13456	1.53313	-0.6633		1.67483	-3.4353	1.6643	-4.04839	1.66699	-2.28843	1.67036	-0.3284	1.6708	0.52168	1.67233	1.06198		1.65805	-9.48081	1.66033	-6.52471	1.6616	-3.55415	1.66227	-0.48098	1.66263	1.08286	1.66333	2.12033		1.52702	-7.87557	1.66607	-2.33441	1.66072	-3.68347
		1.53914	-12.0334	1.5335	-10.3531	1.52702	-7.87557	1.52886	-4.10069	1.52979	-2.17186	1.53216	-0.69122		1.67405	-3.572	1.66345	-4.13456	1.66607	-2.33441	1.66949	-0.41271	1.66989	0.46104	1.67141	1.01074		1.65728	-9.72516	1.65952	-6.71615	1.66072	-3.68347	1.66144	-0.66128	1.66175	0.95916	1.66231	1.98057		1.5261	-7.96133	1.66521	-2.42355	1.65997	-3.95551
		1.53823	-12.1214	1.53259	-10.429	1.5261	-7.96133	1.52791	-4.15002	1.52883	-2.20838	1.53118	-0.71431		1.67327	-3.71208	1.66256	-4.1965	1.66521	-2.42355	1.66857	-0.46104	1.66898	0.40471	1.67049	0.96347		1.65654	-10.0107	1.65868	-6.91228	1.65997	-3.95551	1.66054	-0.76722	1.66085	0.84222	1.66141	1.87293		1.52516	-8.02749	1.66433	-2.49895	1.65909	-4.08952
		1.53735	-12.2511	1.53171	-10.5466	1.52516	-8.02749	1.52697	-4.21194	1.52787	-2.24703	1.5302	-0.73246		1.67247	-3.83364	1.66172	-4.30833	1.66433	-2.49895	1.66771	-0.54985	1.66807	0.34989	1.66956	0.9187		1.6558	-10.2915	1.65796	-7.20901	1.65909	-4.08952	1.65969	-0.9358	1.65996	0.72453	1.6605	1.77202		1.52425	-8.12095	1.66353	-2.62553	1.65826	-4.26977
		1.53652	-12.4266	1.53083	-10.6844	1.52425	-8.12095	1.52601	-4.25577	1.5269	-2.28049	1.52923	-0.7605		1.67167	-3.96159	1.66092	-4.43242	1.66353	-2.62553	1.66678	-0.59377	1.66716	0.29621	1.66864	0.86913		1.65498	-10.4887	1.65716	-7.41058	1.65826	-4.26977	1.6588	-1.05159	1.65907	0.61072	1.65959	1.66938		1.52332	-8.19176	1.66258	-2.65256	1.65738	-4.39828
		1.53567	-12.5757	1.52989	-10.7365	1.52332	-8.19176	1.52506	-4.30263	1.52594	-2.31902	1.52825	-0.78083		1.67093	-4.12277	1.66008	-4.52523	1.66258	-2.65256	1.66593	-0.68359	1.66624	0.24451	1.66771	0.8279		1.65416	-10.689	1.65627	-7.55895	1.65738	-4.39828	1.65795	-1.21259	1.65817	0.49748	1.65868	1.57485		1.52241	-8.27834	1.66173	-2.74792	1.65662	-4.65947
		1.53478	-12.69	1.529	-10.8415	1.52241	-8.27834	1.52411	-4.36079	1.52497	-2.35154	1.52727	-0.79937		1.6702	-4.29292	1.65921	-4.6153	1.66173	-2.74792	1.66499	-0.72265	1.66532	0.19333	1.66678	0.78393		1.6534	-10.9441	1.6555	-7.79529	1.65662	-4.65947	1.65706	-1.33267	1.65727	0.38673	1.65776	1.48387		1.52147	-8.34317	1.66085	-2.82345	1.65572	-4.77392
		1.53391	-12.8311	1.5281	-10.9692	1.52147	-8.34317	1.52315	-4.40251	1.524	-2.38416	1.52629	-0.82572		1.66939	-4.41287	1.65834	-4.69317	1.66085	-2.82345	1.66413	-0.81077	1.664	0.1436	1.66585	0.74123		1.65265	-11.2142	1.65469	-7.98561	1.65572	-4.77392	1.65618	-1.46956	1.65637	0.27855	1.65685	1.38939		1.52055	-8.42925	1.66002	-2.93095	1.65489	-4.95935
		1.53308	-13.0069	1.52717	-11.0312	1.52055	-8.42925	1.52221	-4.45801	1.52304	-2.42138	1.52531	-0.84715		1.66855	-4.50984	1.65747	-4.76398	1.66002	-2.93095	1.66319	-0.84681	1.66274	0.05705	1.66491	0.70237		1.65188	-11.4709	1.65386	-8.19893	1.65489	-4.95935	1.65531	-1.60614	1.65547	0.1764	1.65594	1.29613		1.51962	-8.4982	1.65906	-2.95481	1.65403	-5.10615
		1.53221	-13.135	1.52629	-11.147	1.51962	-8.4982	1.52126	-4.51237	1.52207	-2.45191	1.52432	-0.8596		1.66774	-4.63282	1.65661	-4.86495	1.65906	-2.95481	1.66231	-0.92581	1.66182	0.00701	1.66397	0.66267		1.65112	-11.7249	1.65313	-8.47818	1.65403	-5.10615	1.65442	-1.72331	1.65457	0.0703	1.65501	1.21592		1.51871	-8.58919	1.65821	-3.0504	1.65327	-5.36496
		1.53129	-13.218	1.5254	-11.2826	1.51871	-8.58919	1.5203	-4.55307	1.5211	-2.48758	1.52335	-0.88666		1.66697	-4.77183	1.65582	-4.99019	1.65821	-3.0504	1.66138	-0.96556	1.66089	-0.03707	1.66304	0.62146		1.65037	-11.9949	1.65231	-8.66107	1.65327	-5.36496	1.65355	-1.86736	1.65366	-0.03089	1.65409	1.12988		1.51777	-8.6585	1.65734	-3.13261	1.65234	-5.44774
		1.5304	-13.3316	1.52448	-11.3486	1.51777	-8.6585	1.51936	-4.6122	1.52013	-2.52204	1.52237	-0.90878		1.66615	-4.88486	1.65495	-5.06898	1.65734	-3.13261	1.6605	-1.03942	1.65997	-0.0834	1.6621	0.58529		1.64961	-12.2656	1.65143	-8.81069	1.65234	-5.44774	1.65265	-1.97311	1.65275	-0.13129	1.65316	1.04928		1.51686	-8.74189	1.65648	-3.21838	1.65153	-5.65397
		1.52955	-13.487	1.5236	-11.4649	1.51686	-8.74189	1.5184	-4.6577	1.51917	-2.55597	1.52139	-0.92195		1.66533	-4.99545	1.65405	-5.13341	1.65648	-3.21838	1.65957	-1.08428	1.65904	-0.12972	1.66115	0.55049		1.64881	-12.4754	1.65066	-9.04863	1.65153	-5.65397	1.65179	-2.12683	1.65184	-0.23045	1.65224	0.9706		1.51592	-8.80439	1.65553	-3.24511	1.65068	-5.81053
		1.52866	-13.6058	1.52271	-11.599	1.51592	-8.80439	1.51745	-4.71108	1.5182	-2.58893	1.52041	-0.94983		1.66457	-5.14888	1.65318	-5.22173	1.65553	-3.24511	1.65867	-1.14623	1.65811	-0.17343	1.66021	0.51125		1.648	-12.6816	1.64985	-9.25511	1.65068	-5.81053	1.65087	-2.22282	1.65094	-0.33186	1.65131	0.88603		1.515	-8.89609	1.65467	-3.33853	1.64991	-6.06297
		1.52775	-13.6959	1.52177	-11.6533	1.515	-8.89609	1.51651	-4.77013	1.51723	-2.6228	1.51943	-0.96594		1.66383	-5.3084	1.6523	-5.29008	1.65467	-3.33853	1.65775	-1.19773	1.65718	-0.21481	1.65927	0.47861		1.64725	-12.9536	1.64904	-9.47962	1.64991	-6.06297	1.65003	-2.38771	1.65003	-0.4361	1.65038	0.814		1.51408	-8.96989	1.6538	-3.41921	1.64899	-6.15199
		1.52687	-13.8189	1.52088	-11.7555	1.51408	-8.96989	1.51555	-4.81064	1.51626	-2.65474	1.51844	-0.9816		1.66297	-5.39982	1.65145	-5.37799	1.6538	-3.41921	1.65683	-1.24905	1.65624	-0.25755	1.65832	0.44468		1.64653	-13.2595	1.64831	-9.76211	1.64899	-6.15199	1.64911	-2.47666	1.64912	-0.52775	1.64945	0.73608		1.51317	-9.06261	1.65291	-3.48471	1.64818	-6.35794
		1.52604	-13.9953	1.51998	-11.8774	1.51317	-9.06261	1.5146	-4.85932	1.5153	-2.69241	1.51747	-1.00524		1.66209	-5.47611	1.6486	-5.6421	1.65291	-3.48471	1.65593	-1.30869	1.65532	-0.30159	1.65738	0.4099		1.64579	-13.5387	1.64748	-9.93571	1.64818	-6.35794	1.64826	-2.64658	1.64821	-0.62586	1.64852	0.65975		1.51223	-9.12906	1.65197	-3.52271	1.64735	-6.54286
		1.52517	-14.1325	1.51905	-11.9362	1.51223	-9.12906	1.51365	-4.91812	1.51433	-2.72754	1.51648	-1.02152		1.66129	-5.60002	1.64579	-5.91019	1.65197	-3.52271	1.65499	-1.34866	1.65438	-0.3411	1.65642	0.38186		1.64504	-13.818	1.64661	-10.1018	1.64735	-6.54286	1.64735	-2.73952	1.6473	-0.72358	1.64759	0.58835		1.51131	-9.2146	1.65112	-3.61534	1.64656	-6.77007
		1.52426	-14.2256	1.51818	-12.0582	1.51131	-9.2146	1.51269	-4.9561	1.51337	-2.76572	1.5155	-1.03742		1.6605	-5.73017	1.64493	-5.99419	1.65112	-3.61534	1.6541	-1.41946	1.65344	-0.38079	1.65548	0.34844		1.64431	-14.1107	1.64587	-10.3676	1.64656	-6.77007	1.64651	-2.91046	1.64639	-0.82252	1.64666	0.51397		1.51037	-9.27054	1.65024	-3.69283	1.64566	-6.87732
		1.52337	-14.3394	1.5173	-12.2039	1.51037	-9.27054	1.51175	-5.01409	1.5124	-2.79763	1.51452	-1.06174		1.65967	-5.83325	1.64396	-6.02083	1.65024	-3.69283	1.65315	-1.44703	1.6525	-0.41841	1.65453	0.31564		1.64358	-14.3968	1.64509	-10.5937	1.64566	-6.87732	1.64561	-3.01821	1.64548	-0.92549	1.64572	0.44374		1.50945	-9.35293	1.64932	-3.74173	1.64487	-7.10742
		1.52253	-14.4954	1.51637	-12.2714	1.50945	-9.35293	1.5108	-5.07259	1.51144	-2.83246	1.51354	-1.07984		1.65882	-5.93177	1.64312	-6.1166	1.64932	-3.74173	1.65226	-1.51918	1.65156	-0.45414	1.65357	0.28957		1.6428	-14.641	1.6443	-10.8511	1.64487	-7.10742	1.64476	-3.18641	1.64457	-1.02569	1.64479	0.37116		1.50851	-9.42238	1.6484	-3.78905	1.64406	-7.31242
		1.52163	-14.6084	1.51548	-12.3766	1.50851	-9.42238	1.50985	-5.11634	1.51047	-2.87207	1.51256	-1.09877		1.65807	-6.08347	1.64225	-6.19279	1.6484	-3.78905	1.6513	-1.54366	1.65062	-0.49197	1.65262	0.25746		1.64204	-14.8972	1.64358	-11.1359	1.64406	-7.31242	1.64387	-3.30122	1.64367	-1.13127	1.64385	0.30126		1.50761	-9.52432	1.64754	-3.87954	1.64327	-7.54467
		1.5207	-14.681	1.51458	-12.4968	1.50761	-9.52432	1.50891	-5.17895	1.50951	-2.90485	1.51158	-1.12097		1.65729	-6.22145	1.64134	-6.25921	1.64754	-3.87954	1.65042	-1.6168	1.64932	-0.52453	1.65167	0.22787		1.64132	-15.2088	1.64277	-11.3324	1.64327	-7.54467	1.64302	-3.46295	1.64277	-1.23632	1.64293	0.22176		1.50669	-9.59907	1.64665	-3.94768	1.64239	-7.66857
		1.51981	-14.7946	1.51364	-12.5458	1.50669	-9.59907	1.50795	-5.22343	1.50854	-2.94437	1.51059	-1.1304		1.6564	-6.29305	1.64056	-6.38894	1.64665	-3.94768	1.64945	-1.6363	1.64805	-0.57062	1.65071	0.20422		1.64065	-15.5687	1.64194	-11.5474	1.64239	-7.66857	1.64215	-3.6029	1.64186	-1.34105	1.64184	0.14815		1.50577	-9.68837	1.64571	-3.98799	1.64163	-7.93326
		1.51897	-14.9533	1.51275	-12.6484	1.50577	-9.68837	1.507	-5.27861	1.50757	-2.97472	1.50961	-1.15084		1.6555	-6.35712	1.63966	-6.44959	1.64571	-3.98799	1.64857	-1.71089	1.64711	-0.60901	1.64946	0.1717		1.63997	-15.9073	1.64124	-11.8545	1.64163	-7.93326	1.64129	-3.75937	1.64097	-1.45569	1.64078	0.05479		1.50483	-9.75277	1.64479	-4.03821	1.64084	-8.1623
		1.5181	-15.0856	1.51186	-12.7828	1.50483	-9.75277	1.50606	-5.33912	1.50661	-3.0142	1.50863	-1.17585		1.65469	-6.47534	1.63868	-6.47003	1.64479	-4.03821	1.64761	-1.73803	1.64616	-0.64539	1.6485	0.14367		1.63925	-16.2134	1.64051	-12.1436	1.64084	-8.1623	1.64045	-3.92957	1.64008	-1.5705	1.63985	-0.02531		1.50393	-9.84647	1.64395	-4.1372	1.64006	-8.39868
		1.51719	-15.1781	1.51093	-12.8496	1.50393	-9.84647	1.5051	-5.38269	1.50565	-3.05133	1.50765	-1.18977		1.6539	-6.60518	1.63785	-6.574	1.64395	-4.1372	1.64672	-1.80503	1.64522	-0.67815	1.64755	0.11482		1.63855	-16.5382	1.63976	-12.4314	1.64006	-8.39868	1.63959	-4.08109	1.63918	-1.68548	1.63893	-0.10305		1.503	-9.92819	1.64303	-4.18694	1.63922	-8.57064
		1.51631	-15.3038	1.51005	-12.9656	1.503	-9.92819	1.50416	-5.43885	1.50468	-3.08778	1.50667	-1.2127		1.65304	-6.69015	1.63698	-6.65049	1.64303	-4.18694	1.64576	-1.82815	1.64427	-0.71151	1.64659	0.08802		1.63787	-16.8931	1.63905	-12.7416	1.63922	-8.57064	1.63877	-4.27667	1.6383	-1.8103	1.638	-0.18266		1.5021	-10.0273	1.6421	-4.23178	1.6385	-8.88362
		1.51547	-15.4681	1.50918	-13.0992	1.5021	-10.0273	1.50177	-5.55202	1.50372	-3.1304	1.50569	-1.23575		1.6522	-6.79036	1.63608	-6.72266	1.6421	-4.23178	1.64485	-1.88433	1.64333	-0.74647	1.64563	0.06401		1.63716	-17.2054	1.63828	-12.9811	1.6385	-8.88362	1.63791	-4.42986	1.63741	-1.93702	1.63708	-0.26612		1.50117	-10.0994	1.64119	-4.28567	1.63772	-9.12193
		1.51459	-15.5915	1.50822	-13.1585	1.50117	-10.0994	1.50083	-5.62061	1.50276	-3.16601	1.50471	-1.25264		1.65142	-6.93018	1.63528	-6.83905	1.64119	-4.28567	1.64391	-1.92254	1.64238	-0.77802	1.64467	0.0396		1.63645	-17.5198	1.63751	-13.2477	1.63772	-9.12193	1.63711	-4.65181	1.63654	-2.07051	1.63615	-0.34793		1.50025	-10.1838	1.64036	-4.39007	1.63696	-9.37809
		1.51367	-15.6748	1.50733	-13.2569	1.50025	-10.1838	1.49989	-5.67624	1.5018	-3.20714	1.50372	-1.27113		1.65061	-7.0456	1.63435	-6.88063	1.64036	-4.39007	1.64298	-1.9689	1.64143	-0.80865	1.64371	0.01534		1.6358	-17.9057	1.63685	-13.6103	1.63696	-9.37809	1.63625	-4.80547	1.63566	-2.20703	1.63523	-0.43606		1.49932	-10.2573	1.6394	-4.41889	1.63615	-9.58682
		1.51277	-15.7829	1.50646	-13.3854	1.49932	-10.2573	1.49895	-5.73961	1.50084	-3.24915	1.50274	-1.29205		1.64969	-7.10057	1.63338	-6.9123	1.6394	-4.41889	1.64205	-2.011	1.64048	-0.83999	1.64274	-0.00375		1.6352	-18.338	1.63618	-13.9554	1.63615	-9.58682	1.63548	-5.05095	1.63479	-2.34823	1.63415	-0.50652		1.49842	-10.3612	1.63849	-4.47411	1.63548	-9.94209
		1.51192	-15.9322	1.50551	-13.459	1.49842	-10.3612	1.49801	-5.80339	1.49988	-3.2909	1.50176	-1.31063		1.64879	-7.16106	1.63257	-7.02211	1.63849	-4.47411	1.64111	-2.04736	1.63953	-0.87054	1.64178	-0.03021		1.63456	-18.7321	1.63546	-14.2766	1.63548	-9.94209	1.63463	-5.2138	1.63392	-2.4914	1.63308	-0.59962		1.49751	-10.4489	1.63758	-4.52756	1.63471	-10.197
		1.51103	-16.0497	1.50464	-13.5834	1.49751	-10.4489	1.49706	-5.85733	1.49892	-3.33676	1.50078	-1.3325		1.64798	-7.28083	1.6317	-7.09989	1.63758	-4.52756	1.6402	-2.10215	1.63858	-0.90239	1.64082	-0.0517		1.63389	-19.0879	1.63477	-14.6119	1.63471	-10.197	1.63323	-5.59787	1.63306	-2.63752	1.63217	-0.69088		1.4966	-10.5466	1.63674	-4.63149	1.63397	-10.4743
		1.5101	-16.1217	1.5038	-13.7302	1.4966	-10.5466	1.49613	-5.92769	1.49796	-3.37374	1.49981	-1.35617		1.64717	-7.40015	1.63081	-7.17708	1.63674	-4.63149	1.63924	-2.12979	1.63763	-0.93342	1.63985	-0.07036		1.63323	-19.4597	1.63406	-14.9091	1.63397	-10.4743	1.63176	-5.90288	1.63218	-2.77451	1.63125	-0.77649		1.49568	-10.621	1.63576	-4.64317	1.63319	-10.7139
		1.50921	-16.2355	1.50284	-13.7989	1.49568	-10.621	1.4952	-5.99545	1.49701	-3.42181	1.49882	-1.37033		1.64631	-7.4842	1.62999	-7.28273	1.63576	-4.64317	1.63834	-2.18846	1.63667	-0.96312	1.63889	-0.09555		1.6326	-19.8571	1.63332	-15.2191	1.63319	-10.7139	1.63099	-6.15432	1.63132	-2.92004	1.63032	-0.85797		1.49477	-10.72	1.63487	-4.71251	1.63255	-11.1027
		1.50837	-16.3988	1.50195	-13.9003	1.49477	-10.72	1.49425	-6.04994	1.49605	-3.46465	1.49785	-1.39774		1.64547	-7.58684	1.62905	-7.31442	1.63487	-4.71251	1.63737	-2.20961	1.63572	-0.99144	1.63792	-0.11438		1.63194	-20.2228	1.63271	-15.6331	1.63255	-11.1027	1.63016	-6.33794	1.63045	-3.06586	1.62939	-0.9359		1.49386	-10.8069	1.63397	-4.77119	1.63178	-11.3519
		1.5075	-16.5364	1.50108	-14.0245	1.49386	-10.8069	1.49332	-6.11603	1.49509	-3.51203	1.49687	-1.42098		1.64467	-7.71312	1.6281	-7.36138	1.63397	-4.77119	1.63648	-2.27782	1.63477	-1.0218	1.63695	-0.13294		1.63127	-20.5861	1.63207	-16.0138	1.63178	-11.3519	1.62939	-6.58181	1.62958	-3.20757	1.62846	-1.01393		1.49296	-10.9177	1.63313	-4.86969	1.63105	-11.6541
		1.50659	-16.6319	1.50013	-14.0933	1.49296	-10.9177	1.49239	-6.1891	1.49414	-3.55723	1.49589	-1.43888		1.64382	-7.80478	1.62729	-7.46897	1.63313	-4.86969	1.6355	-2.2943	1.63382	-1.05145	1.63599	-0.1572		1.63066	-21.0131	1.63135	-16.3345	1.63105	-11.6541	1.62855	-6.75549	1.62871	-3.34686	1.62754	-1.09624		1.49205	-11.0079	1.63213	-4.87233	1.6303	-11.9258
		1.50572	-16.761	1.49924	-14.1997	1.49205	-11.0079	1.49144	-6.24476	1.49318	-3.60309	1.49491	-1.46654		1.64289	-7.84701	1.62642	-7.54604	1.63213	-4.87233	1.63461	-2.3572	1.63286	-1.07979	1.63501	-0.17364		1.63009	-21.4808	1.63069	-16.6901	1.6303	-11.9258	1.62777	-7.00194	1.62783	-3.47676	1.62661	-1.16806		1.49115	-11.1083	1.63126	-4.95187	1.62966	-12.3163
		1.50488	-16.9306	1.49839	-14.3398	1.49115	-11.1083	1.49051	-6.31629	1.49223	-3.65118	1.49393	-1.48764		1.642	-7.91899	1.62554	-7.63294	1.63126	-4.95187	1.63363	-2.37381	1.63191	-1.10756	1.63404	-0.19136		1.62947	-21.8903	1.63	-17.0207	1.62966	-12.3163	1.62692	-7.16437	1.62696	-3.61359	1.62568	-1.24407		1.49023	-11.1886	1.63036	-5.01439	1.62888	-12.5494
		1.50401	-17.0573	1.49744	-14.4163	1.49023	-11.1886	1.48958	-6.38571	1.49128	-3.70088	1.49295	-1.50493		1.6412	-8.03975	1.62468	-7.71516	1.63036	-5.01439	1.63274	-2.44037	1.63095	-1.13724	1.63308	-0.21484		1.62879	-22.2415	1.62928	-17.3467	1.62888	-12.5494	1.62616	-7.41752	1.62608	-3.74649	1.62474	-1.31918		1.48932	-11.2835	1.62949	-5.09998	1.62817	-12.8628
		1.50308	-17.1347	1.49657	-14.5416	1.48932	-11.2835	1.48864	-6.4492	1.49033	-3.75591	1.49198	-1.53573		1.64037	-8.1475	1.62374	-7.74951	1.62949	-5.09998	1.63177	-2.46041	1.63	-1.16763	1.63211	-0.23296		1.62814	-22.6163	1.62869	-17.7789	1.62817	-12.8628	1.62531	-7.58696	1.6252	-3.87597	1.62381	-1.38796		1.4884	-11.368	1.62851	-5.10961	1.62742	-13.1392
		1.50217	-17.2302	1.49572	-14.6871	1.4884	-11.368	1.48771	-6.52209	1.48938	-3.80614	1.49101	-1.56321		1.63951	-8.2334	1.62282	-7.8113	1.62851	-5.10961	1.63087	-2.52071	1.62905	-1.19581	1.63113	-0.25011		1.62753	-23.0364	1.62804	-18.1555	1.62742	-13.1392	1.62453	-7.82255	1.62432	-4.00975	1.62287	-1.45971		1.48751	-11.481	1.62764	-5.19035	1.62677	-13.5235
		1.50132	-17.3787	1.49478	-14.7673	1.48751	-11.481	1.48677	-6.58896	1.48843	-3.85744	1.49003	-1.58213		1.63867	-8.33293	1.622	-7.91313	1.62764	-5.19035	1.62991	-2.5481	1.62809	-1.22484	1.63017	-0.27186		1.62687	-23.4138	1.62731	-18.469	1.62677	-13.5235	1.62369	-8.00055	1.62344	-4.14002	1.62194	-1.52857		1.48662	-11.5927	1.62675	-5.25665	1.62597	-13.7406
		1.50043	-17.4964	1.4939	-14.8803	1.48662	-11.5927	1.48585	-6.66667	1.48747	-3.90239	1.48906	-1.61488		1.63784	-8.44408	1.62115	-8.00381	1.62675	-5.25665	1.62899	-2.59624	1.62714	-1.25051	1.62919	-0.28738		1.62622	-23.7887	1.62666	-18.8363	1.62597	-13.7406	1.6229	-8.22349	1.62256	-4.2672	1.621	-1.59141		1.48572	-11.6981	1.62586	-5.32784	1.62526	-14.0515
		1.49951	-17.5785	1.49303	-15.008	1.48572	-11.6981	1.48492	-6.74265	1.48652	-3.95608	1.48808	-1.64164		1.63696	-8.51867	1.62026	-8.08316	1.62586	-5.32784	1.62805	-2.63288	1.62618	-1.27905	1.62823	-0.30705		1.62563	-24.2319	1.62597	-19.1625	1.62526	-14.0515	1.62207	-8.41057	1.62168	-4.39928	1.62006	-1.66446		1.4848	-11.7783	1.62489	-5.34648	1.62452	-14.3356
		1.49864	-17.7101	1.49208	-15.0767	1.4848	-11.7783	1.48399	-6.80928	1.48557	-4.00669	1.4871	-1.66304		1.63603	-8.56238	1.61938	-8.15351	1.62489	-5.34648	1.62712	-2.67592	1.62523	-1.30707	1.62726	-0.32841		1.62505	-24.6978	1.62526	-19.4964	1.62452	-14.3356	1.62125	-8.61024	1.62079	-4.51845	1.61912	-1.7254		1.48389	-11.8773	1.62403	-5.43364	1.62386	-14.7071
		1.49782	-17.9008	1.4912	-15.1926	1.48389	-11.8773	1.48305	-6.87766	1.48463	-4.06284	1.48614	-1.69446		1.63516	-8.64171	1.61847	-8.2045	1.62403	-5.43364	1.62619	-2.72094	1.62427	-1.33371	1.62628	-0.34275		1.62442	-25.0921	1.62467	-19.9284	1.62386	-14.7071	1.62043	-8.80649	1.6199	-4.63754	1.61817	-1.78547		1.48299	-11.9802	1.62175	-5.56957	1.62304	-14.9014
		1.49698	-18.0596	1.49036	-15.3411	1.48299	-11.9802	1.48213	-6.96089	1.48368	-4.12003	1.48516	-1.71585		1.63435	-8.75734	1.61755	-8.26845	1.62175	-5.56957	1.62524	-2.75067	1.62331	-1.3628	1.62531	-0.35962		1.62372	-25.424	1.62401	-20.2923	1.62304	-14.9014	1.61959	-8.97677	1.61901	-4.7604	1.61723	-1.8453		1.48212	-12.111	1.6195	-5.72569	1.62233	-15.218
		1.49608	-18.1611	1.48944	-15.4464	1.48212	-12.111	1.4812	-7.02911	1.48273	-4.17217	1.48418	-1.74075		1.63352	-8.86761	1.61673	-8.37404	1.6195	-5.72569	1.62432	-2.80623	1.62236	-1.3912	1.62434	-0.37902		1.62307	-25.8009	1.62326	-20.587	1.62233	-15.218	1.61878	-9.18402	1.61811	-4.87036	1.61628	-1.89563		1.48122	-12.2113	1.61856	-5.76397	1.6216	-15.5048
		1.4952	-18.2931	1.48858	-15.5858	1.48122	-12.2113	1.48027	-7.10492	1.48179	-4.23149	1.48321	-1.77602		1.63266	-8.95411	1.6159	-8.47444	1.61856	-5.76397	1.62336	-2.82805	1.62141	-1.42078	1.62336	-0.39356		1.62246	-26.2209	1.6226	-20.9436	1.6216	-15.5048	1.61792	-9.33842	1.61721	-4.98074	1.61532	-1.94399		1.48032	-12.3184	1.61764	-5.8144	1.62091	-15.8412
		1.49436	-18.4555	1.48774	-15.7401	1.48032	-12.3184	1.47935	-7.18724	1.48085	-4.2886	1.48224	-1.79964		1.63181	-9.04659	1.61499	-8.54035	1.61764	-5.8144	1.62246	-2.8925	1.62046	-1.45051	1.62239	-0.4103		1.6218	-26.5941	1.62191	-21.2641	1.62091	-15.8412	1.61711	-9.54039	1.61631	-5.08267	1.61435	-1.98111		1.47941	-12.4161	1.61679	-5.91202	1.62009	-16.0397
		1.49348	-18.5757	1.48681	-15.8283	1.47941	-12.4161	1.47842	-7.25786	1.4799	-4.34488	1.48127	-1.83088		1.63096	-9.1392	1.6141	-8.60431	1.61679	-5.91202	1.62149	-2.91116	1.6195	-1.4768	1.62142	-0.4292		1.62113	-26.9582	1.6212	-21.6056	1.62009	-16.0397	1.61623	-9.67051	1.6154	-5.18004	1.61338	-2.01221		1.47853	-12.5327	1.6159	-5.9764	1.61938	-16.3549
		1.49255	-18.6479	1.48593	-15.9394	1.47853	-12.5327	1.4775	-7.34171	1.47895	-4.39729	1.4803	-1.86015		1.63007	-9.21053	1.61321	-8.66711	1.6159	-5.9764	1.6206	-2.98113	1.61855	-1.50675	1.62045	-0.44571		1.62053	-27.3925	1.6206	-22.0344	1.61938	-16.3549	1.61543	-9.8845	1.61448	-5.26697	1.61241	-2.04534		1.47763	-12.6421	1.61497	-6.0188	1.61864	-16.6379
		1.49165	-18.7539	1.48507	-16.0775	1.47763	-12.6421	1.47657	-7.41203	1.478	-4.44914	1.47932	-1.88386		1.62916	-9.26672	1.61231	-8.7372	1.61497	-6.0188	1.61963	-2.99843	1.61759	-1.53564	1.61947	-0.46135		1.61994	-27.8381	1.61992	-22.3664	1.61864	-16.6379	1.61453	-9.99634	1.61355	-5.34611	1.61144	-2.06998		1.47675	-12.7627	1.61406	-6.07564	1.6179	-16.9227
		1.4908	-18.9143	1.48413	-16.1639	1.47675	-12.7627	1.47565	-7.4901	1.47705	-4.50315	1.47834	-1.90992		1.6283	-9.35037	1.6115	-8.85382	1.61406	-6.07564	1.61874	-3.06446	1.61664	-1.5657	1.6185	-0.4807		1.61927	-28.1878	1.61915	-22.6338	1.6179	-16.9227	1.6137	-10.1851	1.61225	-5.40159	1.61044	-2.07535		1.47584	-12.8585	1.61323	-6.18343	1.61708	-17.1125
		1.48995	-19.0613	1.48327	-16.2967	1.47584	-12.8585	1.47473	-7.57592	1.4761	-4.55436	1.47738	-1.94211		1.62748	-9.46354	1.61067	-8.95406	1.61323	-6.18343	1.61777	-3.08352	1.61569	-1.59715	1.61753	-0.49672		1.61854	-28.4891	1.61847	-22.9754	1.61708	-17.1125	1.61278	-10.2725	1.61096	-5.46464	1.60944	-2.07916		1.47495	-12.9696	1.6123	-6.229	1.61636	-17.4228
		1.48905	-19.1647	1.48243	-16.4542	1.47495	-12.9696	1.4738	-7.64916	1.47515	-4.59883	1.4764	-1.96449		1.62666	-9.57638	1.60973	-9.0008	1.6123	-6.229	1.61687	-3.14787	1.61474	-1.62655	1.61624	-0.50223		1.61787	-28.8457	1.61777	-23.2853	1.61636	-17.4228	1.61193	-10.4335	1.61	-5.50636	1.60844	-2.07713		1.47406	-13.0807	1.61139	-6.28396	1.6156	-17.6867
		1.48818	-19.3069	1.4815	-16.5451	1.47406	-13.0807	1.47286	-7.70998	1.4742	-4.64941	1.47542	-1.9905		1.62581	-9.6699	1.60886	-9.07509	1.61139	-6.28396	1.61592	-3.17502	1.61378	-1.65489	1.61528	-0.52518		1.61723	-29.237	1.61705	-23.6189	1.6156	-17.6867	1.611	-10.5061	1.60902	-5.5266	1.60743	-2.06387		1.47318	-13.2087	1.61049	-6.34951	1.61483	-17.9359
		1.48737	-19.4989	1.48064	-16.6767	1.47318	-13.2087	1.47194	-7.79115	1.47324	-4.69115	1.47445	-2.01679		1.62493	-9.74779	1.60799	-9.15374	1.61049	-6.34951	1.61501	-3.23423	1.61283	-1.6843	1.61431	-0.54675		1.61654	-29.5691	1.61643	-24.0133	1.61483	-17.9359	1.61011	-10.6249	1.60802	-5.53551	1.60641	-2.03714		1.47228	-13.3125	1.60967	-6.45952	1.61398	-18.1
		1.48652	-19.6525	1.47979	-16.8214	1.47228	-13.3125	1.471	-7.85782	1.47228	-4.73301	1.47347	-2.03623		1.62406	-9.82798	1.60709	-9.22843	1.60967	-6.45952	1.61406	-3.2654	1.61188	-1.71498	1.61334	-0.56707		1.61585	-29.9124	1.61569	-24.2886	1.61398	-18.1	1.60915	-10.6681	1.60702	-5.52956	1.60537	-2.00113		1.47139	-13.4275	1.60872	-6.48755	1.61325	-18.3932
		1.48562	-19.756	1.47886	-16.9168	1.47139	-13.4275	1.47007	-7.92551	1.47131	-4.76867	1.47249	-2.05981		1.62318	-9.90572	1.6063	-9.35323	1.60872	-6.48755	1.61314	-3.31657	1.61093	-1.74483	1.61237	-0.58206		1.61523	-30.3234	1.61488	-24.5238	1.61325	-18.3932	1.60821	-10.7382	1.60599	-5.49662	1.60433	-1.9491		1.47049	-13.5267	1.60782	-6.5547	1.61245	-18.6063
		1.48472	-19.8617	1.47801	-17.0601	1.47049	-13.5267	1.46914	-8.00046	1.47034	-4.79942	1.47151	-2.08018		1.6223	-9.97787	1.60547	-9.45263	1.60782	-6.5547	1.61222	-3.36349	1.60997	-1.77487	1.61139	-0.59885		1.61459	-30.7092	1.61418	-24.8391	1.61245	-18.6063	1.60723	-10.7568	1.60494	-5.44782	1.60328	-1.90321		1.46959	-13.6259	1.60693	-6.62145	1.61162	-18.7932
		1.48389	-20.0312	1.47719	-17.2369	1.46959	-13.6259	1.46821	-8.06909	1.46937	-4.83303	1.47052	-2.09134		1.62143	-10.0602	1.60451	-9.48907	1.60693	-6.62145	1.61128	-3.40275	1.60903	-1.80739	1.61043	-0.61864		1.61385	-30.9993	1.61345	-25.1174	1.61162	-18.7932	1.60624	-10.7655	1.60388	-5.37405	1.60223	-1.84996		1.46867	-13.7118	1.60611	-6.73593	1.61074	-18.9201
		1.48302	-20.1689	1.47629	-17.3547	1.46867	-13.7118	1.46726	-8.12654	1.4684	-4.85976	1.46954	-2.11005		1.6206	-10.1677	1.60364	-9.56729	1.60611	-6.73593	1.61037	-3.45974	1.60808	-1.83815	1.60945	-0.63301		1.61308	-31.2467	1.61272	-25.4142	1.61074	-18.9201	1.60522	-10.7476	1.60279	-5.27681	1.60117	-1.77768		1.46777	-13.8162	1.60514	-6.75304	1.60997	-19.1726
		1.48212	-20.2691	1.47543	-17.4954	1.46777	-13.8162	1.46632	-8.18416	1.46742	-4.88036	1.46855	-2.12343		1.6198	-10.2926	1.6028	-9.6606	1.60514	-6.75304	1.60942	-3.49308	1.60713	-1.86936	1.60848	-0.65121		1.61235	-31.542	1.61201	-25.7492	1.60997	-19.1726	1.60416	-10.6843	1.60168	-5.15781	1.60011	-1.70958		1.46688	-13.9269	1.60427	-6.83524	1.60909	-19.3066
		1.48126	-20.4195	1.47459	-17.6475	1.46688	-13.9269	1.46538	-8.24285	1.46644	-4.89593	1.46755	-2.12443		1.61894	-10.3776	1.60191	-9.7413	1.60427	-6.83524	1.60853	-3.55723	1.60618	-1.90107	1.60751	-0.67294		1.61165	-31.8645	1.6112	-25.9432	1.60909	-19.3066	1.60312	-10.6336	1.60056	-5.03162	1.59904	-1.63497		1.46599	-14.0392	1.60339	-6.90893	1.6082	-19.4258
		1.48046	-20.6233	1.47366	-17.7369	1.46599	-14.0392	1.46443	-8.30006	1.46545	-4.90988	1.46656	-2.13532		1.61804	-10.4433	1.60114	-9.87679	1.60339	-6.90893	1.60757	-3.58385	1.60523	-1.93692	1.60654	-0.68744		1.61091	-32.1493	1.61037	-26.112	1.6082	-19.4258	1.60199	-10.4974	1.59942	-4.87941	1.59797	-1.55779		1.46507	-14.1256	1.60256	-7.01767	1.60725	-19.4775
		1.47963	-20.7974	1.47278	-17.8573	1.46507	-14.1256	1.46348	-8.35048	1.46445	-4.90936	1.46556	-2.13622		1.61717	-10.5215	1.60029	-9.96305	1.60256	-7.01767	1.60669	-3.65745	1.60429	-1.97063	1.60556	-0.70542		1.61017	-32.4303	1.60958	-26.3651	1.60725	-19.4775	1.60089	-10.3872	1.59826	-4.70658	1.5969	-1.48557		1.46416	-14.2189	1.6016	-7.0389	1.60642	-19.6595
		1.47875	-20.9184	1.47193	-18.0029	1.46416	-14.2189	1.4625	-8.37169	1.46344	-4.9044	1.46456	-2.13154		1.61632	-10.6137	1.59931	-9.99238	1.6016	-7.0389	1.60572	-3.68021	1.60334	-2.0029	1.6046	-0.72508		1.60945	-32.7322	1.60878	-26.5756	1.60642	-19.6595	1.5997	-10.1795	1.59709	-4.52138	1.59583	-1.40788		1.46324	-14.3003	1.60074	-7.12988	1.60543	-19.6705
		1.47788	-21.0531	1.47102	-18.1081	1.46324	-14.3003	1.46154	-8.41711	1.46243	-4.89115	1.46356	-2.12868		1.61544	-10.6925	1.59849	-10.0942	1.60074	-7.12988	1.60485	-3.75791	1.60239	-2.03557	1.60362	-0.73846		1.60869	-32.9965	1.60797	-26.7702	1.60543	-19.6705	1.59855	-10.0201	1.59591	-4.32151	1.59476	-1.33034		1.46233	-14.3978	1.59987	-7.20963	1.60445	-19.6913
		1.47705	-21.231	1.47016	-18.2508	1.46233	-14.3978	1.46058	-8.45767	1.46141	-4.87339	1.46255	-2.12045		1.61458	-10.7776	1.59765	-10.1903	1.59987	-7.20963	1.60389	-3.78125	1.60145	-2.0704	1.60265	-0.76061		1.60785	-33.1694	1.60715	-26.9834	1.60445	-19.6913	1.59728	-9.72569	1.59471	-4.10795	1.5937	-1.26483		1.46141	-14.479	1.59903	-7.3065	1.60341	-19.6533
		1.47619	-21.3805	1.46933	-18.4102	1.46141	-14.479	1.45959	-8.46419	1.46039	-4.85186	1.46153	-2.10049		1.61377	-10.8952	1.59677	-10.2781	1.59903	-7.3065	1.60301	-3.85913	1.60051	-2.10583	1.60168	-0.78011		1.60697	-33.299	1.60623	-27.0627	1.60341	-19.6533	1.59606	-9.48179	1.59352	-3.90204	1.59263	-1.18887		1.4605	-14.566	1.59807	-7.33384	1.60247	-19.7138
		1.47529	-21.4762	1.46842	-18.5231	1.4605	-14.566	1.45862	-8.49636	1.45936	-4.82137	1.46052	-2.09024		1.61297	-11.0241	1.596	-10.4163	1.59807	-7.33384	1.60205	-3.88631	1.59956	-2.1394	1.6007	-0.79303		1.60613	-33.4704	1.6053	-27.1221	1.60247	-19.7138	1.59472	-9.11817	1.59232	-3.68835	1.59157	-1.12295		1.45957	-14.6396	1.59723	-7.43268	1.60133	-19.5615
		1.4744	-21.5979	1.46757	-18.6756	1.45957	-14.6396	1.45763	-8.50883	1.45833	-4.7844	1.4595	-2.06977		1.61211	-11.1078	1.59512	-10.4822	1.59723	-7.43268	1.60117	-3.9572	1.59862	-2.17554	1.59974	-0.81391		1.60529	-33.6534	1.60439	-27.2484	1.60133	-19.5615	1.59343	-8.80599	1.59113	-3.47341	1.59051	-1.06242		1.45864	-14.7131	1.59637	-7.52365	1.60023	-19.4485
		1.47358	-21.7784	1.46673	-18.8276	1.45864	-14.7131	1.45664	-8.51503	1.45729	-4.7476	1.45847	-2.04369		1.61118	-11.1538	1.59417	-10.5247	1.59637	-7.52365	1.60022	-3.99225	1.59767	-2.21133	1.59877	-0.83371		1.60442	-33.787	1.60348	-27.3309	1.60023	-19.4485	1.59206	-8.39537	1.58994	-3.26877	1.58945	-0.99578		1.45769	-14.7694	1.5955	-7.59961	1.59907	-19.2744
		1.47274	-21.9445	1.46581	-18.9246	1.45769	-14.7694	1.45565	-8.52322	1.45625	-4.70253	1.45746	-2.02443		1.61032	-11.2398	1.59338	-10.6525	1.5955	-7.59961	1.59933	-4.05727	1.59673	-2.24467	1.59779	-0.84854		1.60353	-33.9088	1.60252	-27.3676	1.59907	-19.2744	1.59071	-8.01829	1.58876	-3.06726	1.5884	-0.93948		1.45675	-14.8308	1.59456	-7.64055	1.59797	-19.1675
		1.47185	-22.057	1.46494	-19.0492	1.45675	-14.8308	1.45464	-8.51182	1.4552	-4.65574	1.45643	-1.99588		1.60949	-11.3448	1.59255	-10.7509	1.59456	-7.64055	1.5984	-4.10394	1.59578	-2.28029	1.59683	-0.87223		1.60263	-34.0181	1.60151	-27.3711	1.59797	-19.1675	1.5893	-7.57715	1.58758	-2.8725	1.58735	-0.88868		1.4558	-14.8757	1.59374	-7.75005	1.59665	-18.8264
		1.47099	-22.1989	1.46407	-19.177	1.4558	-14.8757	1.45363	-8.50899	1.45415	-4.60008	1.4554	-1.96626		1.60863	-11.4325	1.59169	-10.8505	1.59374	-7.75005	1.59749	-4.16176	1.59484	-2.3166	1.59586	-0.89197		1.60168	-34.0687	1.60042	-27.2661	1.59665	-18.8264	1.58792	-7.16034	1.58641	-2.69304	1.5863	-0.83657		1.45485	-14.9259	1.59289	-7.84308	1.59538	-18.5333
		1.47019	-22.406	1.46312	-19.2523	1.45485	-14.9259	1.45262	-8.49615	1.4531	-4.54631	1.45438	-1.9448		1.60777	-11.5181	1.59091	-10.9822	1.59289	-7.84308	1.59658	-4.21597	1.5939	-2.35464	1.59489	-0.90639		1.60063	-34.0176	1.5993	-27.1208	1.59538	-18.5333	1.58652	-6.72983	1.58526	-2.52448	1.58526	-0.78996		1.45388	-14.963	1.59199	-7.90574	1.59406	-18.1778
		1.46936	-22.5891	1.46226	-19.3846	1.45388	-14.963	1.45158	-8.45638	1.45204	-4.49015	1.45334	-1.90642		1.60697	-11.6465	1.59001	-11.0391	1.59199	-7.90574	1.59566	-4.26413	1.59297	-2.39343	1.59392	-0.92959		1.59954	-33.9246	1.59819	-27.0251	1.59406	-18.1778	1.58513	-6.30187	1.58411	-2.36785	1.58422	-0.74906		1.45292	-15.0058	1.59108	-7.96286	1.59274	-17.8298
		1.46849	-22.7171	1.46141	-19.5307	1.45292	-15.0058	1.45055	-8.42691	1.45099	-4.43014	1.45231	-1.87392		1.60618	-11.7777	1.58908	-11.0962	1.59108	-7.96286	1.59477	-4.33387	1.59203	-2.43225	1.59295	-0.94864		1.59848	-33.8521	1.59707	-26.8859	1.59274	-17.8298	1.58376	-5.89587	1.58298	-2.22816	1.58318	-0.70381		1.45195	-15.0321	1.59026	-8.07665	1.59123	-17.2758
		1.46762	-22.8529	1.46049	-19.628	1.45195	-15.0321	1.44953	-8.39977	1.44993	-4.37039	1.45129	-1.85241		1.60529	-11.8445	1.5883	-11.2291	1.59026	-8.07665	1.59383	-4.3713	1.59108	-2.46759	1.59198	-0.96638		1.59741	-33.7805	1.59586	-26.649	1.59123	-17.2758	1.58237	-5.47716	1.58148	-2.06437	1.58215	-0.66906		1.45098	-15.0655	1.5894	-8.1669	1.58977	-16.7812
		1.46679	-23.0345	1.45963	-19.7647	1.45098	-15.0655	1.44846	-8.33238	1.44887	-4.31011	1.45026	-1.81619		1.60437	-11.895	1.58748	-11.3305	1.5894	-8.1669	1.59295	-4.44823	1.59015	-2.50693	1.59102	-0.98781		1.59629	-33.6518	1.59457	-26.3574	1.58977	-16.7812	1.58105	-5.12469	1.57999	-1.91349	1.58112	-0.63696		1.45	-15.08	1.5885	-8.22772	1.58826	-16.2222
		1.46594	-23.1883	1.45876	-19.8912	1.45	-15.08	1.44743	-8.29516	1.44781	-4.24733	1.44923	-1.78602		1.60352	-11.9913	1.58663	-11.4368	1.5885	-8.22772	1.59201	-4.48239	1.58921	-2.54542	1.59005	-1.00764		1.5951	-33.4434	1.59322	-25.9603	1.58826	-16.2222	1.57969	-4.73866	1.5789	-1.80701	1.58009	-0.60061		1.449	-15.0808	1.58761	-8.29866	1.58673	-15.6427
		1.46503	-23.2761	1.4578	-19.9534	1.449	-15.0808	1.44638	-8.24759	1.44675	-4.18558	1.4482	-1.75848		1.60272	-12.1149	1.58583	-11.5597	1.58761	-8.29866	1.59114	-4.56532	1.58827	-2.58341	1.58908	-1.0264		1.59387	-33.1891	1.59182	-25.5136	1.58673	-15.6427	1.57843	-4.44714	1.57781	-1.71135	1.57906	-0.57349		1.44797	-15.0584	1.58681	-8.41951	1.58503	-14.888
		1.46413	-23.3816	1.45691	-20.0537	1.44797	-15.0584	1.44532	-8.18914	1.44569	-4.12351	1.44716	-1.72232		1.60186	-12.201	1.58494	-11.6177	1.58681	-8.41951	1.59019	-4.59609	1.58734	-2.62478	1.58812	-1.0494		1.59258	-32.8702	1.59041	-25.0981	1.58503	-14.888	1.57711	-4.10845	1.57673	-1.62297	1.57804	-0.54839		1.44696	-15.048	1.58593	-8.49356	1.58341	-14.2153
		1.46329	-23.5435	1.45602	-20.1574	1.44696	-15.048	1.44427	-8.13085	1.44463	-4.0604	1.44614	-1.69509		1.60102	-12.2991	1.58404	-11.6939	1.58593	-8.49356	1.58933	-4.68558	1.5864	-2.66356	1.58714	-1.06725		1.59117	-32.4353	1.58897	-24.6095	1.58341	-14.2153	1.5759	-3.87499	1.57566	-1.54738	1.57701	-0.51467		1.44595	-15.0334	1.58502	-8.55367	1.58174	-13.4873
		1.46244	-23.7046	1.45505	-20.2128	1.44595	-15.0334	1.4432	-8.05747	1.44357	-4.00344	1.44511	-1.67089		1.60023	-12.4328	1.58326	-11.8276	1.58502	-8.55367	1.58838	-4.71575	1.58546	-2.70443	1.58617	-1.08511		1.5897	-31.9201	1.58741	-23.981	1.58174	-13.4873	1.57464	-3.59798	1.57459	-1.47635	1.57599	-0.49692		1.44495	-15.0343	1.58416	-8.63982	1.58006	-12.7441
		1.46156	-23.8234	1.45416	-20.3133	1.44495	-15.0343	1.44215	-8.00327	1.44251	-3.93831	1.44408	-1.63798		1.59943	-12.5559	1.58245	-11.9379	1.58416	-8.63982	1.58752	-4.80223	1.58453	-2.74416	1.58521	-1.10678		1.58824	-31.419	1.58575	-23.2919	1.58006	-12.7441	1.57347	-3.41358	1.57353	-1.41425	1.57497	-0.47483		1.44392	-15.0038	1.58337	-8.76981	1.57828	-11.9001
		1.4607	-23.9664	1.45326	-20.4092	1.44392	-15.0038	1.44108	-7.93787	1.44145	-3.87835	1.44306	-1.61207		1.59852	-12.6126	1.58161	-12.0498	1.58337	-8.76981	1.58658	-4.84005	1.58359	-2.78375	1.58424	-1.12543		1.58676	-30.8933	1.58405	-22.5163	1.57828	-11.9001	1.57227	-3.19391	1.57248	-1.35636	1.57395	-0.45139		1.44289	-14.9728	1.58246	-8.82906	1.57662	-11.185
		1.45989	-24.1651	1.45228	-20.4453	1.44289	-14.9728	1.43999	-7.83969	1.4404	-3.81997	1.44204	-1.58916		1.59761	-12.6709	1.58078	-12.1531	1.58246	-8.82906	1.58571	-4.91942	1.58266	-2.8242	1.58327	-1.14538		1.58518	-30.271	1.5823	-21.6873	1.57662	-11.185	1.57114	-3.05099	1.57143	-1.30514	1.57294	-0.43739		1.44182	-14.901	1.58158	-8.90082	1.57494	-10.4378
		1.45905	-24.3313	1.45136	-20.5234	1.44182	-14.901	1.43891	-7.76508	1.43934	-3.76563	1.44101	-1.55996		1.5968	-12.791	1.5799	-12.2184	1.58158	-8.90082	1.58478	-4.96329	1.58172	-2.86354	1.5823	-1.16636		1.5835	-29.5324	1.58054	-20.8892	1.57494	-10.4378	1.56998	-2.87994	1.57039	-1.25384	1.57192	-0.41592		1.44078	-14.857	1.58072	-8.98627	1.57327	-9.71627
		1.45815	-24.4375	1.45044	-20.5932	1.44078	-14.857	1.43785	-7.69641	1.43829	-3.71323	1.43998	-1.53514		1.59601	-12.9237	1.57903	-12.3109	1.58072	-8.98627	1.58389	-5.0362	1.58078	-2.90187	1.58133	-1.18344		1.58176	-28.7239	1.57874	-20.0064	1.57327	-9.71627	1.56888	-2.76378	1.56935	-1.2099	1.5709	-0.39956		1.43973	-14.8046	1.57994	-9.12603	1.57159	-8.96841
		1.45725	-24.5352	1.44944	-20.6119	1.43973	-14.8046	1.43676	-7.60146	1.43724	-3.65597	1.43896	-1.51213		1.59516	-13.0132	1.57825	-12.4479	1.57994	-9.12603	1.58299	-5.09413	1.57985	-2.94291	1.58036	-1.20274		1.57994	-27.8294	1.57683	-19.0013	1.57159	-8.96841	1.56776	-2.63459	1.56831	-1.16518	1.56989	-0.38878		1.4387	-14.7706	1.57901	-9.16916	1.57006	-8.39441
		1.45638	-24.6741	1.44852	-20.6794	1.4387	-14.7706	1.43568	-7.52507	1.43619	-3.6033	1.43794	-1.48957		1.59433	-13.1202	1.57746	-12.5705	1.57901	-9.16916	1.58208	-5.15296	1.57891	-2.98119	1.5794	-1.22513		1.57803	-26.8392	1.57488	-17.9912	1.57006	-8.39441	1.56666	-2.5303	1.56728	-1.13186	1.56888	-0.37211		1.43763	-14.697	1.57816	-9.26208	1.5685	-7.78405
		1.4555	-24.7976	1.4476	-20.7546	1.43763	-14.697	1.43461	-7.44846	1.43514	-3.55175	1.43692	-1.46961		1.59355	-13.2589	1.5766	-12.6697	1.57816	-9.26208	1.58119	-5.22292	1.57797	-3.0218	1.57842	-1.24219		1.57604	-25.7676	1.57293	-16.953	1.5685	-7.78405	1.56558	-2.43985	1.56624	-1.09198	1.56786	-0.35821		1.43656	-14.6311	1.5773	-9.35234	1.56699	-7.23837
		1.45457	-24.8666	1.4466	-20.7716	1.43656	-14.6311	1.43352	-7.36047	1.43409	-3.49997	1.4359	-1.44886		1.59273	-13.3711	1.57576	-12.7665	1.5773	-9.35234	1.58028	-5.27418	1.57703	-3.05989	1.57746	-1.26319		1.57407	-24.7095	1.571	-15.9344	1.56699	-7.23837	1.56449	-2.34019	1.56521	-1.06274	1.56686	-0.35012		1.43547	-14.5386	1.57652	-9.48591	1.56551	-6.70875
		1.45365	-24.9537	1.44565	-20.8177	1.43547	-14.5386	1.43245	-7.28222	1.43304	-3.45524	1.43488	-1.42287		1.59182	-13.4278	1.57491	-12.8491	1.57652	-9.48591	1.5794	-5.35223	1.5761	-3.10038	1.57649	-1.28218		1.5721	-23.658	1.56913	-15.0076	1.56551	-6.70875	1.56344	-2.28386	1.56418	-1.03254	1.56584	-0.3359		1.43441	-14.4711	1.57556	-9.51282	1.56418	-6.35661
		1.45279	-25.0931	1.44469	-20.8529	1.43441	-14.4711	1.43136	-7.19201	1.432	-3.40632	1.43385	-1.40164		1.59094	-13.4986	1.57405	-12.9527	1.57556	-9.51282	1.57847	-5.3953	1.57516	-3.13908	1.57552	-1.29868		1.57005	-22.5163	1.56725	-14.0414	1.56418	-6.35661	1.56235	-2.18812	1.56315	-1.00055	1.56483	-0.32643		1.43332	-14.3763	1.57473	-9.62214	1.56279	-5.93157
		1.45192	-25.2292	1.44365	-20.8257	1.43332	-14.3763	1.43029	-7.11946	1.43095	-3.36103	1.43284	-1.38631		1.59015	-13.6298	1.57329	-13.0969	1.57473	-9.62214	1.57691	-5.51166	1.57423	-3.18088	1.57455	-1.31811		1.56793	-21.2947	1.56535	-13.0528	1.56279	-5.93157	1.56131	-2.14885	1.56214	-0.9796	1.56383	-0.3203		1.43224	-14.2966	1.57389	-9.71713	1.56148	-5.59531
		1.45101	-25.3169	1.44267	-20.8372	1.43224	-14.2966	1.42922	-7.04341	1.42991	-3.32064	1.43182	-1.36283		1.58936	-13.7626	1.57251	-13.2251	1.57389	-9.71713	1.5753	-5.60104	1.57329	-3.21908	1.57357	-1.33613		1.56581	-20.0834	1.56352	-12.1729	1.56148	-5.59531	1.56023	-2.05599	1.56111	-0.95279	1.56282	-0.30773		1.43113	-14.1868	1.57308	-9.84132	1.56018	-5.26241
		1.45008	-25.3941	1.44169	-20.8507	1.43113	-14.1868	1.42813	-6.95582	1.42887	-3.28089	1.4308	-1.34846		1.58852	-13.8624	1.57162	-13.3093	1.57308	-9.84132	1.57442	-5.67352	1.57235	-3.25661	1.5726	-1.35156		1.56374	-18.9195	1.56178	-11.3482	1.56018	-5.26241	1.55844	-2.01575	1.56009	-0.93232	1.56181	-0.30297		1.43006	-14.111	1.57213	-9.87263	1.55902	-5.08756
		1.4492	-25.5162	1.44063	-20.8047	1.43006	-14.111	1.42705	-6.86898	1.42783	-3.23533	1.42979	-1.33145		1.5877	-13.9761	1.57079	-13.4042	1.57213	-9.87263	1.5735	-5.72585	1.57141	-3.29265	1.57163	-1.36967		1.56167	-17.7513	1.56009	-10.5919	1.55902	-5.08756	1.5566	-1.91983	1.55908	-0.91476	1.56081	-0.29639		1.42896	-14.0085	1.57132	-9.98873	1.55774	-4.79134
		1.4483	-25.6223	1.43964	-20.8024	1.42896	-14.0085	1.42597	-6.78807	1.42679	-3.19552	1.42877	-1.30904		1.58691	-14.1107	1.56995	-13.5012	1.57132	-9.98873	1.57263	-5.80469	1.57047	-3.33188	1.57066	-1.38842		1.55963	-16.6258	1.55849	-9.9666	1.55774	-4.79134	1.55558	-1.89375	1.55806	-0.89462	1.5598	-0.28591		1.42788	-13.9219	1.57048	-10.09	1.55657	-4.606
		1.44733	-25.6536	1.43865	-20.8058	1.42788	-13.9219	1.4249	-6.71683	1.42575	-3.15441	1.42775	-1.29146		1.58608	-14.2141	1.5691	-13.608	1.57048	-10.09	1.57169	-5.84554	1.56952	-3.36709	1.56968	-1.40035		1.55771	-15.6199	1.55692	-9.32725	1.55657	-4.606	1.55452	-1.83145	1.55705	-0.88141	1.5588	-0.28313		1.42676	-13.8056	1.56965	-10.1926	1.55538	-4.39939
		1.44636	-25.6879	1.43759	-20.761	1.42676	-13.8056	1.42381	-6.62473	1.42472	-3.11756	1.42674	-1.27951		1.58519	-14.2796	1.56835	-13.7578	1.56965	-10.1926	1.57083	-5.93276	1.56858	-3.40214	1.56871	-1.41844		1.55588	-14.7199	1.55536	-8.71409	1.55538	-4.39939	1.55351	-1.82284	1.55603	-0.86508	1.55779	-0.27585		1.42568	-13.7198	1.56871	-10.2324	1.55431	-4.32456
		1.44544	-25.7664	1.4366	-20.7629	1.42568	-13.7198	1.42274	-6.55486	1.42368	-3.07784	1.42572	-1.25921		1.58433	-14.3675	1.56756	-13.8846	1.56871	-10.2324	1.56989	-5.97077	1.56764	-3.43764	1.56773	-1.4341		1.55404	-13.8135	1.5539	-8.23694	1.55431	-4.32456	1.55246	-1.76178	1.55502	-0.85084	1.55678	-0.26844		1.42456	-13.5925	1.56791	-10.356	1.55312	-4.10929
		1.44451	-25.8398	1.43559	-20.7441	1.42456	-13.5925	1.42168	-6.48388	1.42264	-3.04123	1.4247	-1.24617		1.58355	-14.5081	1.56665	-13.9524	1.56791	-10.356	1.56903	-6.0573	1.56669	-3.47141	1.56675	-1.44397		1.55222	-12.9217	1.55251	-7.79446	1.55312	-4.10929	1.55146	-1.76749	1.55401	-0.83835	1.55578	-0.26782		1.42345	-13.4832	1.56708	-10.4637	1.55203	-4.01363
		1.44355	-25.8798	1.43448	-20.6502	1.42345	-13.4832	1.42059	-6.39787	1.42161	-3.00599	1.42369	-1.22933		1.58277	-14.644	1.56582	-14.0513	1.56708	-10.4637	1.56808	-6.0901	1.56574	-3.50345	1.56577	-1.45958		1.55051	-12.151	1.55116	-7.40912	1.55203	-4.01363	1.55041	-1.71016	1.55299	-0.82313	1.55478	-0.26422		1.42232	-13.348	1.56621	-10.542	1.55091	-3.89092
		1.4426	-25.9326	1.43344	-20.5956	1.42232	-13.348	1.41953	-6.33259	1.42058	-2.97297	1.42267	-1.21181		1.58194	-14.7539	1.56501	-14.1645	1.56621	-10.542	1.56723	-6.18041	1.56479	-3.53495	1.56479	-1.47159		1.5489	-11.4837	1.54987	-7.11578	1.55091	-3.89092	1.54942	-1.72046	1.55198	-0.81322	1.55377	-0.25531		1.42124	-13.26	1.56529	-10.5978	1.54987	-3.84685
		1.44168	-26.0169	1.43238	-20.5228	1.42124	-13.26	1.41846	-6.25835	1.41954	-2.9369	1.42166	-1.20191		1.58114	-14.8744	1.56416	-14.2672	1.56529	-10.5978	1.56628	-6.21212	1.56384	-3.56433	1.56381	-1.48075		1.54732	-10.8486	1.54856	-6.76528	1.54987	-3.84685	1.54837	-1.66345	1.55098	-0.80493	1.55277	-0.25496		1.42013	-13.1471	1.56449	-10.7226	1.54872	-3.68279
		1.44075	-26.0876	1.43125	-20.4122	1.42013	-13.1471	1.4174	-6.20305	1.41851	-2.9067	1.42065	-1.18757		1.58034	-15.0014	1.56342	-14.4288	1.56449	-10.7226	1.56541	-6.29411	1.56288	-3.59161	1.56283	-1.496		1.54578	-10.2622	1.54729	-6.45896	1.54872	-3.68279	1.54738	-1.67615	1.54997	-0.79549	1.55177	-0.25075		1.41903	-13.0478	1.56366	-10.8234	1.54768	-3.63481
		1.43976	-26.0933	1.43022	-20.3726	1.41903	-13.0478	1.41634	-6.13365	1.41748	-2.87515	1.41963	-1.16662		1.5795	-15.0997	1.56262	-14.5421	1.56366	-10.8234	1.56447	-6.33103	1.56194	-3.62333	1.56184	-1.50348		1.54436	-9.81368	1.54608	-6.25375	1.54768	-3.63481	1.54634	-1.63063	1.54896	-0.78544	1.55076	-0.24587		1.41788	-12.8944	1.56276	-10.8875	1.54661	-3.56165
		1.43874	-26.0757	1.42921	-20.3509	1.41788	-12.8944	1.41526	-6.05941	1.41645	-2.84313	1.41862	-1.15976		1.57861	-15.1716	1.56168	-14.5918	1.56276	-10.8875	1.56358	-6.40317	1.56098	-3.65044	1.56085	-1.51068		1.543	-9.4213	1.5449	-6.04337	1.54661	-3.56165	1.54534	-1.63491	1.54795	-0.77554	1.54976	-0.24635		1.41677	-12.7822	1.56187	-10.9596	1.54559	-3.53939
		1.43776	-26.0925	1.4281	-20.2591	1.41677	-12.7822	1.4142	-5.98801	1.41542	-2.81309	1.4176	-1.14202		1.57779	-15.2831	1.56087	-14.7057	1.56187	-10.9596	1.56265	-6.44656	1.56002	-3.6792	1.55987	-1.52098		1.54161	-8.9988	1.54374	-5.86304	1.54559	-3.53939	1.54431	-1.60445	1.54694	-0.76907	1.54876	-0.24256		1.41565	-12.6532	1.56107	-11.0794	1.54448	-3.41649
		1.43676	-26.1005	1.42704	-20.1903	1.41565	-12.6532	1.41314	-5.92719	1.41439	-2.78266	1.41659	-1.12707		1.57703	-15.43	1.56007	-14.8272	1.56107	-11.0794	1.56175	-6.50576	1.55906	-3.70153	1.55888	-1.52455		1.54022	-8.57351	1.5426	-5.72981	1.54448	-3.41649	1.54331	-1.60655	1.54594	-0.76357	1.54775	-0.2378		1.41456	-12.5643	1.56021	-11.1689	1.54346	-3.39796
		1.43573	-26.0694	1.42598	-20.1116	1.41456	-12.5643	1.41207	-5.85536	1.41337	-2.75473	1.41558	-1.12059		1.57625	-15.5677	1.55921	-14.9275	1.56021	-11.1689	1.56084	-6.56101	1.55809	-3.72281	1.55789	-1.53065		1.53894	-8.26766	1.54143	-5.54005	1.54346	-3.39796	1.5423	-1.59013	1.54493	-0.75642	1.54676	-0.2392		1.41344	-12.4406	1.5593	-11.2261	1.54243	-3.35934
		1.43471	-26.0393	1.42481	-19.9612	1.41344	-12.4406	1.411	-5.78544	1.41234	-2.73054	1.41457	-1.10422		1.57545	-15.6924	1.55847	-15.0805	1.5593	-11.2261	1.55991	-6.60854	1.55713	-3.74282	1.5569	-1.53764		1.53771	-8.01337	1.54029	-5.37296	1.54243	-3.35934	1.54129	-1.5759	1.54393	-0.74997	1.54575	-0.23346		1.41234	-12.3396	1.55842	-11.3006	1.5414	-3.32916
		1.43372	-26.05	1.42373	-19.8693	1.41234	-12.3396	1.40995	-5.73475	1.41132	-2.70411	1.41355	-1.08827		1.57464	-15.8148	1.55764	-15.1794	1.55842	-11.3006	1.55901	-6.66828	1.55616	-3.7627	1.5559	-1.5377		1.53646	-7.74727	1.53919	-5.29134	1.5414	-3.32916	1.54028	-1.56854	1.54292	-0.74663	1.54475	-0.23204		1.41121	-12.2047	1.55762	-11.4272	1.54031	-3.23004
		1.43271	-26.0487	1.42266	-19.783	1.41121	-12.2047	1.40889	-5.6719	1.41029	-2.67214	1.41255	-1.08099		1.57382	-15.9247	1.55669	-15.2268	1.55762	-11.4272	1.55806	-6.6991	1.55519	-3.7809	1.5549	-1.53823		1.53524	-7.50901	1.53813	-5.20585	1.54031	-3.23004	1.53926	-1.5501	1.54192	-0.74347	1.54375	-0.23326		1.41013	-12.1132	1.55673	-11.4927	1.53932	-3.24121
		1.43167	-26.0062	1.4215	-19.6375	1.41013	-12.1132	1.40784	-5.61598	1.40926	-2.64118	1.41153	-1.0662		1.57298	-16.0259	1.5559	-15.3523	1.55673	-11.4927	1.55716	-6.76286	1.55421	-3.79458	1.5539	-1.53984		1.5341	-7.35471	1.53705	-5.1143	1.53932	-3.24121	1.53827	-1.55998	1.54091	-0.73853	1.54275	-0.22919		1.409	-11.9799	1.55583	-11.5553	1.53829	-3.2098
		1.43063	-25.9619	1.42044	-19.5676	1.409	-11.9799	1.40678	-5.55697	1.40823	-2.61327	1.41052	-1.05591		1.57214	-16.126	1.5551	-15.4686	1.55583	-11.5553	1.5562	-6.78639	1.55323	-3.80613	1.5529	-1.53707		1.53298	-7.22344	1.53597	-5.04761	1.53829	-3.2098	1.53724	-1.52927	1.53991	-0.73392	1.54175	-0.22837		1.40791	-11.8888	1.55495	-11.6322	1.53727	-3.18575
		1.42963	-25.9572	1.41936	-19.474	1.40791	-11.8888	1.40573	-5.50386	1.40721	-2.59021	1.40951	-1.04525		1.57133	-16.2443	1.55425	-15.5725	1.55495	-11.6322	1.55531	-6.8562	1.55224	-3.81507	1.5519	-1.53554		1.5318	-7.02081	1.53487	-4.93125	1.53727	-3.18575	1.53626	-1.5488	1.53891	-0.73122	1.54075	-0.22924		1.40678	-11.753	1.55415	-11.7568	1.53619	-3.10615
		1.42861	-25.9398	1.41817	-19.3004	1.40678	-11.753	1.40469	-5.46128	1.40618	-2.56548	1.4085	-1.0285		1.57056	-16.3911	1.5535	-15.7255	1.55415	-11.7568	1.55433	-6.87012	1.55126	-3.82397	1.55089	-1.53177		1.53061	-6.82044	1.53379	-4.83182	1.53619	-3.10615	1.53523	-1.51003	1.5379	-0.72708	1.53959	-0.22194		1.40568	-11.655	1.55321	-11.793	1.53523	-3.14071
		1.42756	-25.889	1.41707	-19.1844	1.40568	-11.655	1.40362	-5.39523	1.40516	-2.54279	1.40748	-1.01658		1.56981	-16.5443	1.55262	-15.7959	1.55321	-11.793	1.55344	-6.93931	1.55026	-3.82707	1.54987	-1.52229		1.5295	-6.70188	1.53276	-4.81469	1.53523	-3.14071	1.53425	-1.53588	1.5369	-0.72352	1.53845	-0.22915		1.40457	-11.5347	1.55232	-11.8618	1.53419	-3.10565
		1.4265	-25.8223	1.41597	-19.0678	1.40457	-11.5347	1.40257	-5.3368	1.40413	-2.51487	1.40648	-1.00925		1.56901	-16.6713	1.55167	-15.8398	1.55232	-11.8618	1.55245	-6.94548	1.54926	-3.82729	1.54886	-1.51436		1.52843	-6.62223	1.53174	-4.78473	1.53419	-3.10565	1.53321	-1.49859	1.5359	-0.72062	1.53744	-0.2234		1.4035	-11.4654	1.55145	-11.9411	1.53317	-3.08218
		1.42544	-25.7691	1.41479	-18.9088	1.4035	-11.4654	1.40152	-5.29371	1.40311	-2.48929	1.40546	-0.99373		1.56818	-16.7783	1.55089	-15.9719	1.55145	-11.9411	1.55155	-7.00722	1.54826	-3.8275	1.54785	-1.50739		1.52732	-6.50705	1.53069	-4.72646	1.53317	-3.08218	1.53224	-1.52951	1.53489	-0.71621	1.53644	-0.2237		1.40239	-11.3534	1.55063	-12.0597	1.53212	-3.02629
		1.42438	-25.6983	1.41372	-18.8237	1.40239	-11.3534	1.40046	-5.22826	1.40209	-2.46577	1.40445	-0.98495		1.56735	-16.8846	1.55008	-16.0803	1.55063	-12.0597	1.55056	-7.01467	1.54725	-3.82215	1.54682	-1.49055		1.52624	-6.41138	1.52964	-4.68399	1.53212	-3.02629	1.5312	-1.48746	1.53389	-0.71506	1.53544	-0.2259		1.4013	-11.261	1.54966	-12.0734	1.53117	-3.08258
		1.42326	-25.5754	1.41265	-18.7374	1.4013	-11.261	1.39941	-5.17579	1.40106	-2.44123	1.40344	-0.97456		1.56653	-16.9953	1.54923	-16.1854	1.54966	-12.0734	1.54964	-7.06549	1.54624	-3.81514	1.54581	-1.47972		1.5252	-6.36835	1.52858	-4.61633	1.53117	-3.08258	1.53023	-1.52047	1.53289	-0.70848	1.53444	-0.21996		1.40017	-11.1265	1.54878	-12.1515	1.53013	-3.0332
		1.42214	-25.4518	1.41147	-18.5776	1.40017	-11.1265	1.39837	-5.13504	1.40004	-2.41879	1.40243	-0.95993		1.56571	-17.1082	1.54844	-16.3125	1.54878	-12.1515	1.54865	-7.07059	1.54523	-3.80625	1.54479	-1.4681		1.52415	-6.3243	1.52754	-4.55463	1.53013	-3.0332	1.52921	-1.49083	1.53189	-0.71079	1.53344	-0.22303		1.39908	-11.032	1.54789	-12.2211	1.52912	-3.02136
		1.42106	-25.3732	1.41039	-18.4771	1.39908	-11.032	1.39732	-5.08412	1.39902	-2.39621	1.40142	-0.95185		1.56491	-17.2297	1.54753	-16.3615	1.54789	-12.2211	1.54772	-7.11015	1.54421	-3.79501	1.54376	-1.44859		1.52305	-6.2097	1.52653	-4.57319	1.52912	-3.02136	1.52822	-1.50331	1.53088	-0.70415	1.53244	-0.22443		1.39796	-10.9091	1.54706	-12.3281	1.52807	-2.96945
		1.41998	-25.2916	1.40927	-18.3494	1.39796	-10.9091	1.39628	-5.04195	1.398	-2.37184	1.40041	-0.94375		1.56414	-17.378	1.5466	-16.416	1.54706	-12.3281	1.54673	-7.11999	1.54319	-3.78058	1.54273	-1.43287		1.52196	-6.10757	1.52553	-4.56298	1.52807	-2.96945	1.5272	-1.48593	1.52988	-0.70116	1.53144	-0.21984		1.39688	-10.8285	1.54606	-12.3231	1.52713	-3.03611
		1.41889	-25.1969	1.40806	-18.1484	1.39688	-10.8285	1.39524	-4.99641	1.39698	-2.35208	1.3994	-0.92735		1.5634	-17.5409	1.54582	-16.5511	1.54606	-12.3231	1.54576	-7.13608	1.54216	-3.76119	1.5417	-1.41619		1.52092	-6.0644	1.5245	-4.51096	1.52713	-3.03611	1.52621	-1.49048	1.52888	-0.69759	1.53044	-0.22159		1.39578	-10.7274	1.54519	-12.4069	1.52608	-2.97752
		1.41781	-25.1101	1.40695	-18.0251	1.39578	-10.7274	1.3942	-4.95353	1.39596	-2.3332	1.39839	-0.91983		1.5626	-17.6625	1.54499	-16.652	1.54519	-12.4069	1.54479	-7.15497	1.54112	-3.73767	1.54067	-1.39365		1.5199	-6.04954	1.52345	-4.48426	1.52608	-2.97752	1.5252	-1.47866	1.52788	-0.69495	1.52944	-0.22315		1.39471	-10.6526	1.5443	-12.4746	1.52507	-2.97562
		1.41674	-25.0439	1.40584	-17.9039	1.39471	-10.6526	1.39317	-4.92593	1.39494	-2.30915	1.39738	-0.91226		1.56175	-17.7542	1.54413	-16.7487	1.5443	-12.4746	1.54379	-7.15627	1.54008	-3.71103	1.53964	-1.3743		1.51887	-6.01035	1.52243	-4.44505	1.52507	-2.97562	1.52419	-1.47407	1.52687	-0.69046	1.52844	-0.21968		1.39359	-10.5283	1.54342	-12.5528	1.52405	-2.94646
		1.41566	-24.9601	1.40465	-17.7251	1.39359	-10.5283	1.39212	-4.874	1.39392	-2.29107	1.39637	-0.89609		1.56091	-17.8583	1.54329	-16.8453	1.54342	-12.5528	1.54283	-7.1823	1.53903	-3.68154	1.5386	-1.35262		1.51782	-5.96037	1.52139	-4.39986	1.52405	-2.94646	1.5232	-1.47914	1.52587	-0.68978	1.52744	-0.22336		1.39251	-10.4458	1.54241	-12.5435	1.52311	-3.00984
		1.41454	-24.8391	1.40356	-17.6263	1.39251	-10.4458	1.39107	-4.82525	1.3929	-2.26904	1.39536	-0.88978		1.56012	-17.9896	1.54237	-16.885	1.54241	-12.5435	1.54181	-7.16605	1.53798	-3.64771	1.53756	-1.32797		1.51682	-5.9548	1.52042	-4.44589	1.52311	-3.00984	1.52218	-1.46086	1.52487	-0.68527	1.52644	-0.22133		1.39141	-10.3413	1.54154	-12.622	1.52204	-2.93605
		1.41341	-24.7015	1.40247	-17.5238	1.39141	-10.3413	1.39004	-4.7895	1.39188	-2.24764	1.39435	-0.88205		1.55931	-18.1061	1.54144	-16.943	1.54154	-12.622	1.54084	-7.19005	1.53692	-3.61169	1.53653	-1.3052		1.51579	-5.92913	1.51942	-4.44082	1.52204	-2.93605	1.5212	-1.47876	1.52387	-0.6867	1.52544	-0.22099		1.39035	-10.2754	1.54064	-12.6868	1.52105	-2.94626
		1.4123	-24.586	1.40129	-17.3539	1.39035	-10.2754	1.38899	-4.74337	1.39086	-2.22628	1.39334	-0.86542		1.5585	-18.2229	1.54064	-17.0626	1.54064	-12.6868	1.53979	-7.15803	1.53586	-3.57515	1.53549	-1.28051		1.51474	-5.8684	1.51838	-4.38121	1.52105	-2.94626	1.52017	-1.4462	1.52287	-0.68364	1.52444	-0.22266		1.38925	-10.1742	1.53971	-12.7307	1.52003	-2.92567
		1.41117	-24.4555	1.4002	-17.2474	1.38925	-10.1742	1.38795	-4.70015	1.38983	-2.20301	1.39233	-0.86205		1.55775	-18.3796	1.5398	-17.1585	1.53971	-12.7307	1.53882	-7.17541	1.53479	-3.53016	1.53444	-1.25211		1.51367	-5.80113	1.51735	-4.37846	1.52003	-2.92567	1.51919	-1.47285	1.52186	-0.67884	1.52344	-0.22299		1.38818	-10.1054	1.53869	-12.7215	1.51909	-2.98747
		1.41002	-24.2995	1.39909	-17.125	1.38818	-10.1054	1.38692	-4.66434	1.38882	-2.1852	1.39132	-0.851		1.55701	-18.5419	1.53891	-17.2362	1.53869	-12.7215	1.53775	-7.13355	1.53372	-3.4851	1.5334	-1.22741		1.51266	-5.78997	1.51634	-4.35196	1.51909	-2.98747	1.51816	-1.43852	1.52086	-0.6784	1.52244	-0.22103		1.38709	-10.0063	1.5378	-12.7898	1.51801	-2.90741
		1.40888	-24.1552	1.39787	-16.9215	1.38709	-10.0063	1.38588	-4.62247	1.38779	-2.1633	1.39031	-0.83825		1.55617	-18.6463	1.53802	-17.3024	1.5378	-12.7898	1.53678	-7.14782	1.53264	-3.43462	1.53236	-1.20266		1.51168	-5.80645	1.51532	-4.31954	1.51801	-2.90741	1.51718	-1.46538	1.51986	-0.6747	1.52144	-0.22424		1.38602	-9.93564	1.53688	-12.8388	1.51703	-2.92722
		1.40777	-24.0408	1.39675	-16.7905	1.38602	-9.93564	1.38485	-4.59167	1.38678	-2.14624	1.38931	-0.83449		1.55529	-18.7203	1.53709	-17.3342	1.53688	-12.8388	1.5357	-7.09872	1.53155	-3.38164	1.53132	-1.1726		1.51066	-5.78965	1.51436	-4.37989	1.51703	-2.92722	1.51615	-1.43072	1.51886	-0.67284	1.52044	-0.22371		1.38493	-9.84136	1.5359	-12.8518	1.51602	-2.91577
		1.40666	-23.9263	1.39565	-16.6731	1.38493	-9.84136	1.3838	-4.54783	1.38576	-2.1242	1.3883	-0.82216		1.55448	-18.8352	1.53615	-17.3897	1.5359	-12.8518	1.53469	-7.0967	1.53046	-3.32817	1.53028	-1.14901		1.50963	-5.75412	1.51336	-4.36816	1.51602	-2.91577	1.51518	-1.45667	1.51785	-0.67169	1.51944	-0.22332		1.38386	-9.77591	1.53489	-12.8447	1.51505	-2.95343
		1.40552	-23.7796	1.39446	-16.5009	1.38386	-9.77591	1.38278	-4.52021	1.38474	-2.10404	1.38728	-0.80964		1.55369	-18.9714	1.53534	-17.5007	1.53489	-12.8447	1.53361	-7.04272	1.52937	-3.27141	1.52923	-1.11805		1.50863	-5.75532	1.5123	-4.29717	1.51505	-2.95343	1.51414	-1.41933	1.51685	-0.66886	1.51844	-0.22649		1.38278	-9.6874	1.53399	-12.9045	1.51398	-2.87684
		1.40438	-23.6389	1.39339	-16.4175	1.38278	-9.6874	1.38175	-4.49177	1.38372	-2.08935	1.38628	-0.80752		1.55289	-19.0953	1.53448	-17.5834	1.53399	-12.9045	1.53258	-7.02291	1.52828	-3.2104	1.52818	-1.09011		1.50762	-5.74554	1.5113	-4.31544	1.51398	-2.87684	1.51316	-1.44263	1.51585	-0.66644	1.51745	-0.22772		1.38172	-9.62661	1.53304	-12.9349	1.51301	-2.90619
		1.40327	-23.5195	1.39232	-16.328	1.38172	-9.62661	1.38071	-4.45487	1.3827	-2.06608	1.38527	-0.79566		1.55207	-19.2065	1.53353	-17.6265	1.53304	-12.9349	1.53149	-6.96712	1.52718	-3.14992	1.52714	-1.06554		1.50658	-5.6993	1.51028	-4.28873	1.51301	-2.90619	1.51214	-1.41467	1.51485	-0.66605	1.51644	-0.22567		1.38064	-9.53982	1.53201	-12.9161	1.51201	-2.90492
		1.40213	-23.3758	1.39114	-16.1624	1.38064	-9.53982	1.37968	-4.41944	1.38168	-2.04812	1.38426	-0.78416		1.55133	-19.3684	1.5326	-17.6609	1.53201	-12.9161	1.53043	-6.92938	1.52608	-3.08631	1.5261	-1.03583		1.50553	-5.64401	1.50928	-4.27032	1.51201	-2.90492	1.51115	-1.42677	1.51384	-0.66047	1.51545	-0.23097		1.37959	-9.48848	1.53099	-12.9077	1.51103	-2.92596
		1.40097	-23.2076	1.39004	-16.0483	1.37959	-9.48848	1.37865	-4.38538	1.38067	-2.03121	1.38326	-0.77947		1.55057	-19.5179	1.53166	-17.6919	1.53099	-12.9077	1.52934	-6.87353	1.52497	-3.02118	1.52505	-1.00754		1.50453	-5.64346	1.50831	-4.33111	1.51103	-2.92596	1.51014	-1.41158	1.51285	-0.66387	1.51445	-0.22772		1.37852	-9.41456	1.53006	-12.9503	1.50995	-2.84514
		1.39981	-23.0494	1.38894	-15.9343	1.37852	-9.41456	1.3776	-4.33534	1.37965	-2.0123	1.38224	-0.76539		1.5497	-19.6025	1.53071	-17.738	1.53006	-12.9503	1.52824	-6.81387	1.52387	-2.95428	1.52401	-0.98346		1.50355	-5.6668	1.5073	-4.31215	1.50995	-2.84514	1.50913	-1.40627	1.51184	-0.65893	1.51345	-0.22893		1.37747	-9.36714	1.52905	-12.9463	1.50899	-2.87933
		1.39868	-22.9103	1.38774	-15.7513	1.37747	-9.36714	1.37658	-4.31297	1.37863	-1.99218	1.38123	-0.75625		1.54881	-19.667	1.52985	-17.8177	1.52905	-12.9463	1.52715	-6.75826	1.52275	-2.88412	1.52297	-0.95446		1.50255	-5.67078	1.50625	-4.24637	1.50899	-2.87933	1.50813	-1.40672	1.51084	-0.659	1.51245	-0.23406		1.37639	-9.28053	1.52799	-12.9074	1.50798	-2.87616
		1.39754	-22.7661	1.38666	-15.655	1.37639	-9.28053	1.37554	-4.27829	1.37762	-1.97852	1.38023	-0.75241		1.54801	-19.7906	1.52897	-17.8853	1.52799	-12.9074	1.52602	-6.67652	1.52164	-2.81506	1.52192	-0.92758		1.50153	-5.64118	1.50525	-4.2629	1.50798	-2.87616	1.50712	-1.39636	1.50984	-0.65768	1.51145	-0.22919		1.37532	-9.21288	1.52696	-12.89	1.50699	-2.88052
		1.39638	-22.6042	1.38559	-15.5768	1.37532	-9.21288	1.3745	-4.23659	1.37659	-1.95584	1.37922	-0.74142		1.54724	-19.937	1.52795	-17.888	1.52696	-12.89	1.52493	-6.62072	1.52053	-2.74361	1.52089	-0.9055		1.5005	-5.61239	1.50424	-4.24294	1.50699	-2.88052	1.50613	-1.40076	1.50884	-0.65769	1.51045	-0.23399		1.37423	-9.12427	1.52601	-12.9184	1.50594	-2.82453
		1.39525	-22.4685	1.38442	-15.419	1.37423	-9.12427	1.37348	-4.21354	1.37558	-1.93787	1.37821	-0.73144		1.54641	-20.045	1.52698	-17.9016	1.52601	-12.9184	1.52377	-6.51816	1.51942	-2.67314	1.51985	-0.87814		1.49949	-5.60412	1.50324	-4.23126	1.50594	-2.82453	1.50511	-1.38202	1.50784	-0.65707	1.50945	-0.23584		1.37319	-9.07763	1.52493	-12.8678	1.50497	-2.86271
		1.39414	-22.3535	1.38334	-15.3311	1.37319	-9.07763	1.37244	-4.16963	1.37456	-1.92063	1.37721	-0.72814		1.54558	-20.1502	1.52603	-17.9253	1.52493	-12.8678	1.52268	-6.46386	1.5183	-2.60067	1.51881	-0.85398		1.49846	-5.56731	1.50226	-4.27116	1.50497	-2.86271	1.50413	-1.40436	1.50684	-0.66009	1.50845	-0.23237		1.37212	-9.0097	1.52385	-12.817	1.50396	-2.85018
		1.39301	-22.2147	1.38227	-15.2429	1.37212	-9.0097	1.37142	-4.15548	1.37354	-1.90061	1.3762	-0.71646		1.54483	-20.3074	1.52504	-17.9438	1.52385	-12.817	1.5215	-6.34774	1.51719	-2.53122	1.51777	-0.83296		1.49741	-5.50889	1.50123	-4.22947	1.50396	-2.85018	1.5031	-1.37268	1.50585	-0.66057	1.50746	-0.23908		1.37107	-8.94941	1.5228	-12.7861	1.50295	-2.84014
		1.39185	-22.0497	1.38107	-15.0637	1.37107	-8.94941	1.3704	-4.12582	1.37253	-1.88374	1.37519	-0.70675		1.54404	-20.4356	1.52415	-18.0044	1.5228	-12.7861	1.52039	-6.28343	1.51608	-2.46082	1.51673	-0.80679		1.49642	-5.51918	1.50018	-4.16589	1.50295	-2.84014	1.50213	-1.40052	1.50484	-0.65962	1.50646	-0.23875		1.36998	-8.85965	1.52181	-12.791	1.5019	-2.78745
		1.39069	-21.8933	1.37999	-14.9678	1.36998	-8.85965	1.36936	-4.09146	1.37151	-1.86337	1.37418	-0.70428		1.54313	-20.4921	1.52321	-18.0357	1.52181	-12.791	1.51919	-6.15834	1.51497	-2.39343	1.5157	-0.78621		1.49544	-5.55043	1.49918	-4.1908	1.5019	-2.78745	1.50109	-1.36072	1.50385	-0.66301	1.50545	-0.23659		1.36892	-8.79597	1.52065	-12.6947	1.50094	-2.83391
		1.38956	-21.7506	1.37893	-14.8921	1.36892	-8.79597	1.36834	-4.06848	1.37049	-1.84938	1.37317	-0.69342		1.54223	-20.5546	1.52211	-17.9866	1.52065	-12.6947	1.51807	-6.08161	1.51386	-2.32194	1.51467	-0.76733		1.49444	-5.54418	1.49818	-4.17166	1.50094	-2.83391	1.50012	-1.3922	1.50284	-0.66009	1.50446	-0.24173		1.36785	-8.72724	1.51956	-12.6389	1.49992	-2.81117
		1.3884	-21.5852	1.37777	-14.75	1.36785	-8.72724	1.36729	-4.02113	1.36947	-1.8304	1.37217	-0.68575		1.54143	-20.6799	1.52111	-17.9824	1.51956	-12.6389	1.51686	-5.94912	1.51275	-2.25372	1.51363	-0.74439		1.49339	-5.49244	1.49718	-4.16527	1.49992	-2.81117	1.49909	-1.3585	1.50185	-0.66167	1.50346	-0.24341		1.36682	-8.69349	1.51846	-12.5774	1.49891	-2.79781
		1.38722	-21.4055	1.37672	-14.6887	1.36682	-8.69349	1.36626	-3.9881	1.36846	-1.81315	1.37116	-0.68117		1.54065	-20.817	1.52013	-17.9891	1.51846	-12.5774	1.51572	-5.86411	1.51164	-2.18848	1.5126	-0.72686		1.49237	-5.46498	1.49619	-4.19725	1.49891	-2.79781	1.49811	-1.38747	1.50085	-0.66063	1.50246	-0.23867		1.36575	-8.62763	1.51743	-12.5546	1.49787	-2.7543
		1.38608	-21.2562	1.37568	-14.6317	1.36575	-8.62763	1.36525	-3.97027	1.36744	-1.79528	1.37015	-0.66917		1.5398	-20.9141	1.51909	-17.9727	1.51743	-12.5546	1.51451	-5.7292	1.51054	-2.12523	1.51158	-0.70949		1.49136	-5.46327	1.49516	-4.15337	1.49787	-2.7543	1.49708	-1.35391	1.49985	-0.66206	1.50146	-0.24708		1.3647	-8.57421	1.51621	-12.4179	1.49692	-2.81065
		1.38496	-21.1291	1.37451	-14.4796	1.3647	-8.57421	1.3642	-3.9212	1.36642	-1.77719	1.36914	-0.66369		1.53897	-21.0183	1.51816	-18.0097	1.51621	-12.4179	1.51334	-5.62752	1.50945	-2.0656	1.51054	-0.68961		1.49033	-5.42213	1.49411	-4.09237	1.49692	-2.81065	1.49611	-1.37786	1.49885	-0.66127	1.50046	-0.24539		1.36363	-8.5028	1.51509	-12.3431	1.49588	-2.76501
		1.38381	-20.9784	1.37344	-14.394	1.36363	-8.5028	1.36318	-3.8987	1.36541	-1.75956	1.36814	-0.65917		1.53819	-21.1559	1.51713	-17.9881	1.51509	-12.3431	1.51213	-5.49608	1.50835	-2.0063	1.50952	-0.67309		1.48928	-5.36991	1.49311	-4.11131	1.49588	-2.76501	1.49508	-1.35192	1.49785	-0.66384	1.49946	-0.24398		1.36259	-8.45669	1.51395	-12.2579	1.49488	-2.76152
		1.38265	-20.8155	1.37238	-14.3231	1.36259	-8.45669	1.36214	-3.86602	1.36439	-1.74777	1.36713	-0.64545		1.53735	-21.2556	1.51596	-17.8919	1.51395	-12.2579	1.51095	-5.37889	1.50726	-1.94925	1.50849	-0.65832		1.48829	-5.38596	1.49211	-4.10438	1.49488	-2.76152	1.4941	-1.37112	1.49685	-0.66404	1.49847	-0.24909		1.36153	-8.39586	1.51286	-12.1993	1.49384	-2.72456
		1.38152	-20.6829	1.37121	-14.1672	1.36153	-8.39586	1.36112	-3.83743	1.36338	-1.72964	1.36612	-0.64209		1.53641	-21.2955	1.51493	-17.8693	1.51286	-12.1993	1.50975	-5.25359	1.50617	-1.89294	1.50746	-0.63974		1.48733	-5.42076	1.49112	-4.10132	1.49384	-2.72456	1.49308	-1.35532	1.49585	-0.66061	1.49747	-0.24806		1.36049	-8.35062	1.51158	-12.025	1.4929	-2.78406
		1.38043	-20.5846	1.37014	-14.0838	1.36049	-8.35062	1.3601	-3.81985	1.36236	-1.71252	1.36512	-0.63822		1.53551	-21.3563	1.5139	-17.8441	1.51158	-12.025	1.50853	-5.12097	1.50508	-1.83876	1.50644	-0.62693		1.4863	-5.39597	1.49012	-4.11977	1.4929	-2.78406	1.49209	-1.36145	1.49485	-0.66334	1.49647	-0.25064		1.35942	-8.27758	1.51044	-11.9371	1.49185	-2.72657
		1.37932	-20.4719	1.36907	-14.01	1.35942	-8.27758	1.35906	-3.77765	1.36135	-1.69708	1.36411	-0.62474		1.53471	-21.4784	1.51279	-17.7868	1.51044	-11.9371	1.50735	-5.00693	1.504	-1.78945	1.50542	-0.61406		1.48525	-5.34182	1.48907	-4.06031	1.49185	-2.72657	1.4911	-1.3679	1.49385	-0.66429	1.49547	-0.2536		1.35837	-8.22538	1.50927	-11.8275	1.49085	-2.73395
		1.37819	-20.334	1.36792	-13.868	1.35837	-8.22538	1.35804	-3.75321	1.36033	-1.68335	1.36311	-0.62339		1.53389	-21.5959	1.5118	-17.7865	1.50927	-11.8275	1.50612	-4.86218	1.50292	-1.7382	1.5044	-0.59822		1.48423	-5.31436	1.48804	-4.01521	1.49085	-2.73395	1.49008	-1.35469	1.49285	-0.66587	1.49447	-0.25137		1.35731	-8.1671	1.50809	-11.7153	1.48982	-2.70218
		1.37707	-20.214	1.36687	-13.8041	1.35731	-8.1671	1.35701	-3.72785	1.35931	-1.66222	1.3621	-0.61773		1.53303	-21.6788	1.51067	-17.7013	1.50809	-11.7153	1.50495	-4.75359	1.50185	-1.69438	1.50338	-0.58692		1.48323	-5.31865	1.48705	-4.04648	1.48982	-2.70218	1.4891	-1.36708	1.49186	-0.6695	1.49347	-0.25395		1.35628	-8.138	1.50677	-11.5207	1.48888	-2.76404
		1.37596	-20.1029	1.36583	-13.7561	1.35628	-8.138	1.35597	-3.68098	1.3583	-1.64625	1.36109	-0.60563		1.53218	-21.7719	1.50943	-17.5615	1.50677	-11.5207	1.5037	-4.60192	1.50078	-1.65019	1.50236	-0.57658		1.4822	-5.28673	1.48606	-4.04525	1.48888	-2.76404	1.48808	-1.35188	1.49085	-0.66898	1.49247	-0.25636		1.35523	-8.0844	1.5056	-11.4114	1.48781	-2.68758
		1.37483	-19.9671	1.36469	-13.6318	1.35523	-8.0844	1.35495	-3.66322	1.35728	-1.62854	1.36009	-0.60429		1.53133	-21.8701	1.50836	-17.5114	1.5056	-11.4114	1.50255	-4.50459	1.49971	-1.60622	1.50134	-0.56094		1.48116	-5.24386	1.48506	-4.03561	1.48781	-2.68758	1.4871	-1.37311	1.48985	-0.6673	1.49147	-0.25417		1.35418	-8.03549	1.50438	-11.2766	1.48683	-2.70747
		1.37366	-19.7924	1.36364	-13.567	1.35418	-8.03549	1.35392	-3.62906	1.35627	-1.61418	1.35908	-0.59933		1.53043	-21.9291	1.50725	-17.4336	1.50438	-11.2766	1.5013	-4.35118	1.49865	-1.56597	1.50033	-0.55462		1.48018	-5.26246	1.48404	-4.03474	1.48683	-2.70747	1.48608	-1.34495	1.48886	-0.67195	1.49047	-0.25692		1.35312	-7.96686	1.50312	-11.1122	1.48581	-2.68795
		1.37252	-19.644	1.36259	-13.5109	1.35312	-7.96686	1.35288	-3.58987	1.35525	-1.5966	1.35807	-0.58669		1.52947	-21.9545	1.50607	-17.3358	1.50312	-11.1122	1.50016	-4.25906	1.49759	-1.5275	1.49931	-0.54157		1.47921	-5.29988	1.48301	-3.98781	1.48581	-2.68795	1.48511	-1.37731	1.48786	-0.67124	1.48948	-0.26161		1.35206	-7.90711	1.50179	-10.9034	1.48486	-2.73841
		1.37141	-19.5319	1.36143	-13.3635	1.35206	-7.90711	1.35185	-3.56438	1.35423	-1.58172	1.35707	-0.58666		1.52855	-22.0061	1.50498	-17.272	1.50179	-10.9034	1.49891	-4.10762	1.49653	-1.49174	1.49829	-0.53056		1.47819	-5.27229	1.48199	-3.953	1.48486	-2.73841	1.48407	-1.34281	1.48686	-0.67162	1.48848	-0.25823		1.351	-7.84503	1.50057	-10.769	1.48379	-2.66464
		1.37029	-19.4057	1.36036	-13.2792	1.351	-7.84503	1.35082	-3.52805	1.35322	-1.56633	1.35606	-0.57827		1.52771	-22.1076	1.50375	-17.1258	1.50057	-10.769	1.49777	-4.01834	1.49548	-1.4585	1.49728	-0.52568		1.47712	-5.19197	1.481	-3.99312	1.48379	-2.66464	1.4831	-1.36937	1.48586	-0.67053	1.48748	-0.25914		1.34996	-7.80772	1.49931	-10.6041	1.48281	-2.68623
		1.36916	-19.2784	1.35932	-13.2293	1.34996	-7.80772	1.34981	-3.51528	1.35221	-1.55344	1.35505	-0.56915		1.52686	-22.2001	1.50244	-16.9446	1.49931	-10.6041	1.49655	-3.87991	1.49442	-1.42569	1.49626	-0.51405		1.47611	-5.18061	1.48002	-3.99985	1.48281	-2.68623	1.48207	-1.3425	1.48486	-0.67428	1.48648	-0.26283		1.34891	-7.75358	1.49798	-10.3975	1.4818	-2.6767
		1.36808	-19.1864	1.35818	-13.1034	1.34891	-7.75358	1.34878	-3.48339	1.35119	-1.53686	1.35406	-0.57057		1.52597	-22.2674	1.5013	-16.849	1.49798	-10.3975	1.49541	-3.79031	1.49338	-1.39614	1.49525	-0.50445		1.47512	-5.19763	1.47901	-3.97568	1.4818	-2.6767	1.4811	-1.36703	1.48386	-0.67614	1.48548	-0.25914		1.34785	-7.69302	1.49664	-10.1839	1.48084	-2.7153
		1.36701	-19.1219	1.35713	-13.0429	1.34785	-7.69302	1.34774	-3.44414	1.35018	-1.52327	1.35305	-0.5612		1.52507	-22.3282	1.50011	-16.7245	1.49664	-10.1839	1.49421	-3.66834	1.49233	-1.36649	1.49424	-0.49867		1.47409	-5.16815	1.47798	-3.96831	1.48084	-2.7153	1.48007	-1.34182	1.48286	-0.67418	1.48448	-0.26389		1.34677	-7.61066	1.49539	-10.0301	1.47977	-2.64561
		1.36592	-19.0263	1.35609	-12.9969	1.34677	-7.61066	1.34672	-3.42556	1.34916	-1.50882	1.35204	-0.55384		1.52416	-22.3877	1.49885	-16.5739	1.49539	-10.0301	1.49306	-3.57599	1.49129	-1.34007	1.49322	-0.48924		1.47306	-5.13308	1.47696	-3.93545	1.47977	-2.64561	1.47909	-1.36548	1.48186	-0.67427	1.48348	-0.265		1.34571	-7.55239	1.49408	-9.83727	1.4788	-2.67459
		1.3648	-18.9023	1.35495	-12.8697	1.34571	-7.55239	1.34568	-3.38593	1.34815	-1.49563	1.35104	-0.55292		1.5232	-22.4099	1.49765	-16.4399	1.49408	-9.83727	1.49189	-3.46968	1.49025	-1.31635	1.49221	-0.48198		1.47209	-5.15917	1.47594	-3.90274	1.4788	-2.67459	1.47808	-1.3488	1.48086	-0.67583	1.48248	-0.26273		1.34466	-7.49828	1.49271	-9.60602	1.47779	-2.66872
		1.3637	-18.7975	1.3539	-12.8042	1.34466	-7.49828	1.34465	-3.35384	1.34714	-1.48202	1.35003	-0.54515		1.52221	-22.4174	1.49631	-16.2215	1.49271	-9.60602	1.49075	-3.37959	1.48921	-1.29404	1.4912	-0.47683		1.47111	-5.18382	1.47495	-3.93788	1.47779	-2.66872	1.47709	-1.35762	1.47986	-0.67268	1.48148	-0.26614		1.34363	-7.46747	1.49136	-9.38828	1.47681	-2.68295
		1.3626	-18.6963	1.35286	-12.7548	1.34363	-7.46747	1.34363	-3.33635	1.34613	-1.46916	1.34903	-0.53944		1.52126	-22.4516	1.49494	-16.0049	1.49136	-9.38828	1.48961	-3.29328	1.48818	-1.27099	1.49019	-0.46863		1.47007	-5.14633	1.47398	-3.95292	1.47681	-2.68295	1.47608	-1.35074	1.47886	-0.67703	1.48048	-0.2646		1.34258	-7.41094	1.49011	-9.22715	1.47575	-2.62398
		1.36148	-18.5692	1.35172	-12.6276	1.34258	-7.41094	1.3426	-3.29894	1.34511	-1.45663	1.34802	-0.53818		1.52037	-22.5191	1.49371	-15.8559	1.49011	-9.22715	1.48846	-3.19775	1.48714	-1.24842	1.48918	-0.46325		1.46902	-5.08514	1.47296	-3.91987	1.47575	-2.62398	1.47508	-1.34972	1.47786	-0.67766	1.47948	-0.26373		1.34152	-7.35151	1.48876	-9.01077	1.47479	-2.66078
		1.36033	-18.4173	1.35066	-12.5598	1.34152	-7.35151	1.34157	-3.27075	1.3441	-1.44116	1.34702	-0.53193		1.51948	-22.5839	1.49243	-15.6746	1.48876	-9.01077	1.48735	-3.12952	1.48611	-1.22933	1.48818	-0.45899		1.46801	-5.0718	1.47193	-3.9096	1.47479	-2.66078	1.47408	-1.35119	1.47686	-0.67547	1.47849	-0.26805		1.34045	-7.27493	1.48739	-8.77911	1.47379	-2.65897
		1.35922	-18.3028	1.34963	-12.5203	1.34045	-7.27493	1.34054	-3.24344	1.34309	-1.42751	1.34601	-0.52535		1.51853	-22.6172	1.49109	-15.4715	1.48739	-8.77911	1.4862	-3.03406	1.48508	-1.20944	1.48716	-0.45157		1.46702	-5.09128	1.47092	-3.88827	1.47379	-2.65897	1.47307	-1.34174	1.47586	-0.6761	1.47748	-0.26686		1.33941	-7.2361	1.48606	-8.57069	1.47279	-2.66171
		1.35814	-18.2231	1.3485	-12.3993	1.33941	-7.2361	1.33952	-3.21713	1.34207	-1.41536	1.34501	-0.5246		1.51755	-22.6271	1.48977	-15.2683	1.48606	-8.57069	1.48511	-2.98104	1.48405	-1.19024	1.48616	-0.4472		1.466	-5.06716	1.4699	-3.85516	1.47279	-2.66171	1.47209	-1.35666	1.47486	-0.67485	1.47648	-0.26428		1.33836	-7.18803	1.4848	-8.41221	1.47174	-2.61286
		1.35705	-18.1289	1.34745	-12.3381	1.33836	-7.18803	1.33849	-3.19281	1.34106	-1.40136	1.344	-0.51705		1.51655	-22.6321	1.48836	-15.0059	1.4848	-8.41221	1.48397	-2.88964	1.48302	-1.17154	1.48515	-0.4433		1.46497	-5.03412	1.46892	-3.90801	1.47174	-2.61286	1.47107	-1.33838	1.47386	-0.67823	1.47549	-0.26993		1.33732	-7.14338	1.48343	-8.17755	1.47078	-2.64998
		1.35594	-18.0136	1.34641	-12.2934	1.33732	-7.14338	1.33746	-3.15198	1.34005	-1.38956	1.343	-0.51361		1.51554	-22.6245	1.48695	-14.7553	1.48343	-8.17755	1.4829	-2.84819	1.48199	-1.15675	1.48414	-0.43585		1.464	-5.06583	1.46794	-3.90966	1.47078	-2.64998	1.47009	-1.36085	1.47286	-0.67855	1.47448	-0.26558		1.33625	-7.07199	1.48209	-7.96556	1.46977	-2.64414
		1.35487	-17.9353	1.34527	-12.17	1.33625	-7.07199	1.33643	-3.12899	1.33904	-1.37706	1.342	-0.51245		1.51451	-22.6064	1.48564	-14.5651	1.48209	-7.96556	1.48176	-2.76096	1.48097	-1.14247	1.48314	-0.43438		1.46302	-5.08669	1.4669	-3.85607	1.46977	-2.64414	1.46906	-1.32975	1.47186	-0.67974	1.47348	-0.26644		1.3352	-7.01807	1.48078	-7.77029	1.46877	-2.63966
		1.35381	-17.8775	1.34422	-12.1022	1.3352	-7.01807	1.33541	-3.10947	1.33802	-1.3638	1.34099	-0.50492		1.51351	-22.6053	1.4843	-14.3484	1.48078	-7.77029	1.4807	-2.72486	1.47994	-1.12605	1.48213	-0.42983		1.46198	-5.0401	1.46588	-3.85504	1.46877	-2.63966	1.46809	-1.35946	1.47087	-0.681	1.47249	-0.27018		1.33415	-6.96433	1.47955	-7.62775	1.46773	-2.59655
		1.35271	-17.7705	1.34319	-12.0568	1.33415	-6.96433	1.33437	-3.0679	1.33701	-1.354	1.33999	-0.50003		1.51255	-22.6283	1.48292	-14.1013	1.47955	-7.62775	1.47958	-2.64604	1.47892	-1.11205	1.48112	-0.42344		1.46092	-4.97514	1.46487	-3.83498	1.46773	-2.59655	1.46706	-1.32796	1.46986	-0.6764	1.47148	-0.26634		1.33312	-6.93494	1.47817	-7.39081	1.46677	-2.64527
		1.35157	-17.6295	1.34206	-11.937	1.33312	-6.93494	1.33336	-3.05062	1.336	-1.34151	1.33899	-0.49942		1.51158	-22.6485	1.48147	-13.837	1.47817	-7.39081	1.47853	-2.61479	1.4779	-1.10075	1.48012	-0.42203		1.45992	-4.97701	1.46386	-3.8107	1.46677	-2.64527	1.46609	-1.35681	1.46886	-0.67692	1.47048	-0.26684		1.33205	-6.86969	1.47688	-7.21129	1.46575	-2.6194
		1.35047	-17.5269	1.341	-11.8834	1.33205	-6.86969	1.33234	-3.03001	1.33499	-1.33316	1.33798	-0.49255		1.51055	-22.63	1.48003	-13.555	1.47688	-7.21129	1.47742	-2.54846	1.47688	-1.0862	1.47911	-0.41797		1.45894	-4.99726	1.46289	-3.86671	1.46575	-2.6194	1.46506	-1.32917	1.46786	-0.67825	1.46949	-0.27023		1.331	-6.80917	1.47559	-7.03156	1.46475	-2.61502
		1.34939	-17.4434	1.33997	-11.8437	1.331	-6.80917	1.33131	-3.00121	1.33399	-1.32366	1.33698	-0.4896		1.50946	-22.5758	1.47863	-13.2955	1.47559	-7.03156	1.47637	-2.51806	1.47587	-1.07718	1.4781	-0.41305		1.45792	-4.97331	1.46189	-3.85476	1.46475	-2.61502	1.46408	-1.34942	1.46686	-0.67788	1.46848	-0.26525		1.32992	-6.7339	1.4744	-6.91297	1.46371	-2.57647
		1.34828	-17.33	1.33887	-11.7305	1.32992	-6.7339	1.33029	-2.97656	1.33297	-1.31221	1.33598	-0.48852		1.50838	-22.5209	1.47725	-13.074	1.4744	-6.91297	1.47528	-2.46211	1.47485	-1.06764	1.4771	-0.41034		1.4569	-4.95521	1.46085	-3.79926	1.46371	-2.57647	1.46306	-1.32856	1.46586	-0.67749	1.46749	-0.26774		1.32888	-6.68872	1.47305	-6.69065	1.46276	-2.63307
		1.34718	-17.2171	1.33778	-11.6562	1.32888	-6.68872	1.32925	-2.94362	1.33197	-1.30117	1.33497	-0.48112		1.50729	-22.4661	1.47589	-12.843	1.47305	-6.69065	1.47422	-2.42553	1.47383	-1.05687	1.47609	-0.40753		1.45592	-4.97485	1.45983	-3.80804	1.46276	-2.63307	1.46208	-1.34648	1.46486	-0.67502	1.46649	-0.26846		1.32782	-6.62869	1.47182	-6.54649	1.46173	-2.59591
		1.3461	-17.1426	1.33674	-11.606	1.32782	-6.62869	1.32824	-2.92606	1.33095	-1.29338	1.33397	-0.48092		1.50619	-22.4072	1.47446	-12.5639	1.47182	-6.54649	1.47315	-2.38182	1.47282	-1.04847	1.47509	-0.40344		1.45492	-4.98016	1.45883	-3.79269	1.46173	-2.59591	1.46106	-1.32716	1.46386	-0.67349	1.46548	-0.26537		1.32679	-6.59196	1.47058	-6.39519	1.46073	-2.59437
		1.34504	-17.0853	1.33563	-11.4796	1.32679	-6.59196	1.32721	-2.90274	1.32994	-1.28103	1.33297	-0.47916		1.5051	-22.3491	1.47299	-12.2863	1.47058	-6.39519	1.47209	-2.34241	1.4718	-1.03677	1.47409	-0.40299		1.45387	-4.92793	1.45782	-3.77198	1.46073	-2.59437	1.46007	-1.33493	1.46286	-0.67562	1.46449	-0.26886		1.32572	-6.52196	1.46939	-6.2782	1.4597	-2.56194
		1.34396	-17.0008	1.33453	-11.3964	1.32572	-6.52196	1.32618	-2.86628	1.32894	-1.27408	1.33196	-0.47123		1.50404	-22.3127	1.47157	-12.0166	1.46939	-6.2782	1.47105	-2.31499	1.47079	-1.02688	1.47308	-0.40033		1.45283	-4.88094	1.45685	-3.82091	1.4597	-2.56194	1.45906	-1.32891	1.46186	-0.67478	1.46349	-0.26745		1.32466	-6.46055	1.46807	-6.07648	1.45875	-2.62229
		1.34284	-16.8787	1.33348	-11.3407	1.32466	-6.46055	1.32516	-2.84847	1.32793	-1.26405	1.33096	-0.47054		1.50299	-22.2803	1.47017	-11.7589	1.46807	-6.07648	1.46998	-2.27253	1.46977	-1.01927	1.47207	-0.39487		1.45183	-4.88142	1.45583	-3.79319	1.45875	-2.62229	1.45806	-1.32612	1.46086	-0.67266	1.46248	-0.26506		1.32358	-6.38168	1.46689	-5.96472	1.4577	-2.56546
		1.34175	-16.7855	1.33238	-11.2209	1.32358	-6.38168	1.32414	-2.82962	1.32692	-1.25523	1.32996	-0.47033		1.50184	-22.1857	1.46881	-11.5451	1.46689	-5.96472	1.46895	-2.25307	1.46876	-1.012	1.47107	-0.39427		1.45084	-4.89299	1.45479	-3.7413	1.4577	-2.56546	1.45706	-1.33126	1.45986	-0.6721	1.46149	-0.26834		1.32254	-6.34196	1.46569	-5.84077	1.45671	-2.57593
		1.34069	-16.7174	1.33129	-11.1475	1.32254	-6.34196	1.32311	-2.79567	1.32591	-1.24547	1.32895	-0.4614		1.50063	-22.0521	1.46747	-11.3259	1.46569	-5.84077	1.46787	-2.20265	1.46775	-1.00296	1.47007	-0.39232		1.44983	-4.88329	1.45379	-3.75896	1.45671	-2.57593	1.45605	-1.3183	1.45886	-0.6749	1.46049	-0.26752		1.3215	-6.29144	1.4645	-5.72574	1.45569	-2.5505
		1.33957	-16.5972	1.33026	-11.109	1.3215	-6.29144	1.3221	-2.7802	1.3249	-1.23557	1.32795	-0.46297		1.49942	-21.9249	1.46602	-11.0443	1.4645	-5.72574	1.46687	-2.20129	1.46674	-0.9975	1.46906	-0.38773		1.44881	-4.86264	1.45278	-3.74343	1.45569	-2.5505	1.45507	-1.3361	1.45786	-0.67195	1.45948	-0.26576		1.32046	-6.25922	1.46324	-5.5584	1.45474	-2.60637
		1.33843	-16.4557	1.32917	-11.0043	1.32046	-6.25922	1.32108	-2.75852	1.32389	-1.22675	1.32695	-0.46049		1.49828	-21.8273	1.4646	-10.7911	1.46324	-5.5584	1.465	-2.12766	1.46572	-0.98863	1.46806	-0.38692		1.44782	-4.87041	1.45178	-3.7274	1.45474	-2.60637	1.45405	-1.31173	1.45686	-0.67347	1.45849	-0.2682		1.31939	-6.18593	1.4621	-5.47292	1.45368	-2.54154
		1.33732	-16.3422	1.32808	-10.9325	1.31939	-6.18593	1.32006	-2.7382	1.32289	-1.22001	1.32594	-0.45335		1.49708	-21.712	1.46324	-10.5572	1.4621	-5.47292	1.46322	-2.11354	1.46472	-0.98472	1.46706	-0.38668		1.44681	-4.86009	1.4508	-3.77135	1.45368	-2.54154	1.45307	-1.33361	1.45586	-0.67174	1.45748	-0.26617		1.31834	-6.12787	1.46094	-5.37319	1.45269	-2.55434
		1.33625	-16.2681	1.32703	-10.8734	1.31834	-6.12787	1.31904	-2.71915	1.32188	-1.2115	1.32495	-0.45538		1.49586	-21.5743	1.46187	-10.3226	1.46094	-5.37319	1.46217	-2.08062	1.46371	-0.97639	1.46605	-0.3816		1.44577	-4.8185	1.44977	-3.7329	1.45269	-2.55434	1.45204	-1.30454	1.45486	-0.67104	1.45648	-0.26555		1.31728	-6.0641	1.45977	-5.26376	1.45167	-2.53703
		1.33515	-16.1621	1.32591	-10.7342	1.31728	-6.0641	1.31802	-2.69644	1.32087	-1.20377	1.32394	-0.45042		1.4947	-21.4699	1.46056	-10.1412	1.45977	-5.26376	1.46115	-2.06906	1.4627	-0.97069	1.46506	-0.38285		1.44473	-4.7698	1.44874	-3.67926	1.45167	-2.53703	1.45106	-1.33032	1.45386	-0.67181	1.45549	-0.26808		1.31625	-6.03563	1.45856	-5.13379	1.45072	-2.58141
		1.33403	-16.037	1.32479	-10.6385	1.31625	-6.03563	1.31701	-2.68773	1.31986	-1.19634	1.32294	-0.44635		1.49351	-21.3543	1.45925	-9.94263	1.45856	-5.13379	1.4601	-2.03329	1.46169	-0.96462	1.46405	-0.37887		1.44373	-4.77372	1.44773	-3.69883	1.45072	-2.58141	1.45004	-1.3018	1.45286	-0.67163	1.45449	-0.26733		1.31519	-5.97982	1.45745	-5.06926	1.44966	-2.51659
		1.33294	-15.9503	1.32375	-10.5814	1.31519	-5.97982	1.31599	-2.66993	1.31886	-1.18875	1.32194	-0.44974		1.49221	-21.1655	1.45784	-9.67835	1.45745	-5.06926	1.4591	-2.03483	1.46068	-0.95806	1.46304	-0.37554		1.44275	-4.79396	1.44673	-3.68865	1.44966	-2.51659	1.44906	-1.32657	1.45186	-0.67193	1.45348	-0.26529		1.31415	-5.93041	1.45633	-4.99077	1.44867	-2.53566
		1.3319	-15.9034	1.32265	-10.4674	1.31415	-5.93041	1.31496	-2.6388	1.31785	-1.1819	1.32093	-0.44365		1.49084	-20.9373	1.45649	-9.47204	1.45633	-4.99077	1.45804	-1.9968	1.45967	-0.95462	1.46205	-0.37799		1.44174	-4.78145	1.44574	-3.68134	1.44867	-2.53566	1.44803	-1.29667	1.45086	-0.66963	1.45249	-0.26933		1.31308	-5.86515	1.45516	-4.88464	1.44766	-2.52502
		1.33082	-15.8239	1.32157	-10.41	1.31308	-5.86515	1.31394	-2.62175	1.31684	-1.17647	1.31993	-0.44089		1.48954	-20.7451	1.4552	-9.28472	1.45516	-4.88464	1.45705	-2.00394	1.45866	-0.94809	1.46104	-0.37364		1.44072	-4.75973	1.44474	-3.70468	1.44766	-2.52502	1.44705	-1.31726	1.44986	-0.67073	1.45148	-0.26527		1.31205	-5.83381	1.454	-4.78582	1.44669	-2.5507
		1.3297	-15.7001	1.32055	-10.3742	1.31205	-5.83381	1.31292	-2.60002	1.31584	-1.17101	1.31893	-0.44382		1.48827	-20.577	1.45389	-9.08423	1.454	-4.78582	1.45599	-1.96383	1.45766	-0.94559	1.46004	-0.37127		1.43971	-4.75304	1.44371	-3.66778	1.44669	-2.5507	1.44603	-1.29739	1.44885	-0.66783	1.45048	-0.26552		1.31101	-5.79229	1.45293	-4.74267	1.44563	-2.48963
		1.32861	-15.6029	1.31945	-10.2668	1.31101	-5.79229	1.3119	-2.5743	1.31483	-1.16317	1.31793	-0.43692		1.48693	-20.3692	1.45265	-8.9462	1.45293	-4.74267	1.455	-1.97315	1.45665	-0.94027	1.45904	-0.37222		1.4387	-4.73498	1.44268	-3.61842	1.44563	-2.48963	1.44505	-1.30949	1.44786	-0.66823	1.44949	-0.26836		1.30999	-5.76744	1.45182	-4.67207	1.44465	-2.51528
		1.32753	-15.5166	1.31836	-10.1905	1.30999	-5.76744	1.31089	-2.57048	1.31383	-1.15781	1.31693	-0.43428		1.4856	-20.1599	1.45138	-8.76925	1.45182	-4.67207	1.45394	-1.93446	1.45564	-0.93574	1.45803	-0.36779		1.43767	-4.70358	1.44168	-3.64519	1.44465	-2.51528	1.44403	-1.29694	1.44685	-0.66605	1.44848	-0.2648		1.30892	-5.70119	1.45067	-4.57742	1.44365	-2.51357
		1.3264	-15.3858	1.3173	-10.1197	1.30892	-5.70119	1.30988	-2.556	1.31282	-1.15543	1.31593	-0.43719		1.48431	-19.9785	1.45002	-8.54005	1.45067	-4.57742	1.45295	-1.9426	1.45463	-0.93179	1.45703	-0.36786		1.43662	-4.6554	1.44069	-3.64271	1.44365	-2.51357	1.44304	-1.29841	1.44585	-0.66445	1.44748	-0.26533		1.30788	-5.65625	1.44955	-4.50076	1.44266	-2.51931
		1.32524	-15.223	1.31618	-9.98118	1.30788	-5.65625	1.30886	-2.54006	1.31182	-1.1485	1.31492	-0.43166		1.48299	-19.7771	1.44876	-8.38823	1.44955	-4.50076	1.4519	-1.90864	1.45363	-0.92771	1.45603	-0.36747		1.43562	-4.65342	1.43969	-3.63484	1.44266	-2.51931	1.44203	-1.29702	1.44485	-0.66357	1.44649	-0.26772		1.30682	-5.59503	1.4485	-4.47421	1.44161	-2.4634
		1.32413	-15.1095	1.31508	-9.89837	1.30682	-5.59503	1.30785	-2.52903	1.31081	-1.1408	1.31392	-0.4305		1.48153	-19.4907	1.44752	-8.23672	1.4485	-4.47421	1.45091	-1.91435	1.45262	-0.92314	1.45503	-0.36371		1.43465	-4.68485	1.43868	-3.64148	1.44161	-2.4634	1.44103	-1.29041	1.44385	-0.6622	1.44548	-0.2651		1.3058	-5.57334	1.44738	-4.40009	1.44064	-2.49908
		1.32306	-15.0337	1.31404	-9.84567	1.3058	-5.57334	1.30683	-2.50506	1.30981	-1.13672	1.31292	-0.43196		1.48005	-19.1893	1.44628	-8.07995	1.44738	-4.40009	1.44987	-1.89364	1.45161	-0.91857	1.45402	-0.36332		1.43365	-4.68066	1.43765	-3.60017	1.44064	-2.49908	1.44004	-1.29922	1.44285	-0.66305	1.44449	-0.26643		1.30476	-5.52871	1.44627	-4.32786	1.43963	-2.49074
		1.32197	-14.9393	1.31295	-9.74409	1.30476	-5.52871	1.30583	-2.50309	1.30881	-1.13594	1.31192	-0.42778		1.47865	-18.9398	1.4451	-7.9784	1.44627	-4.32786	1.44886	-1.88525	1.45061	-0.91465	1.45303	-0.36377		1.43261	-4.6351	1.43662	-3.55679	1.43963	-2.49074	1.43902	-1.28221	1.44185	-0.66119	1.44349	-0.26669		1.30373	-5.50199	1.44517	-4.26805	1.43863	-2.4879
		1.32086	-14.8248	1.31187	-9.68064	1.30373	-5.50199	1.30481	-2.48406	1.3078	-1.12553	1.31092	-0.42552		1.47728	-18.7087	1.44385	-7.81828	1.44517	-4.26805	1.44784	-1.8735	1.4496	-0.91276	1.45202	-0.35858		1.43159	-4.62292	1.43563	-3.58915	1.43863	-2.4879	1.43804	-1.29817	1.44085	-0.66214	1.44248	-0.2636		1.30267	-5.43719	1.44416	-4.2591	1.43759	-2.44106
		1.31978	-14.7466	1.31083	-9.63077	1.30267	-5.43719	1.30379	-2.46259	1.30679	-1.12022	1.30992	-0.4274		1.47584	-18.4335	1.44256	-7.62957	1.44416	-4.2591	1.44682	-1.86021	1.4486	-0.90867	1.45102	-0.36036		1.43059	-4.6207	1.43464	-3.5896	1.43759	-2.44106	1.43701	-1.27577	1.43985	-0.66213	1.44148	-0.26569		1.30162	-5.38472	1.44303	-4.17844	1.43662	-2.47832
		1.31872	-14.6867	1.30972	-9.50837	1.30162	-5.38472	1.30278	-2.45632	1.30579	-1.1168	1.30891	-0.42257		1.4744	-18.1585	1.44138	-7.52556	1.44303	-4.17844	1.44581	-1.85653	1.44759	-0.90269	1.45002	-0.36026		1.42956	-4.58806	1.43363	-3.56937	1.43662	-2.47832	1.43603	-1.29587	1.43885	-0.6613	1.44048	-0.26553		1.30057	-5.33274	1.44195	-4.12573	1.43561	-2.46325
		1.31762	-14.5846	1.30862	-9.4227	1.30057	-5.33274	1.30176	-2.4312	1.30478	-1.11136	1.30791	-0.42184		1.47302	-17.923	1.44019	-7.40504	1.44195	-4.12573	1.44478	-1.83624	1.44658	-0.8994	1.44901	-0.35634		1.42853	-4.54857	1.43261	-3.56848	1.43561	-2.46325	1.43501	-1.26746	1.43785	-0.65842	1.43948	-0.2632		1.29957	-5.33326	1.44087	-4.07779	1.4346	-2.45457
		1.31648	-14.4371	1.30757	-9.36307	1.29957	-5.33326	1.30074	-2.41459	1.30378	-1.10751	1.30692	-0.4246		1.47159	-17.6516	1.43902	-7.28852	1.44087	-4.07779	1.44379	-1.84157	1.44558	-0.89578	1.44801	-0.35686		1.42753	-4.55116	1.43159	-3.53554	1.4346	-2.45457	1.43403	-1.29341	1.43685	-0.65975	1.43848	-0.26515		1.29854	-5.30282	1.43988	-4.08148	1.43356	-2.41714
		1.31537	-14.3188	1.30647	-9.25359	1.29854	-5.30282	1.29974	-2.41379	1.30278	-1.10504	1.30591	-0.41914		1.47003	-17.3056	1.43787	-7.21182	1.43988	-4.08148	1.44275	-1.81627	1.44457	-0.8916	1.44701	-0.356		1.42655	-4.57707	1.43057	-3.49942	1.43356	-2.41714	1.433	-1.26465	1.43585	-0.65943	1.43749	-0.26593		1.29751	-5.27554	1.43874	-3.99456	1.4326	-2.45692
		1.31428	-14.2305	1.3054	-9.19657	1.29751	-5.27554	1.29872	-2.39432	1.30177	-1.1011	1.30491	-0.4185		1.4685	-16.9716	1.43665	-7.06832	1.43874	-3.99456	1.44177	-1.82881	1.44356	-0.88781	1.44601	-0.35254		1.42554	-4.55997	1.42958	-3.53378	1.4326	-2.45692	1.43202	-1.28464	1.43485	-0.65816	1.43648	-0.26142		1.29644	-5.205	1.43769	-3.96666	1.43158	-2.4336
		1.31315	-14.0968	1.30437	-9.15457	1.29644	-5.205	1.29772	-2.3916	1.30077	-1.09701	1.30391	-0.42		1.46706	-16.6976	1.43543	-6.92341	1.43769	-3.96666	1.44072	-1.79607	1.44256	-0.88611	1.44501	-0.35312		1.4245	-4.52112	1.42859	-3.53568	1.43158	-2.4336	1.431	-1.25921	1.43385	-0.6572	1.43549	-0.26571		1.29542	-5.18153	1.43662	-3.92287	1.43057	-2.42724
		1.312	-13.9443	1.30328	-9.04918	1.29542	-5.18153	1.29671	-2.37836	1.29976	-1.09109	1.30291	-0.41425		1.46564	-16.4364	1.43431	-6.85617	1.43662	-3.92287	1.43974	-1.81205	1.44156	-0.88203	1.44401	-0.35293		1.42348	-4.49816	1.42758	-3.50663	1.43057	-2.42724	1.43001	-1.27408	1.43284	-0.65615	1.43448	-0.26383		1.29439	-5.1433	1.43563	-3.93003	1.42955	-2.39548
		1.3109	-13.834	1.30219	-8.98251	1.29439	-5.1433	1.2957	-2.37095	1.29876	-1.09083	1.30191	-0.41663		1.46417	-16.1398	1.43317	-6.76735	1.43563	-3.93003	1.43869	-1.77956	1.44055	-0.88023	1.443	-0.34975		1.42248	-4.49306	1.42655	-3.49685	1.42955	-2.39548	1.429	-1.26033	1.43184	-0.65449	1.43348	-0.2617		1.29338	-5.13437	1.4345	-3.84502	1.42859	-2.44421
		1.30984	-13.7709	1.30114	-8.92359	1.29338	-5.13437	1.2947	-2.36566	1.29776	-1.08892	1.30091	-0.41681		1.46271	-15.8521	1.43204	-6.6801	1.4345	-3.84502	1.43772	-1.79468	1.43955	-0.87667	1.442	-0.3494		1.42145	-4.46345	1.42554	-3.47257	1.42859	-2.44421	1.42801	-1.2687	1.43084	-0.65356	1.43248	-0.26512		1.29233	-5.08612	1.43348	-3.8333	1.42755	-2.40245
		1.30874	-13.6661	1.30004	-8.80375	1.29233	-5.08612	1.29368	-2.34824	1.29676	-1.08634	1.2999	-0.41059		1.46128	-15.5874	1.43091	-6.6106	1.43348	-3.8333	1.43667	-1.76613	1.43854	-0.87209	1.441	-0.34895		1.42042	-4.42786	1.42452	-3.43978	1.42755	-2.40245	1.427	-1.25648	1.42984	-0.65168	1.43148	-0.2616		1.2913	-5.05978	1.43243	-3.80199	1.42655	-2.39888
		1.30761	-13.5324	1.29895	-8.73632	1.2913	-5.05978	1.29267	-2.33585	1.29575	-1.08083	1.29891	-0.41475		1.45981	-15.288	1.42973	-6.48929	1.43243	-3.80199	1.43569	-1.77656	1.43754	-0.86907	1.44	-0.34551		1.41942	-4.43157	1.42353	-3.47207	1.42655	-2.39888	1.426	-1.2576	1.42884	-0.64899	1.43048	-0.26055		1.29027	-5.02083	1.43142	-3.79893	1.42552	-2.3701
		1.30651	-13.4302	1.29792	-8.68803	1.29027	-5.02083	1.29166	-2.33191	1.29475	-1.08133	1.29791	-0.41537		1.45826	-14.9456	1.42857	-6.38377	1.43142	-3.79893	1.43465	-1.75383	1.43653	-0.86499	1.439	-0.34703		1.41844	-4.45956	1.42254	-3.47155	1.42552	-2.3701	1.425	-1.25915	1.42784	-0.64787	1.42948	-0.26398		1.28927	-5.02358	1.4303	-3.72141	1.42457	-2.41812
		1.30544	-13.3606	1.29683	-8.58978	1.28927	-5.02358	1.29064	-2.31053	1.29375	-1.07719	1.2969	-0.4105		1.45676	-14.6321	1.42748	-6.33881	1.4303	-3.72141	1.43366	-1.76013	1.43552	-0.86175	1.438	-0.34648		1.41743	-4.43836	1.42151	-3.4313	1.42457	-2.41812	1.42399	-1.25126	1.42684	-0.65067	1.42848	-0.26088		1.28824	-4.99246	1.4293	-3.72142	1.42352	-2.36542
		1.30432	-13.2395	1.29577	-8.54604	1.28824	-4.99246	1.28964	-2.30798	1.29275	-1.07325	1.29591	-0.41261		1.45536	-14.3834	1.42638	-6.27382	1.4293	-3.72142	1.43263	-1.74253	1.43452	-0.85947	1.43699	-0.34318		1.41638	-4.38915	1.42048	-3.42493	1.42352	-2.36542	1.423	-1.25737	1.42584	-0.64988	1.42748	-0.26178		1.28723	-4.97741	1.42827	-3.70213	1.42253	-2.37359
		1.30316	-13.0721	1.29474	-8.50905	1.28723	-4.97741	1.28863	-2.30159	1.29174	-1.07164	1.29491	-0.41312		1.45396	-14.1358	1.42529	-6.20777	1.42827	-3.70213	1.43163	-1.7404	1.43351	-0.85495	1.43599	-0.34385		1.41536	-4.37232	1.41947	-3.40499	1.42253	-2.37359	1.42198	-1.24192	1.42484	-0.64718	1.42648	-0.26403		1.28618	-4.92817	1.42725	-3.68923	1.42151	-2.35241
		1.30205	-12.9571	1.29367	-8.42178	1.28618	-4.92817	1.28762	-2.28877	1.29074	-1.06849	1.2939	-0.40825		1.45252	-13.8589	1.42416	-6.141	1.42725	-3.68923	1.43063	-1.73764	1.43251	-0.8541	1.43499	-0.34304		1.41437	-4.37393	1.41845	-3.37287	1.42151	-2.35241	1.421	-1.2558	1.42383	-0.64425	1.42548	-0.25897		1.28516	-4.91094	1.42614	-3.62157	1.42055	-2.39885
		1.30098	-12.8856	1.29259	-8.3574	1.28516	-4.91094	1.28663	-2.29206	1.28974	-1.0656	1.2929	-0.41107		1.4511	-13.5998	1.42302	-6.04436	1.42614	-3.62157	1.4296	-1.72461	1.4315	-0.84911	1.43399	-0.33993		1.41334	-4.34766	1.41747	-3.41303	1.42055	-2.39885	1.41997	-1.23133	1.42283	-0.64433	1.42448	-0.26074		1.28414	-4.88627	1.42515	-3.62708	1.41949	-2.33442
		1.29988	-12.7795	1.29154	-8.29938	1.28414	-4.88627	1.28561	-2.27812	1.28874	-1.0661	1.2919	-0.40987		1.44971	-13.3531	1.4219	-5.96681	1.42515	-3.62708	1.4286	-1.72443	1.4305	-0.84584	1.43299	-0.34175		1.41231	-4.31257	1.41647	-3.40391	1.41949	-2.33442	1.41899	-1.25116	1.42183	-0.64306	1.42348	-0.26126		1.28314	-4.88498	1.42413	-3.61554	1.4185	-2.34768
		1.29875	-12.6524	1.29044	-8.18748	1.28314	-4.88498	1.28461	-2.2789	1.28773	-1.0621	1.2909	-0.40683		1.44828	-13.0814	1.42084	-5.94092	1.42413	-3.61554	1.42757	-1.70591	1.4295	-0.84467	1.43199	-0.34004		1.41132	-4.3287	1.41544	-3.35864	1.4185	-2.34768	1.41797	-1.22424	1.42083	-0.64324	1.42248	-0.25715		1.2821	-4.85123	1.42308	-3.58438	1.41749	-2.32999
		1.29766	-12.5557	1.28937	-8.13123	1.2821	-4.85123	1.28361	-2.27228	1.28674	-1.06245	1.2899	-0.41118		1.44681	-12.788	1.41978	-5.89642	1.42308	-3.58438	1.42659	-1.71517	1.42849	-0.83912	1.43098	-0.33749		1.41034	-4.34543	1.41442	-3.35966	1.41749	-2.32999	1.41698	-1.24161	1.41983	-0.64105	1.42148	-0.26011		1.28108	-4.83018	1.42201	-3.54016	1.41651	-2.36169
		1.29661	-12.5027	1.28835	-8.10676	1.28108	-4.83018	1.28259	-2.25985	1.28574	-1.06225	1.2889	-0.40883		1.44539	-12.5295	1.41869	-5.83392	1.42201	-3.54016	1.42555	-1.68778	1.42748	-0.83713	1.42999	-0.34088		1.40931	-4.31605	1.41341	-3.33773	1.41651	-2.36169	1.41596	-1.21857	1.41883	-0.64036	1.42048	-0.25912		1.28004	-4.78305	1.42102	-3.54814	1.41546	-2.3056
		1.29551	-12.3994	1.2873	-8.03678	1.28004	-4.78305	1.28159	-2.25954	1.28473	-1.05764	1.2879	-0.40569		1.44405	-12.3184	1.41758	-5.77748	1.42102	-3.54814	1.42457	-1.70529	1.42648	-0.83361	1.42899	-0.33803		1.40826	-4.25848	1.4124	-3.31595	1.41546	-2.3056	1.41498	-1.23702	1.41783	-0.63838	1.41948	-0.25733		1.27903	-4.77857	1.42	-3.53495	1.41448	-2.32339
		1.29438	-12.2623	1.28625	-8.01022	1.27903	-4.77857	1.28059	-2.25327	1.28373	-1.06053	1.2869	-0.41095		1.44273	-12.1145	1.41648	-5.70591	1.42	-3.53495	1.42353	-1.6749	1.42548	-0.83145	1.42798	-0.3368		1.40725	-4.24871	1.41142	-3.35526	1.41448	-2.32339	1.41396	-1.21752	1.41683	-0.63671	1.41848	-0.25892		1.27802	-4.76314	1.41894	-3.49901	1.41347	-2.31221
		1.29327	-12.1552	1.28523	-7.98179	1.27802	-4.76314	1.27957	-2.23362	1.28273	-1.06054	1.2859	-0.40841		1.44138	-11.8951	1.41539	-5.64871	1.41894	-3.49901	1.42255	-1.69226	1.42448	-0.83176	1.42699	-0.33796		1.40625	-4.25266	1.41041	-3.33608	1.41347	-2.31221	1.41297	-1.22757	1.41583	-0.63579	1.41748	-0.25847		1.27703	-4.77159	1.41789	-3.46656	1.41248	-2.32919
		1.29221	-12.09	1.28416	-7.89283	1.27703	-4.77159	1.27781	-2.2235	1.28173	-1.05779	1.2849	-0.40497		1.44003	-11.6798	1.41435	-5.63153	1.41789	-3.46656	1.4215	-1.66113	1.42347	-0.82722	1.42598	-0.33569		1.40523	-4.22707	1.40937	-3.28027	1.41248	-2.32919	1.41196	-1.21353	1.41483	-0.63381	1.41648	-0.25589		1.27599	-4.73439	1.41691	-3.48011	1.41144	-2.27638
		1.29111	-11.9826	1.28308	-7.83637	1.27599	-4.73439	1.27607	-2.23685	1.28073	-1.0581	1.2839	-0.4093		1.43868	-11.4596	1.41332	-5.60648	1.41691	-3.48011	1.42053	-1.67967	1.42247	-0.82561	1.42498	-0.33551		1.40421	-4.20211	1.40836	-3.29283	1.41144	-2.27638	1.41096	-1.21928	1.41382	-0.63061	1.41548	-0.25697		1.27498	-4.71988	1.41588	-3.4578	1.41046	-2.29884
		1.28996	-11.8341	1.28206	-7.79872	1.27498	-4.71988	1.27507	-2.23158	1.27973	-1.05681	1.2829	-0.40903		1.43733	-11.2407	1.41222	-5.53973	1.41588	-3.4578	1.41949	-1.65098	1.42146	-0.82224	1.42398	-0.33616		1.40322	-4.21709	1.40736	-3.27773	1.41046	-2.29884	1.40996	-1.21375	1.41282	-0.62943	1.41448	-0.25688		1.27395	-4.68895	1.41483	-3.42528	1.40945	-2.29229
		1.28886	-11.7314	1.28098	-7.71025	1.27395	-4.68895	1.27406	-2.22842	1.27873	-1.05633	1.2819	-0.40564		1.43597	-11.0123	1.41112	-5.48942	1.41483	-3.42528	1.41851	-1.6651	1.42046	-0.82013	1.42298	-0.33373		1.40223	-4.22519	1.40635	-3.26147	1.40945	-2.29229	1.40895	-1.20771	1.41182	-0.6293	1.41348	-0.25551		1.27295	-4.69302	1.41379	-3.40056	1.40845	-2.29619
		1.28781	-11.6713	1.27994	-7.68614	1.27295	-4.69302	1.27306	-2.22635	1.27773	-1.05408	1.2809	-0.4087		1.43465	-10.8141	1.41006	-5.44296	1.41379	-3.40056	1.41748	-1.64434	1.41946	-0.81912	1.42198	-0.33372		1.4012	-4.19109	1.40536	-3.29206	1.40845	-2.29619	1.40796	-1.21069	1.41082	-0.62762	1.41248	-0.256		1.27193	-4.66974	1.41282	-3.41909	1.40741	-2.25193
		1.28672	-11.5815	1.27894	-7.67945	1.27193	-4.66974	1.27205	-2.2164	1.27673	-1.05387	1.2799	-0.4073		1.43339	-10.6551	1.40898	-5.38773	1.41282	-3.41909	1.41648	-1.64666	1.41845	-0.81524	1.42098	-0.33367		1.40015	-4.13709	1.40435	-3.26389	1.40741	-2.25193	1.40694	-1.1976	1.40982	-0.62497	1.41148	-0.25623		1.27093	-4.6708	1.41176	-3.38246	1.40644	-2.27617
		1.2856	-11.4632	1.2779	-7.62256	1.27093	-4.6708	1.27105	-2.21685	1.27573	-1.05374	1.2789	-0.40644		1.43215	-10.5	1.40795	-5.38474	1.41176	-3.38246	1.41546	-1.63507	1.41745	-0.81366	1.41997	-0.33079		1.39915	-4.13404	1.40332	-3.2212	1.40644	-2.27617	1.40595	-1.20828	1.40882	-0.62589	1.41048	-0.25319		1.2699	-4.64537	1.41072	-3.35914	1.40543	-2.26671
		1.28453	-11.3893	1.27685	-7.59494	1.2699	-4.64537	1.27005	-2.21422	1.27472	-1.04991	1.2779	-0.41059		1.43088	-10.336	1.40693	-5.36499	1.41072	-3.35914	1.41445	-1.62922	1.41645	-0.81311	1.41898	-0.33201		1.39815	-4.13747	1.40231	-3.23518	1.40543	-2.26671	1.40494	-1.19282	1.40782	-0.62375	1.40948	-0.25602		1.26891	-4.64608	1.40968	-3.33555	1.40442	-2.26326
		1.2835	-11.36	1.27583	-7.5635	1.26891	-4.64608	1.26904	-2.20008	1.27373	-1.05286	1.2769	-0.408		1.42959	-10.153	1.40583	-5.29409	1.40968	-3.33555	1.41345	-1.62744	1.41544	-0.80767	1.41798	-0.33107		1.39715	-4.11394	1.4013	-3.21802	1.40442	-2.26326	1.40395	-1.20298	1.40682	-0.62265	1.40848	-0.25482		1.26789	-4.63119	1.40873	-3.3618	1.40339	-2.22502
		1.28243	-11.2849	1.27476	-7.48508	1.26789	-4.63119	1.26804	-2.19854	1.27273	-1.05181	1.2759	-0.40636		1.42831	-9.97826	1.40474	-5.2551	1.40873	-3.3618	1.41243	-1.61495	1.41444	-0.80673	1.41697	-0.32897		1.39612	-4.09946	1.4003	-3.20488	1.40339	-2.22502	1.40293	-1.18287	1.40581	-0.62243	1.40747	-0.25241		1.2669	-4.64181	1.40764	-3.30876	1.40242	-2.26
		1.28132	-11.1647	1.27372	-7.46029	1.2669	-4.64181	1.26704	-2.20128	1.27172	-1.05075	1.27491	-0.41138		1.42704	-9.80895	1.40371	-5.22537	1.40764	-3.30876	1.41144	-1.61843	1.41343	-0.80438	1.41597	-0.32993		1.39512	-4.10689	1.3993	-3.22687	1.40242	-2.26	1.40195	-1.20142	1.40481	-0.62104	1.40648	-0.25476		1.26587	-4.6121	1.40662	-3.29571	1.4014	-2.23987
		1.28023	-11.0738	1.27272	-7.44998	1.26587	-4.6121	1.26603	-2.19464	1.27073	-1.05396	1.2739	-0.40646		1.42578	-9.64683	1.40264	-5.17725	1.40662	-3.29571	1.4104	-1.59896	1.41243	-0.80242	1.41497	-0.32987		1.39412	-4.11055	1.39828	-3.19664	1.4014	-2.23987	1.40093	-1.17857	1.40381	-0.61966	1.40547	-0.25277		1.26487	-4.60618	1.40559	-3.27911	1.4004	-2.23619
		1.27918	-11.0203	1.27168	-7.39808	1.26487	-4.60618	1.26504	-2.198	1.26973	-1.0525	1.2729	-0.40809		1.42455	-9.50026	1.40163	-5.18459	1.40559	-3.27911	1.40943	-1.61584	1.41143	-0.80018	1.41397	-0.32744		1.39308	-4.0633	1.39726	-3.15586	1.4004	-2.23619	1.39994	-1.19332	1.40281	-0.61725	1.40447	-0.25193		1.26384	-4.57603	1.40463	-3.30289	1.39937	-2.19846
		1.27808	-10.9216	1.27065	-7.3896	1.26384	-4.57603	1.26403	-2.19328	1.26873	-1.05124	1.27191	-0.41165		1.42335	-9.37991	1.4006	-5.16094	1.40463	-3.30289	1.40839	-1.58673	1.41042	-0.7985	1.41297	-0.32818		1.39205	-4.02556	1.39626	-3.17215	1.39937	-2.19846	1.39892	-1.17075	1.40181	-0.61662	1.40348	-0.25379		1.26285	-4.58802	1.40354	-3.24355	1.3984	-2.23542
		1.27695	-10.7907	1.26965	-7.3788	1.26285	-4.58802	1.26304	-2.20069	1.26773	-1.05417	1.2709	-0.40781		1.42219	-9.27817	1.39949	-5.082	1.40354	-3.24355	1.40741	-1.60431	1.40942	-0.79673	1.41197	-0.32933		1.39104	-4.02331	1.39524	-3.16153	1.3984	-2.23542	1.39793	-1.18656	1.40081	-0.61666	1.40247	-0.25072		1.26184	-4.57354	1.40254	-3.24349	1.39737	-2.20876
		1.27588	-10.7117	1.26859	-7.31033	1.26184	-4.57354	1.26204	-2.19952	1.26673	-1.05379	1.2699	-0.40923		1.42098	-9.14866	1.39843	-5.05903	1.40254	-3.24349	1.40637	-1.57737	1.40842	-0.79647	1.41097	-0.32632		1.39005	-4.02459	1.39424	-3.15287	1.39737	-2.20876	1.39692	-1.16732	1.39981	-0.6123	1.40147	-0.25155		1.26084	-4.58145	1.40151	-3.22639	1.39637	-2.20496
		1.27484	-10.6781	1.26756	-7.29274	1.26084	-4.58145	1.26103	-2.19342	1.26573	-1.05528	1.26891	-0.41262		1.41975	-8.99938	1.39741	-5.03773	1.40151	-3.22639	1.40539	-1.59252	1.40742	-0.79357	1.40997	-0.3269		1.38902	-4.00043	1.39327	-3.16653	1.39637	-2.20496	1.39592	-1.17417	1.39881	-0.6117	1.40047	-0.25204		1.25981	-4.55026	1.40054	-3.24801	1.39535	-2.17583
		1.27379	-10.6256	1.26655	-7.27266	1.25981	-4.55026	1.26003	-2.19317	1.26473	-1.05987	1.2679	-0.40873		1.41853	-8.86232	1.39635	-4.99289	1.40054	-3.24801	1.40435	-1.56677	1.40641	-0.7914	1.40897	-0.32678		1.38801	-3.98654	1.39221	-3.12549	1.39535	-2.17583	1.39491	-1.16486	1.3978	-0.60998	1.39947	-0.24904		1.25882	-4.55286	1.39944	-3.18067	1.39285	-2.18066
		1.27271	-10.5363	1.26549	-7.20529	1.25882	-4.55286	1.25904	-2.19686	1.26374	-1.06064	1.26691	-0.41139		1.41735	-8.7544	1.39536	-5.0116	1.39944	-3.18067	1.40338	-1.58257	1.40541	-0.79076	1.40796	-0.32369		1.38701	-3.98874	1.39119	-3.09478	1.39285	-2.18066	1.39392	-1.16588	1.3968	-0.60804	1.39847	-0.25102		1.2578	-4.53329	1.39845	-3.19169	1.39037	-2.20673
		1.27166	-10.4832	1.26446	-7.19307	1.2578	-4.53329	1.25803	-2.18629	1.26273	-1.06058	1.26591	-0.41335		1.41616	-8.63542	1.39431	-4.97748	1.39845	-3.19169	1.40234	-1.55824	1.40441	-0.79095	1.40697	-0.32594		1.38601	-3.9879	1.39022	-3.11468	1.39037	-2.20673	1.39291	-1.16283	1.3958	-0.60675	1.39747	-0.2507		1.25682	-4.55899	1.39743	-3.17653	1.38933	-2.1574
		1.27064	-10.4695	1.26347	-7.1918	1.25682	-4.55899	1.25703	-2.19201	1.26174	-1.06085	1.26491	-0.41099		1.41498	-8.52241	1.39319	-4.89414	1.39743	-3.17653	1.40136	-1.56825	1.40341	-0.7874	1.40597	-0.32519		1.38497	-3.94247	1.38918	-3.09871	1.38933	-2.1574	1.39191	-1.15925	1.3948	-0.60512	1.39647	-0.24795		1.25581	-4.5449	1.39644	-3.18299	1.38833	-2.16467
		1.26958	-10.4092	1.26243	-7.14071	1.25581	-4.5449	1.25603	-2.19138	1.26074	-1.06171	1.26391	-0.41461		1.41385	-8.43995	1.39216	-4.89165	1.39644	-3.18299	1.40033	-1.55326	1.4024	-0.78537	1.40496	-0.32236		1.38394	-3.91106	1.38819	-3.08938	1.38833	-2.16467	1.39091	-1.15694	1.3938	-0.60432	1.39547	-0.25025		1.25481	-4.54821	1.39535	-3.12439	1.38732	-2.14756
		1.26848	-10.3043	1.26142	-7.14656	1.25481	-4.54821	1.25503	-2.1874	1.25974	-1.06226	1.26291	-0.41591		1.41276	-8.38074	1.39114	-4.86864	1.39535	-3.12439	1.39934	-1.55682	1.4014	-0.78446	1.40397	-0.32471		1.38294	-3.90743	1.3872	-3.09216	1.38732	-2.14756	1.3899	-1.14629	1.3928	-0.60318	1.39447	-0.24878		1.25378	-4.5188	1.39437	-3.13908	1.38634	-2.17539
		1.26742	-10.2357	1.26043	-7.14636	1.25378	-4.5188	1.25403	-2.19319	1.25874	-1.06308	1.26191	-0.41087		1.41159	-8.27439	1.39009	-4.83424	1.39437	-3.13908	1.39833	-1.55102	1.4004	-0.78224	1.40296	-0.32337		1.38194	-3.90838	1.38615	-3.05943	1.38634	-2.17539	1.38891	-1.15613	1.3918	-0.60232	1.39347	-0.24746		1.25279	-4.53066	1.39336	-3.13077	1.3853	-2.12553
		1.26639	-10.2066	1.25938	-7.08763	1.25279	-4.53066	1.25303	-2.19226	1.25774	-1.06365	1.26091	-0.4164		1.41038	-8.14341	1.3891	-4.8509	1.39336	-3.13077	1.39731	-1.54178	1.3994	-0.78075	1.40196	-0.32094		1.38092	-3.88957	1.38514	-3.03433	1.3853	-2.12553	1.38789	-1.13946	1.3908	-0.60149	1.39247	-0.24951		1.25179	-4.52085	1.39235	-3.12416	1.38431	-2.13749
		1.26534	-10.1541	1.25835	-7.07531	1.25179	-4.52085	1.25204	-2.20017	1.25674	-1.06406	1.25991	-0.41678		1.40923	-8.04905	1.38803	-4.8024	1.39235	-3.12416	1.39632	-1.5462	1.39839	-0.77985	1.40096	-0.32363		1.37991	-3.87887	1.38416	-3.05255	1.38431	-2.13749	1.3869	-1.15153	1.38979	-0.59919	1.39147	-0.24677		1.2508	-4.53497	1.39127	-3.0741	1.3833	-2.12482
		1.26425	-10.0622	1.25734	-7.06045	1.2508	-4.53497	1.25104	-2.20358	1.25574	-1.06882	1.25891	-0.41299		1.40811	-7.97802	1.38694	-4.73727	1.39127	-3.0741	1.3953	-1.5315	1.39739	-0.77897	1.39996	-0.32209		1.37891	-3.87461	1.38314	-3.04998	1.3833	-2.12482	1.38588	-1.13085	1.38879	-0.59848	1.39047	-0.24614		1.24978	-4.51182	1.39029	-3.08908	1.38232	-2.1442
		1.26321	-10.019	1.2563	-7.00391	1.24978	-4.51182	1.25003	-2.19603	1.25474	-1.06703	1.25791	-0.41916		1.40697	-7.89106	1.38592	-4.73799	1.39029	-3.08908	1.39431	-1.53949	1.39639	-0.77492	1.39896	-0.32064		1.3779	-3.86336	1.38213	-3.03266	1.38232	-2.1442	1.3849	-1.14531	1.38779	-0.59718	1.38947	-0.24729		1.24879	-4.52617	1.38929	-3.08607	1.38127	-2.09646
		1.26221	-10.0224	1.25528	-7.00422	1.24879	-4.52617	1.24904	-2.20051	1.25374	-1.06744	1.25691	-0.41951		1.40583	-7.80284	1.3849	-4.71985	1.38929	-3.08607	1.39327	-1.51696	1.39538	-0.77318	1.39796	-0.32151		1.37687	-3.83111	1.38114	-3.02572	1.38127	-2.09646	1.38388	-1.1254	1.38679	-0.59451	1.38847	-0.2461		1.24779	-4.52075	1.38825	-3.06325	1.38029	-2.111
		1.26118	-9.99424	1.2543	-7.01538	1.24779	-4.52075	1.24804	-2.20196	1.25274	-1.06774	1.25591	-0.41511		1.40476	-7.75727	1.38387	-4.69323	1.38825	-3.06325	1.3923	-1.53267	1.39438	-0.77173	1.39696	-0.32129		1.37584	-3.80122	1.3801	-3.00156	1.38029	-2.111	1.38289	-1.1391	1.38579	-0.59279	1.38747	-0.24497		1.2468	-4.53966	1.38719	-3.02793	1.37928	-2.10117
		1.26011	-9.9207	1.25328	-6.98044	1.2468	-4.53966	1.24703	-2.19175	1.25175	-1.07372	1.25492	-0.42028		1.40369	-7.71619	1.38286	-4.70173	1.38719	-3.02793	1.39126	-1.50739	1.39338	-0.77018	1.39596	-0.31876		1.37484	-3.80018	1.37908	-2.97182	1.37928	-2.10117	1.38187	-1.12058	1.38479	-0.59319	1.38647	-0.24698		1.24579	-4.52976	1.38622	-3.04313	1.37829	-2.11101
		1.25907	-9.87473	1.25226	-6.98502	1.24579	-4.52976	1.24605	-2.20659	1.25075	-1.07684	1.25392	-0.41996		1.40253	-7.61712	1.38178	-4.64598	1.38622	-3.04313	1.39029	-1.52734	1.39238	-0.77011	1.39496	-0.32143		1.37384	-3.80422	1.37811	-2.99369	1.37829	-2.11101	1.38088	-1.13036	1.38379	-0.5911	1.38547	-0.244		1.2448	-4.53603	1.38521	-3.03639	1.37725	-2.07282
		1.25806	-9.86867	1.25128	-6.99475	1.2448	-4.53603	1.24504	-2.2025	1.24975	-1.07874	1.25291	-0.41858		1.40135	-7.50314	1.3807	-4.59102	1.38521	-3.03639	1.38925	-1.50033	1.39138	-0.76881	1.39396	-0.319		1.37284	-3.79539	1.37708	-2.98869	1.37725	-2.07282	1.37987	-1.11752	1.38279	-0.58945	1.38447	-0.24405		1.24378	-4.51367	1.38416	-3.0082	1.37626	-2.08798
		1.25702	-9.82558	1.25024	-6.93997	1.24378	-4.51367	1.24405	-2.20708	1.24876	-1.08278	1.25192	-0.42333		1.40026	-7.44363	1.37969	-4.59688	1.38416	-3.0082	1.38828	-1.51926	1.39037	-0.76707	1.39296	-0.3186		1.37182	-3.77337	1.37607	-2.96007	1.37626	-2.08798	1.37888	-1.12142	1.38179	-0.58898	1.38347	-0.24582		1.24279	-4.52344	1.38312	-2.98355	1.37526	-2.08072
		1.25593	-9.73546	1.24922	-6.93922	1.24279	-4.52344	1.24305	-2.2146	1.24776	-1.08611	1.25092	-0.42148		1.39919	-7.39899	1.37868	-4.58185	1.38312	-2.98355	1.38724	-1.49369	1.38937	-0.76552	1.39196	-0.32087		1.3708	-3.75921	1.37508	-2.961	1.37526	-2.08072	1.37787	-1.1136	1.38078	-0.58606	1.38247	-0.2434		1.24178	-4.51691	1.38215	-3.00306	1.37426	-2.07783
		1.25489	-9.69451	1.24822	-6.93737	1.24178	-4.51691	1.24205	-2.215	1.24676	-1.08661	1.24992	-0.42226		1.39807	-7.32793	1.37765	-4.56005	1.38215	-3.00306	1.38626	-1.50874	1.38837	-0.76281	1.39095	-0.31631		1.3698	-3.75191	1.37404	-2.94076	1.37426	-2.07783	1.37687	-1.1125	1.37978	-0.58487	1.38147	-0.24385		1.2408	-4.53566	1.38112	-2.98499	1.37323	-2.04695
		1.2539	-9.70464	1.2472	-6.89915	1.2408	-4.53566	1.24106	-2.22073	1.24576	-1.08788	1.24892	-0.42659		1.39696	-7.25498	1.37662	-4.55335	1.38112	-2.98499	1.38523	-1.48931	1.38737	-0.76287	1.38996	-0.31772		1.36877	-3.72218	1.37303	-2.91699	1.37323	-2.04695	1.37587	-1.1122	1.37878	-0.58317	1.38047	-0.24376		1.23979	-4.52111	1.38008	-2.95911	1.37224	-2.06599
		1.25289	-9.68698	1.2462	-6.91935	1.23979	-4.52111	1.24006	-2.2164	1.24477	-1.0912	1.24792	-0.42553		1.39592	-7.23051	1.37556	-4.50513	1.38008	-2.95911	1.38424	-1.49695	1.38636	-0.75862	1.38896	-0.31814		1.36775	-3.69806	1.37206	-2.93644	1.37224	-2.06599	1.37486	-1.1048	1.37778	-0.58269	1.37947	-0.24212		1.23879	-4.52986	1.37906	-2.94335	1.37124	-2.05655
		1.25183	-9.63362	1.24523	-6.93801	1.23879	-4.52986	1.23906	-2.21721	1.24377	-1.09305	1.24692	-0.42409		1.39487	-7.19953	1.3745	-4.46444	1.37906	-2.94335	1.38323	-1.48664	1.38536	-0.75955	1.38795	-0.31454		1.36674	-3.69504	1.37103	-2.93272	1.37124	-2.05655	1.37386	-1.10866	1.37678	-0.58208	1.37847	-0.24261		1.23778	-4.51189	1.3781	-2.96939	1.37023	-2.0528
		1.25081	-9.60531	1.2442	-6.89827	1.23778	-4.51189	1.23806	-2.22499	1.24277	-1.09359	1.24592	-0.4286		1.39372	-7.10546	1.37349	-4.4698	1.3781	-2.96939	1.38222	-1.48322	1.38436	-0.75766	1.38695	-0.31512		1.36575	-3.69999	1.37001	-2.89727	1.37023	-2.0528	1.37285	-1.09596	1.37578	-0.58138	1.37747	-0.24259		1.2368	-4.53515	1.37704	-2.93083	1.3692	-2.02053
		1.24982	-9.61468	1.24319	-6.90638	1.2368	-4.53515	1.23706	-2.22552	1.24177	-1.09465	1.24492	-0.42844		1.39257	-7.01205	1.37249	-4.46078	1.37704	-2.93083	1.38122	-1.48257	1.38336	-0.75574	1.38596	-0.31784		1.36474	-3.69045	1.36902	-2.89983	1.3692	-2.02053	1.37186	-1.104	1.37478	-0.57976	1.37647	-0.24057		1.2358	-4.53525	1.37602	-2.91866	1.36823	-2.0456
		1.2488	-9.60124	1.2422	-6.913	1.2358	-4.53525	1.23607	-2.22729	1.24077	-1.0969	1.24393	-0.42979		1.3915	-6.97111	1.37146	-4.43629	1.37602	-2.91866	1.3802	-1.47175	1.38236	-0.75479	1.38495	-0.31351		1.36371	-3.65874	1.36798	-2.88041	1.36823	-2.0456	1.37085	-1.08944	1.37378	-0.5788	1.37547	-0.24301		1.23482	-4.55954	1.37499	-2.90339	1.36721	-2.02831
		1.24774	-9.53092	1.24117	-6.87028	1.23482	-4.55954	1.23508	-2.23722	1.23977	-1.09962	1.24293	-0.43376		1.39046	-6.94505	1.3704	-4.41625	1.37499	-2.90339	1.37921	-1.47926	1.38135	-0.75235	1.38395	-0.31458		1.3627	-3.64755	1.36698	-2.86221	1.36721	-2.02831	1.36986	-1.09961	1.37278	-0.57755	1.37447	-0.24104		1.23381	-4.54134	1.37404	-2.93291	1.36621	-2.02357
		1.2467	-9.49582	1.24017	-6.89141	1.23381	-4.54134	1.23407	-2.23476	1.23878	-1.10327	1.24193	-0.43189		1.38937	-6.88592	1.36935	-4.37464	1.37404	-2.93291	1.37819	-1.46075	1.38035	-0.7498	1.38295	-0.31528		1.36169	-3.64119	1.36601	-2.88423	1.36621	-2.02357	1.36884	-1.08386	1.37177	-0.57627	1.37346	-0.23955		1.23282	-4.55254	1.37296	-2.8847	1.36518	-1.99795
		1.24571	-9.50895	1.2392	-6.91036	1.23282	-4.55254	1.23308	-2.24328	1.23778	-1.10551	1.24093	-0.43259		1.38828	-6.83077	1.36831	-4.34284	1.37296	-2.8847	1.37721	-1.47475	1.37935	-0.749	1.38195	-0.31284		1.36067	-3.61534	1.36498	-2.87042	1.36518	-1.99795	1.36785	-1.09287	1.37077	-0.57413	1.37247	-0.24068		1.23181	-4.54549	1.37196	-2.88198	1.36421	-2.0253
		1.2447	-9.4904	1.23818	-6.8845	1.23181	-4.54549	1.23208	-2.24621	1.23678	-1.10962	1.23993	-0.43645		1.38725	-6.81267	1.3673	-4.35099	1.37196	-2.88198	1.37617	-1.45091	1.37834	-0.74728	1.38095	-0.31248		1.35965	-3.59049	1.36396	-2.83845	1.36421	-2.0253	1.36684	-1.07788	1.36977	-0.57331	1.37147	-0.24047		1.23083	-4.56854	1.37093	-2.86455	1.36318	-1.99845
		1.24363	-9.42297	1.23719	-6.91033	1.23083	-4.56854	1.23109	-2.2524	1.23579	-1.11185	1.23893	-0.4338		1.38619	-6.77655	1.3663	-4.34262	1.37093	-2.86455	1.3752	-1.46785	1.37734	-0.74538	1.37995	-0.31326		1.35865	-3.58867	1.36297	-2.84013	1.36318	-1.99845	1.36584	-1.08677	1.36877	-0.57368	1.37046	-0.23841		1.22982	-4.55858	1.36997	-2.8904	1.36218	-1.99891
		1.2426	-9.3899	1.23621	-6.92504	1.22982	-4.55858	1.2301	-2.25978	1.23479	-1.11232	1.23793	-0.43548		1.38505	-6.68993	1.36526	-4.31469	1.36997	-2.8904	1.37416	-1.44352	1.37634	-0.74431	1.37894	-0.31025		1.35766	-3.59918	1.36193	-2.82521	1.36218	-1.99891	1.36483	-1.07477	1.36777	-0.57114	1.36946	-0.23974		1.22883	-4.57008	1.36888	-2.83219	1.36116	-1.97677
		1.24161	-9.4043	1.23518	-6.88174	1.22883	-4.57008	1.2291	-2.25864	1.23379	-1.11656	1.23694	-0.44214		1.38393	-6.61214	1.3642	-4.28918	1.36888	-2.83219	1.37319	-1.46199	1.37534	-0.74228	1.37795	-0.31234		1.35664	-3.58597	1.36093	-2.80952	1.36116	-1.97677	1.36384	-1.07976	1.36677	-0.57027	1.36846	-0.2391		1.22782	-4.55913	1.3679	-2.84193	1.36019	-2.00455
		1.24061	-9.40127	1.23417	-6.89458	1.22782	-4.55913	1.22809	-2.25634	1.23279	-1.11941	1.23593	-0.4373		1.38289	-6.58861	1.36316	-4.25596	1.3679	-2.84193	1.37215	-1.43652	1.37433	-0.74154	1.37695	-0.3123		1.35562	-3.55523	1.35996	-2.83454	1.36019	-2.00455	1.36283	-1.07104	1.36577	-0.56789	1.36746	-0.23724		1.22685	-4.58574	1.36687	-2.8273	1.35916	-1.97022
		1.23958	-9.36975	1.23319	-6.89914	1.22685	-4.58574	1.22711	-2.26828	1.2318	-1.12567	1.23494	-0.44		1.38186	-6.56746	1.36213	-4.23159	1.36687	-2.8273	1.37117	-1.45324	1.37333	-0.74128	1.37594	-0.30811		1.3546	-3.5371	1.35892	-2.81209	1.35916	-1.97022	1.36183	-1.07353	1.36477	-0.5679	1.36646	-0.23848		1.22585	-4.58958	1.3659	-2.84623	1.35816	-1.97316
		1.23856	-9.3516	1.23216	-6.85633	1.22585	-4.58958	1.22611	-2.26914	1.2308	-1.12868	1.23394	-0.44449		1.38078	-6.51803	1.36112	-4.23906	1.3659	-2.84623	1.37014	-1.4321	1.37233	-0.73939	1.37494	-0.31033		1.3536	-3.53854	1.3579	-2.779	1.35816	-1.97316	1.36083	-1.06821	1.36377	-0.56648	1.36546	-0.2367		1.22487	-4.60598	1.36481	-2.7905	1.35714	-1.95604
		1.23759	-9.3848	1.23116	-6.87602	1.22487	-4.60598	1.22511	-2.27109	1.22981	-1.13335	1.23294	-0.44075		1.37972	-6.48205	1.36012	-4.23233	1.36481	-2.7905	1.36916	-1.443	1.37133	-0.73848	1.37395	-0.31087		1.35258	-3.51259	1.35692	-2.78464	1.35714	-1.95604	1.35982	-1.06411	1.36276	-0.56482	1.36446	-0.23596		1.22385	-4.58777	1.36384	-2.80391	1.35616	-1.97805
		1.23659	-9.38307	1.23019	-6.90023	1.22385	-4.58777	1.22412	-2.28242	1.22881	-1.13139	1.23194	-0.44687		1.37869	-6.46426	1.35907	-4.1949	1.36384	-2.80391	1.36813	-1.42822	1.37033	-0.7358	1.37294	-0.30622		1.35156	-3.48958	1.35588	-2.76692	1.35616	-1.97805	1.35882	-1.06337	1.36176	-0.56277	1.36346	-0.23775		1.22287	-4.60302	1.36282	-2.79572	1.35513	-1.94358
		1.23554	-9.32773	1.22917	-6.8727	1.22287	-4.60302	1.22312	-2.28319	1.22781	-1.13517	1.23094	-0.44747		1.37761	-6.41535	1.35801	-4.16968	1.36282	-2.79572	1.36714	-1.43014	1.36932	-0.7333	1.37194	-0.30899		1.35056	-3.49326	1.35488	-2.75939	1.35513	-1.94358	1.35782	-1.05736	1.36076	-0.56205	1.36246	-0.23606		1.22186	-4.59534	1.36183	-2.80144	1.35414	-1.94741
		1.23451	-9.29772	1.22818	-6.89898	1.22186	-4.59534	1.22212	-2.28706	1.22681	-1.13727	1.22994	-0.44473		1.37649	-6.33817	1.35699	-4.15123	1.36183	-2.80144	1.36612	-1.42244	1.36832	-0.73127	1.37094	-0.30971		1.34957	-3.50175	1.35391	-2.77422	1.35414	-1.94741	1.35682	-1.06069	1.35976	-0.56097	1.36146	-0.23537		1.22088	-4.615	1.36075	-2.75187	1.35313	-1.93471
		1.23352	-9.30952	1.22721	-6.92429	1.22088	-4.615	1.22113	-2.29118	1.22581	-1.13904	1.22895	-0.44997		1.3754	-6.28146	1.35595	-4.11944	1.36075	-2.75187	1.36511	-1.4163	1.36732	-0.73148	1.36994	-0.30599		1.34855	-3.47964	1.35287	-2.75046	1.35313	-1.93471	1.35581	-1.0495	1.35876	-0.56046	1.36046	-0.23649		1.21988	-4.61501	1.35978	-2.76847	1.35214	-1.95366
		1.2325	-9.29121	1.22618	-6.87896	1.21988	-4.61501	1.22013	-2.29353	1.22482	-1.14356	1.22795	-0.44997		1.37437	-6.26477	1.35495	-4.13114	1.35978	-2.76847	1.36412	-1.41785	1.36631	-0.72839	1.36894	-0.30773		1.34752	-3.44553	1.35185	-2.72127	1.35214	-1.95366	1.35482	-1.05719	1.35776	-0.55841	1.35946	-0.23382		1.21889	-4.62765	1.35877	-2.76408	1.35111	-1.91817
		1.23145	-9.23856	1.22517	-6.88999	1.21889	-4.62765	1.21914	-2.30701	1.22382	-1.14288	1.22694	-0.44865		1.37334	-6.24407	1.35396	-4.13099	1.35877	-2.76408	1.3631	-1.40504	1.36531	-0.72586	1.36794	-0.30628		1.34651	-3.43608	1.35087	-2.73147	1.35111	-1.91817	1.3538	-1.04103	1.35676	-0.55761	1.35846	-0.23385		1.21787	-4.61048	1.35775	-2.75342	1.35012	-1.92686
		1.23044	-9.22201	1.22419	-6.89701	1.21787	-4.61048	1.21814	-2.30739	1.22282	-1.14541	1.22595	-0.45343		1.37227	-6.20236	1.35288	-4.07637	1.35775	-2.75342	1.36211	-1.41477	1.36431	-0.72426	1.36694	-0.30417		1.3455	-3.43303	1.34983	-2.71306	1.35012	-1.92686	1.35281	-1.0527	1.35576	-0.55627	1.35746	-0.2347		1.21689	-4.62494	1.35669	-2.71606	1.34911	-1.91379
		1.22948	-9.26194	1.22316	-6.86099	1.21689	-4.62494	1.21714	-2.30621	1.22182	-1.15078	1.22495	-0.45609		1.37123	-6.17375	1.35184	-4.06375	1.35669	-2.71606	1.36109	-1.39833	1.36331	-0.72274	1.36594	-0.30562		1.34448	-3.41172	1.34884	-2.70753	1.34911	-1.91379	1.3518	-1.03689	1.35476	-0.55523	1.35646	-0.2327		1.21589	-4.6312	1.35572	-2.73135	1.34811	-1.92227
		1.22849	-9.27853	1.22218	-6.89678	1.21589	-4.6312	1.21616	-2.31991	1.22083	-1.15215	1.22395	-0.45286		1.37018	-6.14351	1.35082	-4.04672	1.35572	-2.73135	1.36011	-1.41028	1.3623	-0.71818	1.36494	-0.30438		1.34346	-3.39026	1.34785	-2.71474	1.34811	-1.92227	1.35081	-1.04609	1.35375	-0.55372	1.35546	-0.23294		1.21492	-4.66187	1.35471	-2.72823	1.34709	-1.89161
		1.22747	-9.25655	1.22122	-6.93503	1.21492	-4.66187	1.21515	-2.31549	1.21983	-1.15797	1.22295	-0.45787		1.36911	-6.10019	1.34978	-4.01559	1.35471	-2.72823	1.35907	-1.38693	1.3613	-0.7188	1.36393	-0.3032		1.34247	-3.39769	1.34681	-2.68795	1.34709	-1.89161	1.3498	-1.03346	1.35275	-0.5533	1.35446	-0.23317		1.21392	-4.65702	1.35368	-2.70564	1.34609	-1.90133
		1.22647	-9.25825	1.22021	-6.91034	1.21392	-4.65702	1.21416	-2.32389	1.21884	-1.16229	1.22195	-0.45774		1.368	-6.03222	1.3488	-4.03602	1.35368	-2.70564	1.3581	-1.40398	1.3603	-0.71805	1.36294	-0.30474		1.34147	-3.39878	1.3458	-2.66605	1.34609	-1.90133	1.3488	-1.03955	1.35175	-0.55129	1.35346	-0.23123		1.21293	-4.66893	1.35264	-2.67994	1.34509	-1.89167
		1.2255	-9.28827	1.21922	-6.94391	1.21293	-4.66893	1.21317	-2.33512	1.21784	-1.16442	1.22095	-0.45665		1.36694	-5.99246	1.34779	-4.02468	1.35264	-2.67994	1.35706	-1.3788	1.35929	-0.71581	1.36193	-0.30144		1.34045	-3.37249	1.34482	-2.67367	1.34509	-1.89167	1.34779	-1.02753	1.35075	-0.55014	1.35246	-0.23144		1.21192	-4.6558	1.35167	-2.69791	1.34409	-1.8965
		1.22451	-9.29515	1.21825	-6.96601	1.21192	-4.6558	1.21217	-2.3306	1.21684	-1.16865	1.21996	-0.46153		1.36591	-5.9745	1.3467	-3.96243	1.35167	-2.69791	1.35608	-1.39463	1.35829	-0.71459	1.36093	-0.30017		1.33942	-3.34662	1.34378	-2.65808	1.34409	-1.8965	1.34679	-1.03168	1.34975	-0.54881	1.35146	-0.23147		1.21094	-4.67863	1.35065	-2.68787	1.34306	-1.86732
		1.22346	-9.2416	1.21722	-6.92052	1.21094	-4.67863	1.21118	-2.3407	1.21585	-1.1736	1.21896	-0.46145		1.36488	-5.95954	1.34567	-3.95924	1.35065	-2.68787	1.35504	-1.37229	1.35729	-0.71298	1.35993	-0.30238		1.33842	-3.33661	1.34279	-2.65626	1.34306	-1.86732	1.34579	-1.02352	1.34875	-0.54635	1.35046	-0.22963		1.20995	-4.68382	1.34961	-2.66539	1.34207	-1.87812
		1.22243	-9.21851	1.21622	-6.93591	1.20995	-4.68382	1.21018	-2.34074	1.21485	-1.17502	1.21796	-0.46188		1.36384	-5.92874	1.34466	-3.94565	1.34961	-2.66539	1.35407	-1.38496	1.35629	-0.71217	1.35893	-0.29955		1.33741	-3.33198	1.3418	-2.65757	1.34207	-1.87812	1.34479	-1.02396	1.34775	-0.54599	1.34946	-0.23055		1.20896	-4.70244	1.34859	-2.64906	1.34107	-1.87109
		1.22146	-9.24675	1.21525	-6.9566	1.20896	-4.70244	1.20918	-2.34809	1.21385	-1.17875	1.21696	-0.4666		1.36278	-5.89594	1.34362	-3.9148	1.34859	-2.64906	1.35304	-1.36781	1.35528	-0.70965	1.35793	-0.29938		1.33639	-3.30953	1.34076	-2.63222	1.34107	-1.87109	1.34378	-1.01934	1.34675	-0.54342	1.34846	-0.22932		1.20795	-4.68535	1.34761	-2.66462	1.34006	-1.86481
		1.22047	-9.25474	1.21423	-6.92695	1.20795	-4.68535	1.2082	-2.3614	1.21285	-1.18075	1.21596	-0.46402		1.36173	-5.86085	1.34265	-3.943	1.34761	-2.66462	1.35205	-1.37346	1.35428	-0.70708	1.35693	-0.29969		1.33538	-3.29479	1.33975	-2.60936	1.34006	-1.86481	1.34278	-1.01565	1.34574	-0.5427	1.34746	-0.22804		1.20696	-4.70128	1.34658	-2.64251	1.33904	-1.84312
		1.21944	-9.22464	1.21324	-6.96336	1.20696	-4.70128	1.20719	-2.35726	1.21186	-1.18174	1.21496	-0.46559		1.36066	-5.81941	1.3416	-3.90914	1.34658	-2.64251	1.35103	-1.36219	1.35328	-0.70492	1.35593	-0.29762		1.33438	-3.29609	1.33877	-2.61955	1.33904	-1.84312	1.34178	-1.01563	1.34474	-0.54162	1.34646	-0.22894		1.20597	-4.70455	1.34555	-2.62239	1.33806	-1.85793
		1.21844	-9.22385	1.21229	-7.0063	1.20597	-4.70455	1.2062	-2.36289	1.21086	-1.18525	1.21397	-0.47022		1.35958	-5.76882	1.34052	-3.85065	1.34555	-2.62239	1.35003	-1.36292	1.35228	-0.70438	1.35492	-0.29739		1.33338	-3.29561	1.33773	-2.60754	1.33806	-1.85793	1.34077	-1.00946	1.34374	-0.53959	1.34545	-0.22738		1.20499	-4.73421	1.34452	-2.60682	1.33704	-1.84493
		1.21748	-9.26317	1.21127	-6.97635	1.20499	-4.73421	1.2052	-2.36861	1.20986	-1.18436	1.21296	-0.46847		1.35852	-5.73337	1.33951	-3.85559	1.34452	-2.60682	1.34902	-1.35593	1.35127	-0.70102	1.35393	-0.29853		1.33235	-3.26138	1.33673	-2.59606	1.33704	-1.84493	1.33978	-1.01146	1.34274	-0.53817	1.34445	-0.22635		1.20398	-4.72335	1.34356	-2.63208	1.33604	-1.84033
		1.21651	-9.29315	1.21027	-6.99203	1.20398	-4.72335	1.20419	-2.35659	1.20886	-1.19034	1.21197	-0.46946		1.35749	-5.71154	1.3385	-3.84235	1.34356	-2.63208	1.34801	-1.34913	1.35027	-0.70063	1.35292	-0.29496		1.33132	-3.23505	1.33574	-2.59524	1.33604	-1.84033	1.33876	-0.99894	1.34174	-0.53723	1.34345	-0.22684		1.203	-4.735	1.3425	-2.59457	1.33502	-1.81922
		1.21548	-9.2621	1.2093	-7.0111	1.203	-4.735	1.20321	-2.3717	1.20786	-1.19023	1.21097	-0.47326		1.35648	-5.70717	1.33747	-3.82107	1.3425	-2.59457	1.34702	-1.35414	1.34926	-0.69627	1.35192	-0.2956		1.33032	-3.22701	1.3347	-2.5715	1.33502	-1.81922	1.33777	-1.0077	1.34074	-0.53552	1.34245	-0.22538		1.20198	-4.72313	1.34149	-2.585	1.33403	-1.8328
		1.21447	-9.25296	1.20827	-6.97409	1.20198	-4.72313	1.20221	-2.37353	1.20687	-1.19317	1.20997	-0.47347		1.35544	-5.68401	1.33648	-3.8371	1.34149	-2.585	1.34599	-1.33852	1.34826	-0.69481	1.35092	-0.29572		1.32931	-3.22552	1.3337	-2.55388	1.33403	-1.8328	1.33676	-0.99566	1.33974	-0.53337	1.34145	-0.22403		1.201	-4.74216	1.34046	-2.56952	1.33302	-1.81562
		1.2135	-9.28828	1.20728	-7.00551	1.201	-4.74216	1.20121	-2.37321	1.20587	-1.19807	1.20897	-0.47254		1.35438	-5.64125	1.33543	-3.79692	1.34046	-2.56952	1.34501	-1.34823	1.34726	-0.69289	1.34992	-0.29238		1.32829	-3.20362	1.33271	-2.55959	1.33302	-1.81562	1.33577	-1.00085	1.33874	-0.5325	1.34045	-0.22508		1.2	-4.74127	1.3395	-2.59541	1.33201	-1.81143
		1.2125	-9.28917	1.20633	-7.04378	1.2	-4.74127	1.20022	-2.38585	1.20487	-1.19817	1.20797	-0.47844		1.35332	-5.60375	1.33436	-3.74664	1.3395	-2.59541	1.34397	-1.32613	1.34626	-0.69242	1.34892	-0.29286		1.32729	-3.19436	1.33169	-2.55473	1.33201	-1.81143	1.33475	-0.98662	1.33773	-0.53123	1.33945	-0.22379		1.19902	-4.76292	1.33843	-2.54711	1.331	-1.79291
		1.21148	-9.26015	1.20532	-7.02051	1.19902	-4.76292	1.19922	-2.38358	1.20388	-1.20165	1.20697	-0.47602		1.35226	-5.56877	1.33335	-3.75525	1.33843	-2.54711	1.34299	-1.34048	1.34525	-0.69006	1.34792	-0.29273		1.32629	-3.19621	1.33068	-2.53859	1.331	-1.79291	1.33376	-0.99246	1.33673	-0.52965	1.33845	-0.22239		1.19801	-4.74726	1.33743	-2.54713	1.33001	-1.81007
		1.21047	-9.25513	1.20433	-7.04875	1.19801	-4.74726	1.19823	-2.3939	1.20287	-1.20117	1.20597	-0.47805		1.3512	-5.53189	1.33233	-3.73736	1.33743	-2.54713	1.34196	-1.31782	1.34425	-0.68757	1.34691	-0.2904		1.32527	-3.18285	1.32968	-2.52973	1.33001	-1.81007	1.33275	-0.98024	1.33573	-0.52723	1.33745	-0.22282		1.19701	-4.75249	1.3364	-2.53304	1.32899	-1.78524
		1.20952	-9.30251	1.20336	-7.07394	1.19701	-4.75249	1.19723	-2.39629	1.20188	-1.20359	1.20498	-0.48211		1.35014	-5.49601	1.33132	-3.72498	1.3364	-2.53304	1.34098	-1.33278	1.34325	-0.68558	1.34592	-0.29183		1.32425	-3.15455	1.32865	-2.51085	1.32899	-1.78524	1.33175	-0.98551	1.33473	-0.52511	1.33645	-0.22164		1.196	-4.73657	1.33544	-2.55457	1.32799	-1.7847
		1.20854	-9.32463	1.20233	-7.02841	1.196	-4.73657	1.19623	-2.39139	1.20088	-1.20799	1.20397	-0.47811		1.34912	-5.48378	1.33031	-3.73137	1.33544	-2.55457	1.33995	-1.30939	1.34224	-0.68444	1.34491	-0.29071		1.32323	-3.1301	1.32764	-2.49564	1.32799	-1.7847	1.33074	-0.97538	1.33373	-0.52436	1.33545	-0.22068		1.19502	-4.75991	1.33436	-2.50392	1.32697	-1.76539
		1.20752	-9.30547	1.20132	-7.04604	1.19502	-4.75991	1.19524	-2.40026	1.19988	-1.20883	1.20298	-0.47983		1.34812	-5.47976	1.32925	-3.68564	1.33436	-2.50392	1.33897	-1.32221	1.34124	-0.68112	1.34391	-0.28806		1.32222	-3.1269	1.32666	-2.50548	1.32697	-1.76539	1.32974	-0.97613	1.33273	-0.52182	1.33445	-0.22092		1.19402	-4.76306	1.33336	-2.50905	1.32599	-1.78151
		1.20652	-9.30086	1.20036	-7.06878	1.19402	-4.76306	1.19423	-2.39405	1.19888	-1.21138	1.20198	-0.48395		1.34707	-5.45182	1.32819	-3.64379	1.33336	-2.50905	1.33793	-1.30101	1.34024	-0.67829	1.34291	-0.28856		1.32122	-3.12105	1.32563	-2.49628	1.32599	-1.78151	1.32874	-0.96889	1.33173	-0.52094	1.33345	-0.21859		1.19304	-4.78454	1.33235	-2.49697	1.32496	-1.75517
		1.20555	-9.34094	1.19933	-7.03486	1.19304	-4.78454	1.19323	-2.39243	1.19788	-1.21142	1.20098	-0.48083		1.34599	-5.39734	1.32719	-3.65523	1.33235	-2.49697	1.33695	-1.31154	1.33924	-0.67826	1.34191	-0.28821		1.3202	-3.10341	1.32462	-2.47571	1.32496	-1.75517	1.32774	-0.96664	1.33072	-0.51769	1.33245	-0.21846		1.19202	-4.76309	1.33136	-2.50661	1.32396	-1.75734
		1.20456	-9.34914	1.19834	-7.06856	1.19202	-4.76309	1.19224	-2.40344	1.19689	-1.2148	1.19998	-0.48493		1.34493	-5.36045	1.32618	-3.64094	1.33136	-2.50661	1.33592	-1.29623	1.33823	-0.6759	1.34091	-0.28506		1.31919	-3.08845	1.32363	-2.46868	1.32396	-1.75734	1.32673	-0.96375	1.32972	-0.51526	1.33145	-0.2181		1.19103	-4.76798	1.33028	-2.45675	1.32295	-1.74145
		1.20354	-9.32093	1.19739	-7.10657	1.19103	-4.76798	1.19123	-2.39659	1.19589	-1.21401	1.19898	-0.48423		1.3439	-5.34193	1.32516	-3.625	1.33028	-2.45675	1.33493	-1.2974	1.33723	-0.67385	1.33991	-0.2862		1.31818	-3.08394	1.32259	-2.45174	1.32295	-1.74145	1.32573	-0.95717	1.32872	-0.51409	1.33045	-0.21631		1.19003	-4.76501	1.3293	-2.47096	1.32196	-1.75343
		1.20252	-9.30591	1.19638	-7.08325	1.19003	-4.76501	1.19024	-2.40061	1.19489	-1.2166	1.19798	-0.48339		1.34284	-5.30851	1.32413	-3.61706	1.3293	-2.47096	1.33391	-1.2894	1.33622	-0.67056	1.33891	-0.28465		1.31717	-3.07055	1.32158	-2.43252	1.32196	-1.75343	1.32473	-0.95833	1.32772	-0.51222	1.32944	-0.21594		1.18904	-4.78501	1.32829	-2.46185	1.32093	-1.72484
		1.20155	-9.33401	1.19538	-7.10741	1.18904	-4.78501	1.18924	-2.4026	1.19389	-1.21231	1.19698	-0.48824		1.34179	-5.2744	1.32307	-3.57544	1.32829	-2.46185	1.3329	-1.28374	1.33522	-0.66836	1.3379	-0.28141		1.31615	-3.04278	1.3206	-2.44341	1.32093	-1.72484	1.32372	-0.94895	1.32672	-0.5103	1.32844	-0.21562		1.18803	-4.77419	1.32729	-2.45908	1.31993	-1.72562
		1.20056	-9.34249	1.19441	-7.12132	1.18803	-4.77419	1.18824	-2.40085	1.19289	-1.21346	1.19598	-0.4852		1.34078	-5.26659	1.32204	-3.54613	1.32729	-2.45908	1.3319	-1.28379	1.33422	-0.66618	1.3369	-0.2831		1.31513	-3.02314	1.31958	-2.4347	1.31993	-1.72562	1.32272	-0.95131	1.32571	-0.50786	1.32744	-0.21357		1.18704	-4.78135	1.32622	-2.41774	1.31892	-1.71427
		1.19953	-9.31474	1.19337	-7.07207	1.18704	-4.78135	1.18724	-2.408	1.19189	-1.21453	1.19498	-0.48417		1.33978	-5.26962	1.32102	-3.55096	1.32622	-2.41774	1.33089	-1.27182	1.33321	-0.66284	1.3359	-0.28262		1.31412	-3.01541	1.31856	-2.40371	1.31892	-1.71427	1.32171	-0.94025	1.32471	-0.50649	1.32644	-0.21421		1.18603	-4.76454	1.32524	-2.42757	1.31793	-1.72127
		1.19853	-9.31073	1.19236	-7.08327	1.18603	-4.76454	1.18624	-2.40087	1.19089	-1.21381	1.19398	-0.48794		1.33871	-5.22578	1.32002	-3.54068	1.32524	-2.42757	1.32989	-1.27686	1.33221	-0.66119	1.3349	-0.27896		1.31312	-3.00981	1.31757	-2.40436	1.31793	-1.72127	1.32072	-0.94433	1.32371	-0.50526	1.32544	-0.21265		1.18505	-4.78875	1.32423	-2.42518	1.31691	-1.69448
		1.19757	-9.35757	1.19139	-7.10123	1.18505	-4.78875	1.18523	-2.39845	1.18989	-1.21664	1.19298	-0.48691		1.33762	-5.16716	1.319	-3.52137	1.32423	-2.42518	1.32887	-1.25976	1.3312	-0.65866	1.3339	-0.28036		1.3121	-2.9938	1.31653	-2.38623	1.31691	-1.69448	1.3197	-0.93172	1.32271	-0.50198	1.32444	-0.21161		1.18404	-4.78301	1.32321	-2.40911	1.31591	-1.69589
		1.19659	-9.38003	1.19037	-7.06817	1.18404	-4.78301	1.18424	-2.40457	1.18889	-1.21228	1.19198	-0.48415		1.33657	-5.13698	1.31795	-3.50346	1.32321	-2.40911	1.32788	-1.27058	1.3302	-0.65644	1.3329	-0.27856		1.31109	-2.97851	1.31553	-2.37632	1.31591	-1.69589	1.31871	-0.93544	1.32171	-0.5	1.32344	-0.21149		1.18305	-4.79043	1.32216	-2.37887	1.3149	-1.68592
		1.19558	-9.36428	1.18938	-7.10442	1.18305	-4.79043	1.18323	-2.3964	1.18789	-1.21696	1.19099	-0.48835		1.33556	-5.1297	1.3169	-3.46697	1.32216	-2.37887	1.32685	-1.24842	1.3292	-0.65492	1.33189	-0.27626		1.31008	-2.97335	1.31455	-2.37917	1.3149	-1.68592	1.3177	-0.9245	1.32071	-0.49845	1.32244	-0.20979		1.18203	-4.76983	1.32118	-2.39017	1.3139	-1.68818
		1.19458	-9.36454	1.18843	-7.14345	1.18203	-4.76983	1.18223	-2.39031	1.18689	-1.21369	1.18998	-0.48777		1.3345	-5.09542	1.31587	-3.43987	1.32118	-2.39017	1.32587	-1.26139	1.3282	-0.65299	1.33089	-0.27775		1.30907	-2.95506	1.31351	-2.36553	1.3139	-1.68818	1.3167	-0.92687	1.3197	-0.4953	1.32144	-0.20852		1.18103	-4.76763	1.32016	-2.38109	1.31288	-1.6624
		1.19361	-9.39771	1.1874	-7.10623	1.18103	-4.76763	1.18123	-2.39557	1.18589	-1.21239	1.18898	-0.48564		1.33344	-5.05758	1.31485	-3.44416	1.32016	-2.38109	1.32483	-1.23829	1.32719	-0.65115	1.32989	-0.27576		1.30804	-2.9309	1.3125	-2.34169	1.31288	-1.6624	1.31569	-0.9156	1.3187	-0.49348	1.32044	-0.20863		1.18001	-4.74891	1.31912	-2.3566	1.31188	-1.66621
		1.19261	-9.3999	1.1864	-7.12245	1.18001	-4.74891	1.18022	-2.38426	1.18489	-1.21085	1.18798	-0.48729		1.33245	-5.06091	1.31386	-3.44043	1.31912	-2.3566	1.32385	-1.24986	1.32619	-0.64852	1.32889	-0.27325		1.30703	-2.91225	1.31151	-2.34007	1.31188	-1.66621	1.31469	-0.91707	1.3177	-0.4919	1.31944	-0.20716		1.17903	-4.76449	1.31809	-2.33651	1.31087	-1.65759
		1.19158	-9.36204	1.18542	-7.13162	1.17903	-4.76449	1.17922	-2.3825	1.18388	-1.2099	1.18698	-0.48671		1.33144	-5.05862	1.31282	-3.4104	1.31809	-2.33651	1.32282	-1.22817	1.32519	-0.64684	1.32789	-0.27462		1.30602	-2.90682	1.31047	-2.32331	1.31087	-1.65759	1.31368	-0.90824	1.3167	-0.4885	1.31844	-0.20544		1.17801	-4.75081	1.31711	-2.34714	1.30987	-1.65248
		1.19056	-9.34123	1.18438	-7.07838	1.17801	-4.75081	1.17822	-2.37796	1.18288	-1.20888	1.18598	-0.48417		1.33036	-5.00801	1.31176	-3.38427	1.31711	-2.34714	1.32184	-1.24041	1.32418	-0.64422	1.32689	-0.27152		1.30502	-2.90062	1.30947	-2.31099	1.30987	-1.65248	1.31268	-0.90668	1.31569	-0.48647	1.31744	-0.20585		1.17701	-4.75008	1.31609	-2.33484	1.30885	-1.63259
		1.18958	-9.36143	1.18337	-7.09057	1.17701	-4.75008	1.17721	-2.37263	1.18188	-1.20702	1.18498	-0.48655		1.32927	-4.95033	1.31074	-3.36481	1.31609	-2.33484	1.3208	-1.22114	1.32318	-0.64208	1.32588	-0.27089		1.304	-2.88414	1.30849	-2.32059	1.30885	-1.63259	1.31168	-0.90137	1.31469	-0.48386	1.31643	-0.20413		1.17598	-4.71625	1.31505	-2.31154	1.30785	-1.63616
		1.18858	-9.37055	1.1824	-7.11715	1.17598	-4.71625	1.17621	-2.37461	1.18088	-1.20781	1.18398	-0.48404		1.32824	-4.93171	1.3097	-3.33555	1.31505	-2.31154	1.31981	-1.2255	1.32217	-0.63931	1.32488	-0.27125		1.30298	-2.86383	1.30745	-2.30015	1.30785	-1.63616	1.31067	-0.89719	1.31369	-0.48191	1.31543	-0.20342		1.17498	-4.71412	1.31402	-2.29426	1.30684	-1.62658
		1.18757	-9.35083	1.18138	-7.08575	1.17498	-4.71412	1.1752	-2.36433	1.17988	-1.20467	1.18298	-0.48137		1.32724	-4.92887	1.30869	-3.34078	1.31402	-2.29426	1.3188	-1.215	1.32117	-0.6378	1.32388	-0.26865		1.30197	-2.8513	1.30644	-2.27489	1.30684	-1.62658	1.30967	-0.89409	1.31269	-0.47955	1.31443	-0.20306		1.17397	-4.70371	1.31304	-2.30797	1.30584	-1.61967
		1.18657	-9.35414	1.18039	-7.11426	1.17397	-4.70371	1.17419	-2.35449	1.17887	-1.19782	1.18198	-0.48526		1.32617	-4.88888	1.30769	-3.33726	1.31304	-2.30797	1.31779	-1.21336	1.32017	-0.63539	1.32288	-0.26757		1.30096	-2.8444	1.30545	-2.27421	1.30584	-1.61967	1.30866	-0.88746	1.31169	-0.47684	1.31343	-0.20108		1.17298	-4.71886	1.312	-2.28319	1.30482	-1.60093
		1.18561	-9.39945	1.17942	-7.13227	1.17298	-4.71886	1.17319	-2.34942	1.17787	-1.19347	1.18098	-0.48166		1.32512	-4.857	1.30664	-3.2964	1.312	-2.28319	1.31678	-1.20618	1.31916	-0.63158	1.32188	-0.26761		1.29994	-2.81983	1.30441	-2.2564	1.30482	-1.60093	1.30766	-0.88677	1.31068	-0.47435	1.31243	-0.20061		1.17196	-4.69227	1.31098	-2.26766	1.30383	-1.60755
		1.18464	-9.425	1.17838	-7.08051	1.17196	-4.69227	1.17218	-2.34181	1.17686	-1.18935	1.17998	-0.48025		1.32413	-4.85957	1.30558	-3.27268	1.31098	-2.26766	1.31577	-1.19907	1.31816	-0.63016	1.32088	-0.26508		1.29892	-2.80078	1.30342	-2.24857	1.30383	-1.60755	1.30666	-0.87833	1.30968	-0.47243	1.31143	-0.19999		1.17095	-4.68236	1.30995	-2.2513	1.30281	-1.59321
		1.18362	-9.40484	1.17735	-7.07648	1.17095	-4.68236	1.17117	-2.32587	1.17586	-1.18489	1.17898	-0.48059		1.32311	-4.85192	1.30456	-3.25687	1.30995	-2.2513	1.31477	-1.20036	1.31715	-0.62617	1.31987	-0.26426		1.29792	-2.79342	1.30243	-2.2524	1.30281	-1.59321	1.30566	-0.87883	1.30868	-0.4698	1.31043	-0.19821		1.16991	-4.64958	1.30898	-2.26775	1.30181	-1.58628
		1.1826	-9.38911	1.17637	-7.0834	1.16991	-4.64958	1.17016	-2.32462	1.17486	-1.18054	1.17798	-0.47741		1.32201	-4.78897	1.30353	-3.23262	1.30898	-2.26775	1.31375	-1.18573	1.31615	-0.62377	1.31887	-0.26451		1.29692	-2.79145	1.30139	-2.23106	1.30181	-1.58628	1.30465	-0.86724	1.30768	-0.46741	1.30943	-0.19778		1.16892	-4.65537	1.30792	-2.22962	1.30079	-1.56932
		1.18162	-9.40585	1.17534	-7.04163	1.16892	-4.65537	1.16915	-2.31396	1.17385	-1.17512	1.17697	-0.4746		1.32092	-4.73298	1.30252	-3.23784	1.30792	-2.22962	1.31276	-1.19326	1.31515	-0.62107	1.31787	-0.26152		1.2959	-2.77513	1.30038	-2.20925	1.30079	-1.56932	1.30365	-0.87039	1.30668	-0.46495	1.30843	-0.19688		1.1679	-4.62903	1.30691	-2.22408	1.2998	-1.577
		1.18061	-9.39611	1.17434	-7.06046	1.1679	-4.62903	1.16814	-2.30135	1.17285	-1.17053	1.17598	-0.47688		1.31991	-4.72615	1.30152	-3.22863	1.30691	-2.22408	1.31173	-1.17374	1.31414	-0.61847	1.31687	-0.26093		1.29488	-2.75135	1.29939	-2.208	1.2998	-1.577	1.30264	-0.85816	1.30567	-0.4626	1.30743	-0.19507		1.16689	-4.62251	1.30588	-2.20585	1.29878	-1.55906
		1.17956	-9.34971	1.17337	-7.08001	1.16689	-4.62251	1.16714	-2.2953	1.17184	-1.16777	1.17497	-0.47147		1.3189	-4.72011	1.30045	-3.17906	1.30588	-2.20585	1.31074	-1.18295	1.31314	-0.61546	1.31587	-0.26135		1.29387	-2.74131	1.29836	-2.19643	1.29878	-1.55906	1.30164	-0.86067	1.30467	-0.46024	1.30643	-0.19489		1.16585	-4.58333	1.30491	-2.22504	1.29778	-1.55329
		1.17855	-9.33023	1.17233	-7.03364	1.16585	-4.58333	1.16612	-2.28307	1.17084	-1.16147	1.17397	-0.47146		1.31785	-4.68528	1.29941	-3.16667	1.30491	-2.22504	1.30971	-1.16188	1.31213	-0.61457	1.31486	-0.25756		1.29286	-2.72782	1.29736	-2.18489	1.29778	-1.55329	1.30063	-0.84924	1.30367	-0.45724	1.30543	-0.19383		1.16485	-4.57747	1.30085	-2.18665	1.29676	-1.53724
		1.17756	-9.34551	1.17132	-7.03636	1.16485	-4.57747	1.16512	-2.28026	1.16983	-1.15366	1.17297	-0.47312		1.3168	-4.656	1.2984	-3.15243	1.30085	-2.18665	1.30873	-1.17265	1.31113	-0.61095	1.31386	-0.25807		1.29184	-2.70693	1.29637	-2.18284	1.29676	-1.53724	1.29963	-0.85072	1.30267	-0.45493	1.30442	-0.19246		1.16383	-4.55807	1.29977	-2.1374	1.29577	-1.54601
		1.17657	-9.35268	1.17032	-7.0375	1.16383	-4.55807	1.16411	-2.26718	1.16883	-1.1495	1.17196	-0.46475		1.3158	-4.65724	1.29736	-3.12626	1.29977	-2.1374	1.3077	-1.15265	1.31013	-0.60899	1.31286	-0.25787		1.29082	-2.68771	1.29532	-2.15871	1.29577	-1.54601	1.29862	-0.84187	1.30166	-0.4528	1.30342	-0.19178		1.16283	-4.55982	1.29878	-2.14228	1.29475	-1.52474
		1.17554	-9.32665	1.16927	-6.97654	1.16283	-4.55982	1.16309	-2.24686	1.16782	-1.14318	1.17096	-0.46399		1.31476	-4.63098	1.29636	-3.13891	1.29878	-2.14228	1.30671	-1.16235	1.30912	-0.60699	1.31186	-0.25473		1.28982	-2.68106	1.29432	-2.1448	1.29475	-1.52474	1.29762	-0.84058	1.30066	-0.45009	1.30242	-0.19058		1.16179	-4.51945	1.29776	-2.13255	1.29375	-1.51946
		1.17454	-9.32033	1.16827	-6.96553	1.16179	-4.51945	1.16208	-2.23452	1.16681	-1.13683	1.16996	-0.4639		1.31367	-4.57394	1.29534	-3.11676	1.29776	-2.13255	1.30568	-1.14358	1.30812	-0.60511	1.31086	-0.25465		1.28881	-2.67824	1.29333	-2.14074	1.29375	-1.51946	1.29661	-0.83305	1.29966	-0.44746	1.30142	-0.18937		1.16077	-4.5026	1.29676	-2.13245	1.29273	-1.5057
		1.17356	-9.34336	1.16724	-6.96168	1.16077	-4.5026	1.16107	-2.22167	1.16581	-1.12882	1.16896	-0.45881		1.3126	-4.5321	1.29427	-3.06419	1.29676	-2.13245	1.30469	-1.15009	1.30712	-0.60204	1.30986	-0.25416		1.28779	-2.65778	1.29229	-2.12635	1.29273	-1.5057	1.29561	-0.82895	1.29866	-0.44522	1.30042	-0.18891		1.15973	-4.45882	1.29569	-2.08874	1.29174	-1.51264
		1.17255	-9.33685	1.1662	-6.90593	1.15973	-4.45882	1.16004	-2.20037	1.1648	-1.12676	1.16796	-0.45572		1.3116	-4.52711	1.29324	-3.0635	1.29569	-2.08874	1.30366	-1.13282	1.30611	-0.59792	1.30885	-0.25048		1.28677	-2.63573	1.2913	-2.11811	1.29174	-1.51264	1.29461	-0.82505	1.29766	-0.44261	1.29942	-0.18781		1.15873	-4.45272	1.29471	-2.09758	1.29072	-1.48866
		1.17151	-9.29023	1.16521	-6.91066	1.15873	-4.45272	1.15904	-2.19044	1.1638	-1.11796	1.16696	-0.45837		1.31057	-4.51406	1.29223	-3.04861	1.29471	-2.09758	1.30267	-1.13571	1.3051	-0.59503	1.30785	-0.25121		1.28576	-2.62352	1.2903	-2.11301	1.29072	-1.48866	1.2936	-0.82006	1.29665	-0.44013	1.29842	-0.18695		1.15769	-4.41889	1.29369	-2.0873	1.28972	-1.49007
		1.17048	-9.25992	1.1642	-6.91914	1.15769	-4.41889	1.15802	-2.17323	1.16279	-1.10813	1.16595	-0.451		1.30952	-4.47965	1.29119	-3.01994	1.29369	-2.0873	1.30165	-1.12548	1.3041	-0.59299	1.30685	-0.25051		1.28475	-2.61535	1.28926	-2.09009	1.28972	-1.49007	1.2926	-0.81684	1.29565	-0.43702	1.29742	-0.18644		1.15668	-4.40925	1.29267	-2.07634	1.28871	-1.47514
		1.16947	-9.25537	1.16315	-6.85935	1.15668	-4.40925	1.157	-2.15849	1.16178	-1.09937	1.16495	-0.44984		1.30849	-4.45879	1.2902	-3.03497	1.29267	-2.07634	1.30064	-1.12027	1.3031	-0.58973	1.30585	-0.24757		1.28374	-2.59675	1.28826	-2.0736	1.28871	-1.47514	1.29159	-0.80938	1.29465	-0.4351	1.29642	-0.1849		1.15563	-4.35846	1.29162	-2.04484	1.28771	-1.48046
		1.16846	-9.2431	1.16214	-6.83691	1.15563	-4.35846	1.156	-2.15093	1.16077	-1.09199	1.16395	-0.4478		1.30747	-4.45004	1.28915	-2.99896	1.29162	-2.04484	1.29964	-1.11879	1.30209	-0.5872	1.30485	-0.24763		1.28272	-2.57786	1.28501	-2.06683	1.28771	-1.48046	1.29059	-0.80869	1.29365	-0.43272	1.29542	-0.18359		1.15461	-4.32951	1.29064	-2.05323	1.28669	-1.45659
		1.16742	-9.19651	1.1611	-6.81593	1.15461	-4.32951	1.15498	-2.12875	1.15976	-1.08271	1.16294	-0.44009		1.30642	-4.41881	1.28809	-2.95661	1.29064	-2.05323	1.29862	-1.10643	1.30109	-0.58474	1.30385	-0.24732		1.28172	-2.57596	1.2817	-2.02244	1.28669	-1.45659	1.28958	-0.79861	1.29264	-0.42982	1.29442	-0.18332		1.15356	-4.28438	1.28962	-2.04484	1.28569	-1.45639
		1.1664	-9.17667	1.16003	-6.73422	1.15356	-4.28438	1.15397	-2.11934	1.15876	-1.07524	1.16194	-0.44024		1.30533	-4.36379	1.28708	-2.9576	1.28962	-2.04484	1.29763	-1.10914	1.30008	-0.582	1.30284	-0.24419		1.28072	-2.57386	1.28071	-2.01825	1.28569	-1.45639	1.28859	-0.80068	1.29164	-0.42816	1.29342	-0.18168		1.15256	-4.27868	1.28859	-2.02574	1.28468	-1.44524
		1.16541	-9.19045	1.15902	-6.71211	1.15256	-4.27868	1.15295	-2.10183	1.15775	-1.06586	1.16094	-0.43668		1.30428	-4.32976	1.28606	-2.94335	1.28859	-2.02574	1.2966	-1.09484	1.29908	-0.579	1.30184	-0.24464		1.2797	-2.55048	1.2797	-2.00306	1.28468	-1.44524	1.28758	-0.78983	1.29064	-0.42524	1.29241	-0.18068		1.15153	-4.2472	1.28755	-1.99956	1.28368	-1.4468
		1.1644	-9.17956	1.158	-6.71054	1.15153	-4.2472	1.15193	-2.07806	1.15674	-1.05713	1.15993	-0.43135		1.30327	-4.32301	1.28503	-2.92438	1.28755	-1.99956	1.29562	-1.10234	1.29807	-0.57555	1.30084	-0.2438		1.27868	-2.52942	1.27867	-1.99199	1.28368	-1.4468	1.28658	-0.79049	1.28964	-0.42314	1.29141	-0.18045		1.15051	-4.22712	1.28657	-2.0078	1.28266	-1.42539
		1.16336	-9.14093	1.15696	-6.65713	1.15051	-4.22712	1.15091	-2.06268	1.15573	-1.05354	1.15893	-0.43082		1.30225	-4.31092	1.28405	-2.92826	1.28657	-2.0078	1.29458	-1.08243	1.29707	-0.57344	1.29984	-0.24074		1.27767	-2.52008	1.27767	-1.98219	1.28266	-1.42539	1.28557	-0.78055	1.28864	-0.4203	1.29041	-0.17853		1.14945	-4.1691	1.28555	-1.99774	1.28166	-1.42456
		1.16233	-9.10211	1.15596	-6.64976	1.14945	-4.1691	1.1499	-2.04531	1.15472	-1.04158	1.15793	-0.42832		1.3012	-4.2825	1.28297	-2.88988	1.28555	-1.99774	1.2936	-1.09171	1.29606	-0.57019	1.29884	-0.24136		1.27666	-2.51178	1.27667	-1.96332	1.28166	-1.42456	1.28457	-0.78185	1.28763	-0.41806	1.28941	-0.17826		1.14843	-4.1452	1.28452	-1.97841	1.28065	-1.41643
		1.16131	-9.09045	1.15493	-6.63701	1.14843	-4.1452	1.14887	-2.0231	1.15371	-1.03264	1.15692	-0.4218		1.30017	-4.25858	1.28192	-2.85115	1.28452	-1.97841	1.29257	-1.07074	1.29506	-0.56928	1.29784	-0.23932		1.27564	-2.4933	1.27564	-1.96028	1.28065	-1.41643	1.28356	-0.77242	1.28663	-0.41569	1.28841	-0.17741		1.14739	-4.10719	1.28349	-1.95949	1.27965	-1.41321
		1.16028	-9.05577	1.15386	-6.55635	1.14739	-4.10719	1.14786	-2.01076	1.15271	-1.02556	1.15592	-0.42068		1.29913	-4.23709	1.28093	-2.85667	1.28349	-1.95949	1.29158	-1.07885	1.29406	-0.56613	1.29683	-0.23767		1.27463	-2.47956	1.27465	-1.95797	1.27965	-1.41321	1.28256	-0.77292	1.28563	-0.41297	1.28741	-0.1759		1.14638	-4.0915	1.2825	-1.96823	1.27863	-1.39523
		1.15922	-8.98964	1.15284	-6.51922	1.14638	-4.0915	1.14684	-1.98921	1.1517	-1.01458	1.15492	-0.41749		1.29809	-4.20809	1.27988	-2.83659	1.2825	-1.96823	1.29055	-1.05928	1.29305	-0.56275	1.29583	-0.23785		1.27363	-2.47646	1.27365	-1.94126	1.27863	-1.39523	1.28155	-0.76429	1.28463	-0.41072	1.28641	-0.17576		1.14533	-4.04468	1.28147	-1.94805	1.27763	-1.39522
		1.15817	-8.94083	1.15179	-6.4906	1.14533	-4.04468	1.14583	-1.97569	1.15069	-1.00639	1.15391	-0.4123		1.29701	-4.16266	1.27887	-2.82509	1.28147	-1.94805	1.28956	-1.06721	1.29205	-0.56032	1.29483	-0.23637		1.27262	-2.46708	1.27261	-1.92925	1.27763	-1.39522	1.28055	-0.76316	1.28362	-0.40835	1.28541	-0.17469		1.14431	-4.01806	1.28044	-1.92959	1.27663	-1.38778
[truncated: 288 more rows]
[truncated: 25 more columns]
