# Supplementary material for: Oxidation of interfacial cobalt controls the pH dependence of the oxygen evolution reaction
Source: Nat Chem. 2025 Mar 28;17(6):856–64. doi: 10.1038/s41557-025-01784-1 (PMC12141032; doi:10.1038/s41557-025-01784-1)
Supplement: Supplementary file 4 — Source data for Fig. 3. [file 41557_2025_1784_MOESM4_ESM.xlsx]

## Sheet: Figure 3
	Figure 3
	3a										inset 3a				3b
	X	Y	error	X	Y	error	X	Y	error
		alkaline			neutral			acidic				slope	error		Vo(CoII/III)	Al	Ne	Ac	Vfb	Al	Ne	Ac
	0.79959	0.01945	0.00264	0.79861	0.05131	0.00648	0.79861	0.03524	0.01286		alkaline	0.11507	0.00584			1.18824	1.3553	1.4559		1.30572	1.45296	1.53293
	0.84692	0.02095	0.00288	0.85128	0.05338	0.00915	0.84626	0.04087	0.01528		neutral	0.25551	0.00943			1.18778	1.35114	1.45421		1.24137	1.39362	1.48244
	0.8946	0.02194	0.00299	0.90391	0.05625	0.00955	0.89359	0.04457	0.0167		acidic	0.21899	0.01243			1.1855	1.35906	1.45984		1.19052	1.38364	1.47022
	0.94194	0.02236	0.00295	0.9566	0.0582	0.00944	0.94093	0.04731	0.01782							1.18103	1.3553	1.47898		1.14777	1.33695	1.43361
	0.98928	0.02147	0.00227	1.00925	0.05946	0.00946	0.98824	0.04954	0.01856							1.18185	1.36573	1.47391		1.13727	1.33047	1.42521
	1.03659	0.01841	0.000882975	1.06192	0.06017	0.00926	1.03559	0.05107	0.01887									1.4666
	1.08392	0.0123	0.00111	1.1146	0.06045	0.00832	1.08294	0.05212	0.01912
	1.13126	0.00531	0.00153	1.16726	0.05487	0.00513	1.13027	0.0526	0.01886
	1.17859	0.00163	0.000632006	1.21992	0.04202	0.000402725	1.17758	0.05212	0.01801
	1.22591	0.000596846	0.000193522	1.27226	0.02237	0.00386	1.22491	0.05006	0.01546
	1.27325	0.000311341	7.03443e-05	1.32492	0.00744	0.00244	1.27253	0.04478	0.01053
	1.32092	0.00020493	2.67969e-05	1.37759	0.00204	0.000707222	1.31989	0.0347	0.00306
	1.36827	0.000112705	1.1573e-05	1.43027	0.000656076	0.000184403	1.36725	0.02108	0.004
	1.4156	5.51745e-05	4.24059e-06	1.48292	0.000284779	6.36755e-05	1.41459	0.00881	0.00402
	1.4629	3.07545e-05	4.27039e-06	1.53556	0.000140836	1.94603e-05	1.46193	0.00254	0.0016
	1.51025	3.08157e-05	1.17261e-06	1.58822	9.84739e-05	5.68493e-06	1.50927	0.00082864	0.000552624
	1.55755	3.5847e-05	1.11656e-06	1.64089	8.94752e-05	3.90172e-06	1.55661	0.000283667	0.000171036
	1.60491	3.82994e-05	1.38663e-06	1.69355	8.09146e-05	3.71386e-06	1.60391	5.57237e-05	1.64005e-05
	1.65227	3.97173e-05	8.06822e-07	1.74622	8.41835e-05	2.13292e-06	1.65124	3.82989e-05	6.73012e-06
	1.69992	4.24722e-05	4.68954e-07	1.79855	8.52026e-05	1.55839e-06	1.69891	4.02623e-05	8.1669e-06
