# Supplementary material for: Oxidation of interfacial cobalt controls the pH dependence of the oxygen evolution reaction
Source: Nat Chem. 2025 Mar 28;17(6):856–64. doi: 10.1038/s41557-025-01784-1 (PMC12141032; doi:10.1038/s41557-025-01784-1)
Supplement: Supplementary file 5 — Source data for Fig. 4. [file 41557_2025_1784_MOESM5_ESM.xlsx]

## Sheet: Figure 4
	Figure 4
	4a
	X	Y	Y	Y	Y	Y	Y	Y	Y	Y	Y	Y	Y	Y	Y	Y	Y	Y	Y	Y	Y	Y	Y	Y	Y	Y	Y	Y	Y	Y	Y	Y	Y	Y	Y	Y	Y	Y	Y	Y	Y	Y	Y	Y	Y	Y	Y	Y	Y
	E	0	1	2	3	4	5	6	7	8	9	10	11	12	13	14	15	16	17	18	19	20	21	22	23	24	25	26	27	28	29	30	31	32	33	34	35	36	37	38	39	40	41	42	43	44	45	46	47
	--
	7600.07	0.000379973	0.000213953	0.000449443	0.000286653	0.000157997	0.000134391	0.000330913	0.000326175	0.00064466	0.000474886	-6.04411e-06	0.000360827	0.000362037	0.000246177	0.00023732	0.00022571	0.000280845	0.000415053	0.000578279	0.000465961	0.00013001	0.000514614	0.000151549	0.000351681	0.000270291	0.000246982	0.000592472	0.000159551	0.000699453	0.000549442	0.000613201	0.000275343	0.000495519	0.00053913	0.000481996	0.000253724	0.000628415	-0.000116249	0.000422592	0.000295495	0.000268141	0.000311197	0.00048817	4.67346e-05	0.000583611	0.000334541	0.000545764	0.00101
	7600.15	0.000438214	0.000308847	0.000489166	0.000270764	0.000204516	0.000109922	0.000304828	0.000313354	0.000613308	0.000504179	-2.31425e-05	0.000293657	0.000374832	0.000233525	0.000202739	0.000235251	0.000277161	0.000416075	0.000603804	0.000524393	0.000125863	0.000518706	0.000175141	0.000330952	0.00029794	0.000253891	0.0004825	0.000135784	0.00069718	0.0005599	0.000557389	0.000341176	0.000462388	0.000608528	0.000531048	0.000263844	0.000561137	-0.000173424	0.000388781	0.00031444	0.000329037	0.000322156	0.000515503	9.41346e-05	0.000537451	0.000324014	0.000579473	0.000972686
	7600.25	0.000491624	0.000431411	0.000533677	0.000266986	0.000265845	0.000102033	0.000271673	0.000300777	0.00055045	0.000529898	-4.48747e-05	0.00020694	0.000389481	0.00023242	0.000175701	0.000245766	0.000301762	0.000416698	0.000630413	0.000570732	0.000148081	0.000503441	0.000187655	0.000314621	0.000340521	0.000266823	0.000344084	0.000111492	0.00066121	0.000560059	0.000476416	0.000397456	0.00043104	0.000655722	0.000582114	0.000274475	0.000487274	-0.000215551	0.000342339	0.000348091	0.000421863	0.000330342	0.000531758	0.000157686	0.000472328	0.000315086	0.00060658	0.000923533
	7600.35	0.000515051	0.000548665	0.00056812	0.000280955	0.00032602	0.000120769	0.000238472	0.000290748	0.000459994	0.000542563	-6.15384e-05	0.000124009	0.000406114	0.000245836	0.00017222	0.000251699	0.000355123	0.000415571	0.00065187	0.000583338	0.000200825	0.000464258	0.000179062	0.000308966	0.000388772	0.000281475	0.000213692	9.97363e-05	0.000585447	0.000541776	0.000385438	0.000416592	0.000414622	0.00065246	0.000614206	0.000276088	0.000428313	-0.000215767	0.00029222	0.000383486	0.000522182	0.000326835	0.000525408	0.000221753	0.000409229	0.000313361	0.000611493	0.000866413
	7600.45	0.000502927	0.000644926	0.000588755	0.000306373	0.000375191	0.000163974	0.000208223	0.000280512	0.000350496	0.00054453	-6.36416e-05	5.66245e-05	0.000428332	0.000267781	0.0001964	0.000250617	0.000423084	0.000411699	0.000666637	0.000563881	0.000275931	0.000407311	0.00015153	0.000312609	0.00043447	0.000292573	0.000105911	0.000110376	0.000476823	0.000504463	0.000293201	0.000398687	0.00041563	0.00060476	0.000621901	0.000260468	0.00038588	-0.000170183	0.000241073	0.000409997	0.000609664	0.000307143	0.000499971	0.000279679	0.000360966	0.000316632	0.000589711	0.000802096
	7600.55	0.000457532	0.000700444	0.00059336	0.000329566	0.000399535	0.000223153	0.00018616	0.000265314	0.000243657	0.00053899	-4.36236e-05	1.70134e-05	0.000453739	0.000287845	0.000244915	0.000240769	0.000481979	0.000403454	0.000669001	0.000521397	0.000354115	0.000346331	0.000112633	0.000321735	0.000466158	0.000294179	3.74225e-05	0.00014984	0.000355039	0.000454202	0.000215646	0.000356346	0.000431718	0.000533017	0.000605771	0.000224177	0.00035868	-9.04708e-05	0.000192966	0.000420911	0.000659077	0.0002719	0.000466427	0.000321315	0.000335947	0.000316513	0.000542035	0.000732419
	7600.65	0.000388898	0.000711608	0.000584899	0.0003403	0.000395121	0.000292592	0.000175617	0.000241231	0.000154948	0.000529058	1.84997e-06	6.68164e-06	0.000477548	0.000299025	0.000312287	0.000222853	0.000517688	0.000390766	0.00065449	0.000468592	0.000421881	0.00029146	7.13431e-05	0.000333473	0.000481527	0.000284833	9.86386e-06	0.000220002	0.000233702	0.000399784	0.000162295	0.000308007	0.000459138	0.000456932	0.000574729	0.000172823	0.000341424	7.61518e-06	0.000148411	0.000418911	0.000661614	0.000226252	0.000436846	0.00034416	0.000332182	0.000305758	0.000474047	0.000656332
	7600.75	0.000310468	0.00068089	0.000566075	0.000332518	0.000365165	0.000365531	0.000177271	0.000207841	9.60954e-05	0.000514533	6.93755e-05	2.14953e-05	0.000491375	0.000296355	0.000389419	0.000198894	0.00052254	0.000375243	0.000618896	0.000417472	0.000467104	0.000249026	3.65645e-05	0.000344783	0.00048213	0.000264684	1.79432e-05	0.00031444	0.000124712	0.000352147	0.000140385	0.000269819	0.000492748	0.00038845	0.0005399	0.000119784	0.000329768	0.000106587	0.000108903	0.000407713	0.000617599	0.000177968	0.000419691	0.000346935	0.000342848	0.000279918	0.000394744	0.000575553
	7600.85	0.000235247	0.000614882	0.000538865	0.00030632	0.000320727	0.000435251	0.000187665	0.000169847	7.17851e-05	0.000492469	0.000148409	5.33834e-05	0.000487638	0.000277751	0.000464864	0.000172524	0.000496383	0.000360603	0.000561477	0.000375715	0.000481794	0.000220442	1.52535e-05	0.000352023	0.000471503	0.000235808	5.07583e-05	0.000418627	3.76363e-05	0.00032109	0.000151875	0.000251359	0.000525696	0.00032974	0.000511159	8.13414e-05	0.000320471	0.000192218	7.83551e-05	0.000388919	0.000536424	0.000136185	0.000417316	0.000330248	0.000358816	0.0002394	0.000316156	0.000495103
	7600.95	0.000172462	0.000522097	0.000504707	0.000267935	0.000277255	0.000496491	0.000200024	0.000135352	7.88435e-05	0.000459575	0.000224243	9.32738e-05	0.000463705	0.000244216	0.000527143	0.000148508	0.000445566	0.000351081	0.000487598	0.000344542	0.000465022	0.000203217	1.079e-05	0.000351117	0.000452889	0.000203763	9.54118e-05	0.000514356	-2.04494e-05	0.000311894	0.000192315	0.000254882	0.000549945	0.000277762	0.000494663	7.02971e-05	0.000311312	0.000255616	6.21397e-05	0.000362577	0.000433664	0.000109906	0.000426895	0.000296945	0.000370825	0.00019089	0.000252568	0.00042309
	7601.05	0.0001268	0.000412108	0.00046443	0.000227394	0.000248634	0.000545321	0.000207552	0.000112377	0.000108009	0.000415105	0.000283228	0.000134008	0.000422665	0.000199693	0.000567351	0.000131845	0.000380637	0.000348438	0.000408643	0.000319015	0.00042352	0.000192957	2.18062e-05	0.000338799	0.000427933	0.000177881	0.000141837	0.000585806	-4.48224e-05	0.00032401	0.000252717	0.000276579	0.000558254	0.000230552	0.000492491	9.168e-05	0.000302366	0.000292245	6.38772e-05	0.000330186	0.000325907	0.000105755	0.000443524	0.000251513	0.00037093	0.000146692	0.000218004	0.000369234
	7601.15	0.000100103	0.000296206	0.000419015	0.000194617	0.000242696	0.000578483	0.000207185	0.000106015	0.000146756	0.000362401	0.000317773	0.000171273	0.000370948	0.000150568	0.000581087	0.000127022	0.000314151	0.000350143	0.000339252	0.000291429	0.000369068	0.000184933	4.1992e-05	0.000314142	0.000397539	0.000168748	0.000185422	0.000623756	-3.40088e-05	0.00035163	0.000322043	0.000308339	0.000546894	0.000189784	0.000503617	0.000141675	0.000297192	0.000300406	8.25976e-05	0.000296611	0.000226407	0.000125735	0.000462711	0.00019986	0.00035335	0.000120952	0.00022151	0.000340865
	7601.25	9.27092e-05	0.000187564	0.000371262	0.000175742	0.00025981	0.000593152	0.000200788	0.000116625	0.000182651	0.000308328	0.000328559	0.000202196	0.000314893	0.000104012	0.000568705	0.00013698	0.000258344	0.000350116	0.000292829	0.000257265	0.000313941	0.00017526	6.20032e-05	0.000279401	0.000363874	0.000183653	0.000225726	0.000626869	8.26816e-06	0.000385509	0.000388394	0.000339893	0.000517694	0.000159067	0.000524345	0.000208617	0.00030156	0.000280866	0.000112152	0.000268927	0.000143759	0.000165981	0.000480645	0.000149741	0.000316122	0.000123807	0.000262323	0.000338152
	7601.35	0.000102628	9.96934e-05	0.000326153	0.000171969	0.00029494	0.000587312	0.000192952	0.000140068	0.000206708	0.000261172	0.000322701	0.000223827	0.000258849	6.50362e-05	0.000534319	0.000162072	0.000222377	0.00034128	0.000277336	0.000219714	0.000267336	0.000161872	7.35051e-05	0.000239575	0.000331392	0.00022323	0.000263613	0.000600801	7.24012e-05	0.000416231	0.000439702	0.000361816	0.000477719	0.000141246	0.000549092	0.000276139	0.000320115	0.000237753	0.000142733	0.000253879	8.34581e-05	0.000217318	0.000493761	0.000110569	0.000263281	0.000157021	0.000329499	0.000352438
	7601.45	0.000126903	3.85161e-05	0.00028721	0.000182449	0.000345933	0.000560533	0.000188624	0.000173964	0.00021807	0.00022597	0.000309235	0.000236186	0.000202602	3.26495e-05	0.000482433	0.000203622	0.000209137	0.000318659	0.000294595	0.000186924	0.000232335	0.000145251	7.45956e-05	0.000198675	0.000304536	0.000286424	0.000303646	0.000553556	0.000152018	0.000440784	0.000470206	0.00037098	0.000433942	0.000137492	0.000575887	0.000334861	0.000356829	0.000176017	0.000167287	0.000256465	4.72441e-05	0.000273417	0.000501363	9.00303e-05	0.000201783	0.000219039	0.000414345	0.000372602
	7601.55	0.00015798	1.12852e-05	0.000260542	0.000203776	0.000406594	0.000513976	0.00019107	0.000213685	0.000217536	0.000208656	0.000294195	0.000238374	0.000150543	4.51553e-06	0.000421694	0.000257325	0.000217767	0.000280893	0.000340125	0.000170988	0.000212347	0.000128335	6.67628e-05	0.000162836	0.000288791	0.000362087	0.000345162	0.000495247	0.000233215	0.000455539	0.000472191	0.000365337	0.000394146	0.000147024	0.000601241	0.000372919	0.000408051	0.000105607	0.000176964	0.000278538	4.05478e-05	0.000322449	0.000501411	9.49263e-05	0.000145987	0.000299258	0.00050131	0.00038529
	7601.65	0.000188866	1.71704e-05	0.000251142	0.000230752	0.000469083	0.000452366	0.000202067	0.000255358	0.000209196	0.000212335	0.000279545	0.000233556	0.000109413	-2.14994e-05	0.00036327	0.000315769	0.000242148	0.000232701	0.000403097	0.000178978	0.000209272	0.000115339	5.60514e-05	0.000137252	0.000286595	0.000434858	0.000387409	0.000435343	0.00030342	0.000459061	0.000444775	0.000346155	0.000362471	0.000165878	0.000623204	0.000386647	0.000465354	3.69353e-05	0.00016968	0.000316874	6.59709e-05	0.000355818	0.000492825	0.00012525	0.000109506	0.000385133	0.000578117	0.000383271
	7601.75	0.000216879	4.83914e-05	0.000261771	0.0002567	0.000522138	0.000382879	0.00022156	0.000293767	0.000197502	0.000237204	0.000263892	0.000228702	8.68733e-05	-4.30244e-05	0.000318549	0.000368551	0.000273936	0.00018433	0.000468688	0.000208901	0.000223953	0.000109969	5.00902e-05	0.00012558	0.000296052	0.000489217	0.000430514	0.000381461	0.000352791	0.000451009	0.000393785	0.000315717	0.000339786	0.000187413	0.000639451	0.000381171	0.000518245	-2.174e-05	0.000152924	0.000362681	0.000121009	0.000369448	0.000474799	0.000173607	9.9614e-05	0.00046555	0.000636834	0.000368363
	7601.85	0.000243876	9.39648e-05	0.000291884	0.000275234	0.00055252	0.000313211	0.000247548	0.000321666	0.000184913	0.000280227	0.000244954	0.000232955	8.80726e-05	-5.22743e-05	0.000295791	0.000403898	0.000305744	0.000148936	0.000521355	0.000250233	0.000254988	0.000114706	5.54216e-05	0.000129631	0.000311214	0.000514143	0.000474639	0.000339406	0.000374688	0.000431308	0.000329853	0.000276103	0.000326047	0.000204013	0.000646452	0.00036799	0.000557224	-6.50069e-05	0.000141708	0.000403157	0.000196967	0.000363113	0.000446612	0.000227988	0.000114723	0.000532722	0.000673352	0.000350135
	7601.95	0.000272908	0.000143062	0.00033731	0.000282522	0.000550413	0.000250398	0.000277282	0.000332843	0.000171384	0.000334668	0.000222117	0.00025522	0.000112639	-4.00065e-05	0.000297328	0.000412007	0.000332913	0.000138083	0.000548909	0.000287809	0.000296697	0.000130765	7.6035e-05	0.000148898	0.000323819	0.000506195	0.000518017	0.000313369	0.000367142	0.000398808	0.000266217	0.000229119	0.000322045	0.000208488	0.000641083	0.000360171	0.000575643	-8.99294e-05	0.00015192	0.000425401	0.000279868	0.000339749	0.00040759	0.000275572	0.000145716	0.000583108	0.000687087	0.000340907
	7602.05	0.00030441	0.000187144	0.000390964	0.00027773	0.000514762	0.000200663	0.00030899	0.000326104	0.000156	0.00039088	0.000197847	0.000300479	0.000154433	-1.57485e-06	0.000318882	0.000388476	0.000353727	0.000156751	0.000546351	0.000307165	0.000339044	0.000158065	0.000112359	0.000180333	0.00032597	0.000469909	0.000555667	0.000305472	0.000334369	0.000350511	0.000215266	0.000176304	0.000329097	0.000194635	0.000622643	0.000366132	0.000569998	-9.5285e-05	0.000192501	0.000420097	0.00035385	0.000304512	0.000356741	0.000305318	0.000180519	0.000617079	0.000680887	0.000349069
	7602.15	0.000335169	0.000220791	0.000443714	0.000261609	0.000454609	0.000168855	0.000341808	0.000306818	0.000139279	0.000438425	0.000177681	0.000366263	0.000203433	5.89842e-05	0.000351336	0.000336591	0.000368236	0.000200971	0.000517212	0.000298893	0.000370665	0.000195229	0.000160468	0.000219343	0.000312702	0.000416409	0.000579907	0.000315046	0.00028668	0.000283754	0.000184802	0.000119243	0.000347399	0.000158431	0.000593592	0.000385104	0.000539636	-8.09553e-05	0.000261331	0.000382814	0.000405523	0.00026262	0.000293364	0.000309332	0.000209653	0.000637413	0.000661115	0.0003746
	7602.25	0.000360689	0.000242008	0.000485565	0.00023478	0.000385019	0.000157048	0.000373909	0.000285331	0.000123911	0.000468636	0.000168691	0.000442309	0.000248393	0.000129622	0.000384216	0.00026713	0.000376869	0.000260215	0.000471057	0.000260273	0.000383232	0.000240011	0.000212743	0.000262149	0.000283054	0.000360387	0.000582098	0.000339056	0.000237817	0.000199797	0.000176235	6.0128e-05	0.000375594	0.00010016	0.00055866	0.000406807	0.000486239	-4.72325e-05	0.000347509	0.000313136	0.000427072	0.000216557	0.000219087	0.00028406	0.000229968	0.000647424	0.000636768	0.000409626
	7602.35	0.000378286	0.000252424	0.000507615	0.000197162	0.000320944	0.00016352	0.000400627	0.000272946	0.00011394	0.000476481	0.000176096	0.000513402	0.000279286	0.000194674	0.000408763	0.000195506	0.000379802	0.000322168	0.000419384	0.000195536	0.0003743	0.000289678	0.000259716	0.000306978	0.000239177	0.000316023	0.000555199	0.000373211	0.000200942	0.000106102	0.000184908	2.76632e-06	0.000411585	2.66339e-05	0.000522927	0.000415568	0.000413473	5.53316e-06	0.000436759	0.000214233	0.000417012	0.000165732	0.000140373	0.000231587	0.000244857	0.00064889	0.000616932	0.000442515
	7602.45	0.000385796	0.000255439	0.000502939	0.00015111	0.000276446	0.000181123	0.000411319	0.000276601	0.000113093	0.000460311	0.00019696	0.000557382	0.000286484	0.000234742	0.00041678	0.000141663	0.000376	0.000371314	0.000375393	0.000120521	0.000347862	0.000336384	0.000287605	0.000348108	0.000186971	0.0002946	0.00049892	0.000409	0.000186448	2.2053e-05	0.000199685	-4.32599e-05	0.000448924	-4.3757e-05	0.000491301	0.000395501	0.000331501	7.07555e-05	0.000507717	0.000101104	0.000379659	0.00011239	7.3833e-05	0.000164082	0.00025935	0.000638647	0.000607221	0.00045881
	7602.55	0.000384674	0.00025798	0.000475537	0.000100256	0.000254866	0.000202826	0.000398398	0.000295742	0.000124	0.000425082	0.000221764	0.000564345	0.000269784	0.000244404	0.000407542	0.000115618	0.000366859	0.000404369	0.00034632	5.26018e-05	0.000313599	0.000377403	0.00029071	0.00038246	0.000129998	0.000296006	0.000420622	0.000442126	0.000195856	-3.77258e-05	0.000210699	-7.01123e-05	0.000484585	-9.45304e-05	0.000464221	0.000341318	0.000247368	0.00014513	0.00055116	-1.21986e-05	0.000324285	6.01328e-05	3.2088e-05	9.68299e-05	0.000280184	0.000610626	0.000605616	0.000453058
	7602.65	0.000374865	0.000265274	0.000435698	5.26967e-05	0.000254366	0.000223452	0.000356722	0.00032408	0.000147631	0.000377582	0.000236812	0.000532563	0.000233656	0.000225952	0.000383649	0.000119702	0.000355755	0.000423809	0.000337309	9.18137e-06	0.000283168	0.000409303	0.000268002	0.000403834	7.16321e-05	0.00031233	0.000333044	0.000468897	0.000224449	-6.18029e-05	0.000211657	-7.05908e-05	0.000514822	-0.000112145	0.000440254	0.000257064	0.00016852	0.000223616	0.000562243	-0.000109575	0.00026186	1.73672e-05	2.35937e-05	4.64798e-05	0.000309931	0.000556726	0.000603843	0.000426065
	7602.75	0.000355283	0.000279002	0.000396526	2.01122e-05	0.000268731	0.000241165	0.000287126	0.000352783	0.000183211	0.000324339	0.000230566	0.000470127	0.000186463	0.00018823	0.000350403	0.000147494	0.000348192	0.000434994	0.000351958	1.72513e-06	0.000267353	0.00042708	0.000224551	0.000404431	1.66983e-05	0.000331136	0.000249639	0.000485884	0.000261628	-4.57637e-05	0.000201381	-4.18427e-05	0.000535615	-9.00399e-05	0.000417631	0.000154925	0.000102343	0.000299349	0.000541619	-0.000177265	0.000204034	-5.50149e-06	4.8933e-05	2.6036e-05	0.00034569	0.000472243	0.000591714	0.000385447
	7602.85	0.000326409	0.000297563	0.00036934	1.34605e-05	0.000287786	0.000256418	0.000198985	0.000373805	0.000228235	0.000270131	0.000198908	0.000392792	0.000139076	0.000144202	0.000314439	0.000185628	0.000349664	0.000442199	0.000390391	3.16058e-05	0.000271986	0.000425294	0.000170516	0.000378181	-2.7007e-05	0.000340197	0.000180128	0.000490474	0.000292637	6.29934e-06	0.000182916	1.1683e-05	0.000543997	-3.0407e-05	0.000394282	5.22637e-05	5.45603e-05	0.000363976	0.00049578	-0.000207481	0.000161856	-5.32558e-07	0.000100207	4.0608e-05	0.000380908	0.000360222	0.000562933	0.000344515
	7602.95	0.000291732	0.000317963	0.000359393	3.84146e-05	0.000298938	0.000268787	0.000109698	0.000382494	0.000278443	0.000218039	0.000146532	0.000317805	0.00010246	0.0001074	0.000281813	0.000218903	0.000362771	0.000445696	0.000446486	9.10875e-05	0.000294261	0.000401023	0.000117339	0.000324351	-4.87438e-05	0.00033104	0.00012925	0.000482021	0.000302951	8.29635e-05	0.000161615	7.81303e-05	0.000538858	5.65255e-05	0.00036623	-3.24333e-05	2.76408e-05	0.000408475	0.000435321	-0.000198989	0.00014442	3.49087e-05	0.00016325	8.63687e-05	0.000409374	0.000231511	0.000518754	0.000318231
	7603.05	0.000256437	0.000337658	0.000363574	9.33264e-05	0.000290996	0.000274863	4.03127e-05	0.000378999	0.000328357	0.000171166	8.48866e-05	0.000258005	8.51303e-05	8.87479e-05	0.000256912	0.000236277	0.000386341	0.00044214	0.00050814	0.000167915	0.000322846	0.000356803	7.40412e-05	0.000250132	-3.77112e-05	0.000300077	9.84408e-05	0.000462594	0.000284032	0.000167439	0.000143678	0.000141195	0.000520661	0.000155151	0.000327645	-8.39623e-05	2.07518e-05	0.000425472	0.000372569	-0.000156379	0.000157544	9.7721e-05	0.000221136	0.00015291	0.00042862	0.000101834	0.000467269	0.00031692
	7603.15	0.000224856	0.000354407	0.000371899	0.000169898	0.000259764	0.000269397	8.28747e-06	0.00036768	0.000372281	0.000134565	2.79478e-05	0.000218934	9.11399e-05	9.42059e-05	0.000242147	0.000234719	0.00041687	0.000427586	0.000561946	0.000249622	0.000342813	0.000301409	4.52989e-05	0.000169699	1.21944e-05	0.000248765	8.79393e-05	0.000436224	0.000237306	0.00024028	0.000134926	0.000185578	0.000490485	0.000249352	0.000274702	-9.41378e-05	3.16483e-05	0.000412582	0.000318782	-8.93945e-05	0.000202229	0.000179768	0.000258452	0.000227531	0.000440449	-1.14099e-05	0.000419339	0.000340516
	7603.25	0.000199445	0.000364685	0.00037267	0.000254562	0.000211901	0.000248603	2.01383e-05	0.000354608	0.00040486	0.000115444	-1.285e-05	0.000198502	0.000118302	0.000122902	0.000237512	0.000218957	0.000449969	0.000401162	0.000598598	0.000325001	0.00034236	0.000247873	3.13513e-05	9.96812e-05	9.75345e-05	0.000184069	9.71469e-05	0.000407284	0.000174311	0.000283678	0.000139067	0.000202839	0.000449907	0.000327346	0.000210382	-6.36798e-05	5.78442e-05	0.000375154	0.000281237	-1.2454e-05	0.000272286	0.00026825	0.000265749	0.000298834	0.000448385	-9.22371e-05	0.000383836	0.000377465
	7603.35	0.000181582	0.000363406	0.000358343	0.000330775	0.000163096	0.000212456	6.81369e-05	0.000344979	0.000421454	0.000120735	-3.25614e-05	0.000188209	0.000157505	0.000166908	0.000240002	0.000197817	0.000480884	0.000367201	0.00061519	0.000384506	0.000317304	0.000209214	2.91066e-05	5.31835e-05	0.000204067	0.000117804	0.000123667	0.00037862	0.000112829	0.000287264	0.000156246	0.000194471	0.000401615	0.000383669	0.000145028	-9.01476e-07	9.54957e-05	0.000325898	0.000261769	5.78302e-05	0.000353746	0.000347801	0.000242667	0.00035891	0.000454022	-0.000130325	0.000364364	0.000410282
	7603.45	0.000172099	0.000347088	0.000328022	0.000390292	0.000128372	0.000162288	0.000139599	0.000342391	0.000421104	0.00015562	-3.31834e-05	0.000177011	0.000198953	0.000218662	0.00024578	0.00017904	0.000508504	0.000333059	0.000615517	0.000426853	0.000270209	0.000192783	3.50781e-05	3.38488e-05	0.000320704	5.93569e-05	0.00016599	0.000348976	6.70649e-05	0.000252596	0.000186368	0.000170021	0.000346714	0.000422545	8.81371e-05	8.93136e-05	0.000142564	0.000277742	0.000258025	0.000114304	0.000436616	0.000412634	0.000196166	0.000409612	0.000456651	-0.000125269	0.000359101	0.000428002
	7603.55	0.000171229	0.000315144	0.000286828	0.000422787	0.00012117	0.00010324	0.000212022	0.000348027	0.000402958	0.000216935	-2.11012e-05	0.000154801	0.000226031	0.000263695	0.000249425	0.000167524	0.00052839	0.00031023	0.000602347	0.000448128	0.000210989	0.000202215	4.46044e-05	4.05172e-05	0.000423439	2.05364e-05	0.000215541	0.000314937	5.06002e-05	0.000191265	0.000225399	0.000142361	0.000290284	0.000443002	5.19711e-05	0.000194791	0.000190203	0.000244669	0.000265556	0.000149181	0.000503481	0.000455042	0.000139595	0.000448707	0.000450276	-8.40171e-05	0.000362912	0.000424122
	7603.65	0.00017728	0.000273387	0.000243586	0.000427725	0.000144852	4.16379e-05	0.000264809	0.000361064	0.000370252	0.000292612	-4.68219e-06	0.000118038	0.000225537	0.000288593	0.000248554	0.000162778	0.000537234	0.000307805	0.000578439	0.000449152	0.000153589	0.000234293	5.40238e-05	6.60048e-05	0.000490256	6.94236e-06	0.000261109	0.000271079	6.80969e-05	0.0001238	0.000269456	0.000123895	0.000239009	0.000443377	4.26349e-05	0.000302908	0.00022958	0.000233477	0.000277873	0.000163297	0.000542138	0.000475795	8.89079e-05	0.000474195	0.000428041	-2.07006e-05	0.00036892	0.000403563
	7603.75	0.000186715	0.000231863	0.000207726	0.000413465	0.000192307	-1.56493e-05	0.000284826	0.000378906	0.000328607	0.000363883	9.79802e-06	7.25675e-05	0.000193676	0.000284104	0.000245166	0.000159788	0.000532885	0.0003279	0.00054554	0.000434467	0.000111352	0.000280956	6.14397e-05	0.000101736	0.000506109	1.68227e-05	0.000293265	0.000213342	0.000115116	7.16648e-05	0.000315394	0.000122993	0.000201104	0.000422232	5.82767e-05	0.000400885	0.000254797	0.000241545	0.000287295	0.000163335	0.000546991	0.000481791	5.848e-05	0.000483086	0.000385632	5.00626e-05	0.000370721	0.000379161
	7603.85	0.000194451	0.000199882	0.000187178	0.000393261	0.000249393	-6.14926e-05	0.000268596	0.000397016	0.000283228	0.000409755	2.09199e-05	3.22171e-05	0.00013844	0.000247464	0.000243824	0.000153145	0.000514653	0.000365036	0.000504787	0.000410405	9.29309e-05	0.000331904	6.62109e-05	0.00014136	0.000466758	4.31643e-05	0.000307946	0.000143016	0.00018052	4.96692e-05	0.000359944	0.000143161	0.000185011	0.000381577	9.06069e-05	0.000476098	0.000264024	0.00025861	0.000286392	0.000157024	0.000518112	0.000481417	5.73571e-05	0.000472808	0.000324107	0.000117973	0.000363956	0.000364374
	7603.95	0.000194494	0.000181481	0.00018639	0.000381192	0.000300112	-8.97634e-05	0.000221754	0.00040901	0.000237356	0.000412991	3.21588e-05	1.29712e-05	7.7234e-05	0.000183713	0.000248399	0.000141881	0.000484157	0.000409433	0.00045831	0.000383035	9.98567e-05	0.00037648	6.7851e-05	0.000181272	0.000380391	7.71571e-05	0.000306723	6.83572e-05	0.00024949	6.24138e-05	0.000399106	0.000184205	0.000196285	0.000329185	0.000127956	0.000517965	0.000259052	0.000271012	0.000269863	0.000149754	0.000460472	0.000481003	8.62892e-05	0.000444185	0.000250492	0.000177163	0.000347114	0.000366466
	7604.05	0.000181889	0.000174524	0.000204171	0.000387739	0.000332141	-9.73665e-05	0.000156056	0.000407852	0.000192233	0.000366423	4.91137e-05	2.50603e-05	3.03234e-05	0.000104611	0.000259606	0.000130815	0.000445523	0.000451379	0.0004109	0.000356448	0.000125943	0.000405208	6.53501e-05	0.0002191	0.000264538	0.000111918	0.000294373	2.30717e-06	0.000306871	0.000105103	0.000428663	0.000243375	0.00023369	0.000277104	0.000158493	0.000520286	0.000243735	0.000267004	0.000235896	0.000143511	0.000383164	0.000483319	0.000137721	0.000402782	0.00017516	0.000223043	0.000321007	0.000383777
	7604.15	0.000154985	0.000173637	0.000232305	0.000415455	0.000340903	-8.59063e-05	8.54715e-05	0.000388041	0.00014778	0.000277263	7.58389e-05	6.78973e-05	1.27916e-05	2.50824e-05	0.000274818	0.000127117	0.000404825	0.000484097	0.000370449	0.000332373	0.000158484	0.00041123	5.69809e-05	0.000252234	0.000139756	0.000145014	0.000276266	-4.2492e-05	0.000340327	0.000166866	0.000444817	0.000315148	0.000286609	0.000237312	0.000173159	0.000482853	0.000222538	0.000241236	0.000186285	0.000137977	0.000298091	0.000488057	0.000199577	0.000357467	0.000107749	0.000249574	0.000286907	0.000408607
	7604.25	0.000115922	0.000174199	0.000256702	0.000457345	0.000330356	-6.16372e-05	2.25615e-05	0.000347245	0.000103349	0.000165667	0.000113118	0.000132203	2.94099e-05	-4.13462e-05	0.000289737	0.000135397	0.000368855	0.000504345	0.000346591	0.00031087	0.00018176	0.000391152	4.03053e-05	0.000278106	2.31364e-05	0.000178802	0.000257049	-5.82478e-05	0.000342548	0.000234818	0.000443826	0.000390923	0.00033677	0.000217537	0.000168164	0.000411299	0.000200058	0.000195932	0.00012533	0.000132783	0.000217024	0.000492929	0.000260338	0.000317442	5.41326e-05	0.000249798	0.000244936	0.000433185
	7604.35	6.98169e-05	0.000174706	0.000261816	0.000499391	0.000310298	-3.39067e-05	-2.37219e-05	0.000286884	5.87644e-05	5.74903e-05	0.000158777	0.000206693	7.40848e-05	-8.52216e-05	0.000300002	0.000154729	0.000343356	0.000510912	0.000348137	0.000291383	0.000182274	0.000344796	1.30844e-05	0.00029552	-7.50745e-05	0.000218303	0.000240512	-4.39008e-05	0.000312786	0.00029678	0.000421833	0.000459445	0.000364162	0.00021955	0.000146305	0.00031617	0.000181732	0.000138489	5.92244e-05	0.000129625	0.000148256	0.000494241	0.000311469	0.000289788	1.60123e-05	0.000219453	0.000194418	0.000453618
	7604.45	2.65822e-05	0.000175411	0.000236244	0.00052259	0.000292256	-1.5738e-05	-4.67172e-05	0.000216338	1.77707e-05	-1.87118e-05	0.000203765	0.000276038	0.000127486	-9.98861e-05	0.000300321	0.000176483	0.000331859	0.000501906	0.000377822	0.00027409	0.000153577	0.000277238	-2.3396e-05	0.000303272	-0.00014572	0.000263546	0.000229354	-7.52468e-06	0.000260629	0.000337452	0.000377714	0.000502492	0.000352281	0.000237947	0.000117214	0.000218667	0.000174827	8.12233e-05	7.23993e-07	0.00013135	9.87555e-05	0.000486301	0.000343171	0.000278814	-5.6425e-06	0.000163325	0.000138503	0.000466896
	7604.55	-5.58983e-06	0.000178404	0.000179989	0.00051956	0.000282871	-1.36421e-05	-4.58372e-05	0.000144655	-1.55194e-05	-5.41857e-05	0.000242591	0.000335259	0.000173076	-8.51369e-05	0.00028901	0.000194517	0.000333747	0.000477916	0.000432349	0.000260115	0.00010082	0.00019221	-6.4399e-05	0.000304668	-0.000190582	0.000314533	0.0002239	4.16648e-05	0.00020228	0.000352602	0.000313999	0.000511031	0.000300451	0.000265786	9.20305e-05	0.00013519	0.000186847	3.1501e-05	-3.95437e-05	0.000140679	6.74151e-05	0.000465163	0.000355177	0.000284744	-9.84197e-06	9.34058e-05	7.95843e-05	0.000473659
	7604.65	-1.956e-05	0.000184538	0.000100852	0.000492619	0.000282118	-2.92383e-05	-2.19186e-05	8.18114e-05	-3.38492e-05	-5.2323e-05	0.000269766	0.000380291	0.000198655	-4.39518e-05	0.000266476	0.000207175	0.000346729	0.000441071	0.000501805	0.000252126	3.73242e-05	9.44762e-05	-9.99137e-05	0.000304261	-0.000211365	0.000366166	0.000222281	9.53966e-05	0.000157033	0.000343856	0.000237072	0.000480201	0.000219301	0.000296082	7.90933e-05	8.02993e-05	0.000223146	-6.0828e-06	-5.21899e-05	0.000156278	5.21638e-05	0.000427822	0.00035063	0.000306182	8.44088e-06	2.60924e-05	2.18021e-05	0.000473574
	7604.75	-1.13416e-05	0.000193314	1.15883e-05	0.00045166	0.000284866	-5.86611e-05	2.23175e-05	3.61959e-05	-2.87327e-05	-2.55824e-05	0.000281613	0.000406832	0.000199524	1.65673e-05	0.000235787	0.0002182	0.000367853	0.000395674	0.000572016	0.000252994	-1.84538e-05	-7.51837e-06	-0.000115693	0.000306908	-0.000208123	0.000410278	0.000221979	0.000149075	0.000141655	0.00031816	0.000156021	0.000411325	0.000127643	0.000322715	8.10361e-05	6.29819e-05	0.000283231	-3.02714e-05	-3.36102e-05	0.000173056	5.16201e-05	0.000372555	0.000334876	0.000339741	5.44821e-05	-2.2394e-05	-2.83054e-05	0.000465222
	7604.85	1.88138e-05	0.000204203	-7.26112e-05	0.000408286	0.000284882	-9.36677e-05	8.06179e-05	1.2448e-05	5.0016e-06	9.51425e-06	0.000278027	0.000411365	0.000178547	8.5343e-05	0.000202149	0.000233594	0.000393872	0.00034749	0.000629037	0.000263253	-4.76814e-05	-0.000100172	-9.78586e-05	0.000315669	-0.000180039	0.000440147	0.000222326	0.000201977	0.000165181	0.000285091	8.08684e-05	0.000313446	4.72397e-05	0.000340096	9.46403e-05	8.37267e-05	0.000359183	-4.30801e-05	1.22729e-05	0.000185603	6.61294e-05	0.000298886	0.000313796	0.000379226	0.000127098	-3.99873e-05	-6.15718e-05	0.000446302
	7604.95	6.70516e-05	0.000217598	-0.0001365	0.000369845	0.000278328	-0.000124791	0.000142603	1.05421e-05	6.46592e-05	3.83834e-05	0.000262793	0.000392997	0.000144226	0.00014949	0.000171453	0.000256651	0.000421483	0.000302648	0.000663534	0.000279358	-3.66527e-05	-0.000167017	-3.90931e-05	0.000329634	-0.000127383	0.000453775	0.000226114	0.000254097	0.000226072	0.000253269	2.11213e-05	0.000202466	-3.98424e-06	0.00034236	0.000113155	0.000135095	0.000437364	-4.78155e-05	7.66863e-05	0.000191405	9.77853e-05	0.000208334	0.000291888	0.000415916	0.000215209	-2.07713e-05	-6.8696e-05	0.00041481
	7605.05	0.000126874	0.00023415	-0.000167769	0.000337638	0.000264705	-0.000145247	0.000194945	2.58068e-05	0.000138576	5.26187e-05	0.000243017	0.000355454	0.000108542	0.000197477	0.000148609	0.000285314	0.000447549	0.000267046	0.000673376	0.000294728	1.87319e-05	-0.000194388	5.73983e-05	0.000344358	-5.3502e-05	0.000453686	0.000239153	0.000303108	0.000312246	0.000227932	-1.5451e-05	9.73682e-05	-1.83873e-05	0.000323934	0.000129311	0.000204848	0.000501788	-4.6132e-05	0.000149866	0.000192193	0.000148418	0.00010701	0.0002713	0.000440396	0.000300601	3.40524e-05	-4.48804e-05	0.000371895
	7605.15	0.000189146	0.000253085	-0.000160906	0.000309457	0.00024572	-0.00015376	0.000224116	5.00826e-05	0.000209717	5.12382e-05	0.000227209	0.000307702	8.40408e-05	0.000222279	0.000135902	0.000313025	0.000468927	0.000245585	0.000662993	0.000303073	0.000110002	-0.000176811	0.000177789	0.000355097	3.45803e-05	0.000444177	0.000267555	0.00034424	0.000403501	0.000209858	-2.45044e-05	1.53316e-05	-1.82106e-06	0.000282019	0.000137586	0.000279209	0.000537498	-3.64533e-05	0.000223033	0.000193281	0.000216053	8.30464e-06	0.000252191	0.000445574	0.000364432	0.000115088	7.28386e-06	0.00032408
	7605.25	0.00024235	0.000271671	-0.000120344	0.000283034	0.000223875	-0.000154647	0.000220478	7.42118e-05	0.000261763	3.96467e-05	0.000221227	0.000261923	7.99627e-05	0.000223379	0.000132579	0.000331054	0.0004824	0.000240462	0.000639598	0.00030149	0.000216421	-0.000118683	0.000300943	0.000360201	0.000126759	0.00042908	0.000314067	0.000372244	0.000476301	0.000195621	-7.32947e-06	-3.15112e-05	2.88812e-05	0.000219269	0.000135252	0.000345696	0.000534217	-1.50547e-05	0.0002884	0.000201056	0.000292277	-6.85147e-05	0.000234296	0.000429561	0.000393896	0.000205302	7.93113e-05	0.000282193
	7605.35	0.000277555	0.00028844	-5.69966e-05	0.000256759	0.000201437	-0.00015424	0.000182143	9.28563e-05	0.000286492	2.71585e-05	0.00022432	0.000227834	9.97256e-05	0.000206454	0.000137398	0.000331809	0.000486431	0.000249991	0.00060846	0.000291713	0.000316717	-2.79042e-05	0.000410316	0.000362578	0.000216171	0.000411167	0.000378922	0.000384978	0.000513917	0.000179684	3.00304e-05	-3.80859e-05	5.58474e-05	0.000141956	0.000122959	0.000399463	0.000489054	2.30825e-05	0.000342672	0.00022062	0.000367326	-0.000107093	0.000218583	0.000396241	0.000387783	0.000289247	0.000165508	0.00025607
	7605.45	0.000286636	0.000303593	1.36179e-05	0.000229222	0.000180668	-0.000157712	0.000114253	0.000104016	0.000279977	2.37306e-05	0.00022793	0.000211477	0.000140383	0.000178792	0.000150915	0.000308077	0.000479927	0.00026823	0.000571694	0.000277961	0.000390686	8.46251e-05	0.0004912	0.000366414	0.00029495	0.000392051	0.00045698	0.000381426	0.000505167	0.000157331	7.72965e-05	-3.39163e-06	6.56079e-05	6.04913e-05	0.000103926	0.00043967	0.000404048	8.01014e-05	0.000383011	0.000252318	0.000428743	-9.54005e-05	0.000207979	0.000353307	0.000352224	0.000352494	0.000261587	0.00025233
	7605.55	0.000264942	0.000319031	7.33526e-05	0.000198362	0.000163559	-0.000166406	3.03474e-05	0.000108939	0.000242745	3.65356e-05	0.000218788	0.000213955	0.000191257	0.00014726	0.000174641	0.000256903	0.000462949	0.000285262	0.000530138	0.000265677	0.0004238	0.000201778	0.000532453	0.000373806	0.000353521	0.000371914	0.000535033	0.000362567	0.000448443	0.000127618	0.000121001	6.53661e-05	5.38841e-05	-1.08341e-05	8.52577e-05	0.000467613	0.000288824	0.000150182	0.000407163	0.000288917	0.000464363	-3.18922e-05	0.000206042	0.000311128	0.000299351	0.000383883	0.000360431	0.000270911
	7605.65	0.000215551	0.000337853	0.000109629	0.000161822	0.000150925	-0.000176454	-5.29478e-05	0.000112283	0.0001801	6.71523e-05	0.00018726	0.000231928	0.00023849	0.000116583	0.000208565	0.000183258	0.00043748	0.000292176	0.000484251	0.0002595	0.000414432	0.000305455	0.00053205	0.000382749	0.000386116	0.00034948	0.000597024	0.000332065	0.000354251	9.44161e-05	0.00015153	0.00015326	2.73761e-05	-6.0088e-05	7.70731e-05	0.00048564	0.000158803	0.000221337	0.000416348	0.000318202	0.000469902	7.25732e-05	0.000214525	0.000278033	0.000242668	0.000380931	0.000453304	0.000305061
	7605.75	0.000149337	0.000361401	0.000118003	0.00011874	0.00014281	-0.000181196	-0.000121031	0.000119741	0.000100299	0.000111287	0.000132614	0.000259745	0.000269135	8.97822e-05	0.000248159	9.92874e-05	0.000406512	0.000284747	0.000435314	0.000260954	0.000371271	0.000379196	0.000494317	0.000386616	0.000391782	0.000323871	0.000628571	0.000294758	0.000242204	6.49493e-05	0.000166375	0.000241641	-2.18707e-06	-8.10025e-05	8.86357e-05	0.000493209	3.30818e-05	0.000279447	0.000414168	0.000326417	0.000449311	0.000197999	0.000231312	0.000256723	0.000193264	0.000348092	0.000528651	0.000344785
	7605.85	8.2334e-05	0.000386799	0.000101707	7.07133e-05	0.000139498	-0.000175065	-0.000163942	0.000135233	1.30048e-05	0.000160976	6.28464e-05	0.000290612	0.000273737	6.91099e-05	0.000284997	2.01607e-05	0.00037324	0.000264679	0.000385909	0.000267237	0.000308661	0.000411772	0.000427308	0.000376463	0.000374855	0.000296745	0.000621953	0.000255355	0.000135963	4.71083e-05	0.000169576	0.000313357	-2.49958e-05	-7.41756e-05	0.000124026	0.000486781	-6.93619e-05	0.000313774	0.000404968	0.000302445	0.000412149	0.000320386	0.000250175	0.000243539	0.000158981	0.000294338	0.000573811	0.00038068
	7605.95	3.05621e-05	0.000406239	6.93617e-05	2.15702e-05	0.000141874	-0.000156218	-0.000177078	0.000158665	-7.20236e-05	0.00020771	-9.08467e-06	0.00031732	0.000247905	5.59737e-05	0.000310587	-4.08875e-05	0.000340956	0.000238266	0.00033902	0.000272098	0.000242009	0.000400493	0.000341749	0.000345103	0.000344049	0.000272505	0.000578762	0.000218082	5.67616e-05	4.68472e-05	0.000168581	0.000356729	-3.66671e-05	-4.599e-05	0.000180332	0.000463608	-0.000134703	0.000320489	0.000391693	0.00024221	0.000368908	0.000418247	0.000262918	0.000231132	0.000144323	0.000231287	0.000579025	0.000406411
	7606.05	4.40114e-06	0.000408418	3.14179e-05	-2.35987e-05	0.00015083	-0.000126661	-0.000161324	0.000185441	-0.000145446	0.000245083	-6.94055e-05	0.000333873	0.000193924	5.03479e-05	0.000320063	-7.57199e-05	0.000313393	0.000213376	0.000296771	0.000268824	0.000184196	0.000352275	0.000250293	0.000290054	0.000309818	0.000256415	0.000508287	0.000187061	1.81206e-05	6.63181e-05	0.000170486	0.000366854	-3.74421e-05	-6.04928e-06	0.000249058	0.000425432	-0.000158204	0.000303068	0.000374029	0.000151591	0.000326083	0.000478403	0.000262786	0.000213107	0.000149454	0.00017132	0.000541411	0.000418716
	7606.15	5.79722e-06	0.000381691	-3.54459e-06	-5.91341e-05	0.000166282	-8.97549e-05	-0.000122021	0.000208229	-0.000198561	0.000270553	-0.000106736	0.000337478	0.000121489	5.14026e-05	0.000313465	-8.16224e-05	0.000294849	0.000197056	0.000260424	0.000253858	0.00014354	0.000281275	0.000165246	0.000213545	0.000281034	0.000252202	0.00042203	0.000166537	2.43226e-05	0.000103879	0.00017939	0.00034454	-2.90183e-05	3.59532e-05	0.000319703	0.000378484	-0.000144892	0.000270664	0.00034826	4.478e-05	0.000283812	0.000497485	0.000247557	0.000187946	0.000169446	0.000125273	0.000465862	0.000415792
	7606.25	2.87875e-05	0.000319161	-3.03842e-05	-7.86521e-05	0.000186225	-4.69884e-05	-6.67839e-05	0.000219782	-0.00022417	0.000285701	-0.000114689	0.000328631	4.67018e-05	5.97491e-05	0.000295029	-5.98982e-05	0.000289208	0.000194608	0.000231388	0.000229099	0.000123346	0.000204374	9.58375e-05	0.000121761	0.00026247	0.00026054	0.000328617	0.00016053	7.14639e-05	0.000155446	0.000195144	0.000294542	-1.20492e-05	7.24965e-05	0.000383058	0.000330756	-0.000107086	0.0002354	0.000309858	-6.0526e-05	0.00023711	0.000479053	0.000221655	0.000160626	0.000195129	0.000100571	0.000363279	0.000395967
	7606.35	5.80643e-05	0.000229064	-4.58208e-05	-7.61448e-05	0.0002046	-1.02871e-06	-8.80682e-06	0.000214416	-0.000218455	0.000293275	-9.54291e-05	0.000309172	-7.12183e-06	7.74438e-05	0.000272442	-1.82266e-05	0.000296343	0.000207123	0.000212009	0.000202697	0.000122425	0.000140845	5.00094e-05	3.076e-05	0.000253765	0.000276699	0.000238886	0.000170456	0.000142984	0.000210597	0.000211298	0.000228056	1.17389e-05	9.55745e-05	0.000428026	0.00029145	-6.43763e-05	0.00020994	0.000260117	-0.0001413	0.00018163	0.00043218	0.00019718	0.000142195	0.000212311	0.00010008	0.000255569	0.000359077
	7606.45	7.90944e-05	0.000127029	-4.84399e-05	-4.92927e-05	0.000219216	5.18516e-05	4.58765e-05	0.000194009	-0.000183011	0.000299093	-5.73509e-05	0.000281038	-2.56612e-05	0.000110738	0.000254066	3.65836e-05	0.000311514	0.0002327	0.000201895	0.000183745	0.000137093	9.76785e-05	2.61264e-05	-4.82937e-05	0.00025039	0.00029592	0.000155999	0.000195098	0.000223324	0.000264876	0.000222785	0.000155899	4.38487e-05	0.000104513	0.000455167	0.000264028	-2.83572e-05	0.000199843	0.000205148	-0.000186493	0.000112696	0.000368254	0.000187651	0.000142608	0.000212261	0.000120866	0.000158109	0.000307443
	7606.55	7.88032e-05	3.39909e-05	-3.66989e-05	-5.21702e-07	0.000230308	0.000114856	9.26213e-05	0.000165304	-0.000122795	0.0003073	-1.20663e-05	0.000246237	-2.97076e-06	0.000165359	0.000247803	9.68537e-05	0.000325274	0.000266983	0.000197601	0.000179453	0.000164495	7.32732e-05	1.96097e-05	-0.000106762	0.000247607	0.000313886	8.47358e-05	0.000229958	0.000297087	0.000315478	0.000226375	9.05136e-05	8.51952e-05	0.000100537	0.000469559	0.000249209	-3.34915e-06	0.00020421	0.000156401	-0.0001903	3.016e-05	0.000299103	0.000202881	0.00016617	0.000191446	0.000156086	8.36073e-05	0.000247184
	7606.65	4.89144e-05	-3.08422e-05	-9.91346e-06	6.27941e-05	0.000239265	0.000188376	0.000127971	0.000137862	-4.63664e-05	0.00031923	2.81719e-05	0.00020859	5.65566e-05	0.000242268	0.000259021	0.000154836	0.000326627	0.00030492	0.000192166	0.000192768	0.000202868	5.91364e-05	2.5109e-05	-0.000141405	0.000243503	0.000327957	3.26376e-05	0.000267927	0.00035198	0.000360609	0.000222281	4.44465e-05	0.000134607	8.59414e-05	0.000478899	0.000245822	1.35566e-05	0.000217864	0.000126874	-0.000152994	-6.01502e-05	0.000235265	0.000243759	0.00020849	0.000153384	0.000196726	3.95254e-05	0.000187785
	7606.75	-1.07521e-05	-5.63919e-05	3.02421e-05	0.00012994	0.000246424	0.000269274	0.000150786	0.000121084	3.40246e-05	0.000333784	5.2438e-05	0.000173491	0.000139662	0.000334258	0.00028728	0.000204176	0.000307416	0.000341177	0.000177239	0.000221914	0.000249739	4.47239e-05	3.81555e-05	-0.000154344	0.000238735	0.000336986	7.9188e-06	0.000300582	0.000380904	0.000398258	0.000214124	2.67814e-05	0.000188077	6.36966e-05	0.000490842	0.000250705	2.98669e-05	0.000235216	0.000125677	-8.06819e-05	-0.000147053	0.000184478	0.00030074	0.000258051	0.000108624	0.000234459	2.64223e-05	0.000139457
	7606.85	-9.09336e-05	-4.25029e-05	7.90996e-05	0.000189161	0.000249794	0.000351881	0.00016248	0.000121219	0.000104085	0.000348451	5.27362e-05	0.00014596	0.000228957	0.000425752	0.000324236	0.0002405	0.00026501	0.000368871	0.00014734	0.000261961	0.000299594	2.32025e-05	5.57312e-05	-0.000150194	0.000233395	0.000339263	1.52526e-05	0.000320049	0.00038213	0.000424714	0.000206817	3.95761e-05	0.000238794	3.74854e-05	0.00051045	0.000257891	5.33961e-05	0.000252733	0.000153523	1.73641e-05	-0.000216482	0.000151301	0.00035769	0.000300749	7.29768e-05	0.000263406	3.87298e-05	0.000109594
	7606.95	-0.000174993	1.73515e-06	0.000129632	0.000230126	0.000245466	0.000429925	0.000165387	0.000139375	0.000150995	0.00036032	2.53717e-05	0.000129362	0.000308644	0.000496967	0.000355625	0.000260742	0.000202503	0.000378946	0.000103596	0.00030698	0.000342942	-5.11004e-06	7.59317e-05	-0.000133358	0.000225186	0.000330426	5.20317e-05	0.000321583	0.000358479	0.000433854	0.000203645	7.63637e-05	0.000278703	1.20176e-05	0.000539038	0.000259	8.85484e-05	0.000268712	0.000201821	0.000131476	-0.000255172	0.000137119	0.000398418	0.000324508	6.38837e-05	0.000279834	6.66167e-05	9.9983e-05
	7607.05	-0.000243943	6.27688e-05	0.000173882	0.000246098	0.000229224	0.000497458	0.000160496	0.00017124	0.000167079	0.000366831	-2.77805e-05	0.00012532	0.000368318	0.000530616	0.000367286	0.000262121	0.000127577	0.000362299	5.42685e-05	0.00035153	0.000368162	-3.25057e-05	9.81892e-05	-0.000107102	0.000211201	0.000304239	0.000108302	0.000305492	0.000315867	0.000417911	0.000204482	0.000123961	0.000301323	-7.10182e-06	0.000573948	0.000246405	0.00013445	0.000282283	0.000256156	0.000252234	-0.000254491	0.000140026	0.000411424	0.00032287	9.47462e-05	0.000281404	9.80049e-05	0.000106501
	7607.15	-0.000282323	0.000127099	0.000204332	0.000235088	0.000199019	0.000548243	0.000147429	0.000208061	0.000152288	0.000366584	-9.77369e-05	0.000133624	0.000403137	0.000518413	0.000352245	0.000242567	5.13575e-05	0.000314477	1.13746e-05	0.000390952	0.000365951	-4.72368e-05	0.000123887	-7.45577e-05	0.000191191	0.000257135	0.00016996	0.000276985	0.000261971	0.000370849	0.000205939	0.000166623	0.000303822	-1.45335e-05	0.000608756	0.00021776	0.000184826	0.000293195	0.000302083	0.000368528	-0.000213952	0.000154928	0.000392173	0.000297279	0.000168401	0.000267927	0.000121128	0.000121352
	7607.25	-0.000282597	0.000183937	0.0002157	0.000199691	0.000157033	0.000575819	0.000127174	0.000238939	0.000114731	0.000360009	-0.00016852	0.000152049	0.000412301	0.000464456	0.000314451	0.00020255	-1.3846e-05	0.000239367	-1.49743e-05	0.000420898	0.000333976	-3.94982e-05	0.000156097	-4.00213e-05	0.000168992	0.000192676	0.000223153	0.000243854	0.000205513	0.000293142	0.000203317	0.000190929	0.000287252	-7.55753e-06	0.000634338	0.000178034	0.000230066	0.00030206	0.000330671	0.000467037	-0.000142571	0.000174789	0.000344028	0.000256894	0.00027407	0.000242981	0.000128209	0.000136201
	7607.35	-0.000243931	0.000231734	0.000208726	0.000143581	0.000107304	0.000578261	0.000103751	0.000257686	6.57781e-05	0.000349739	-0.000225169	0.000179742	0.000399028	0.00037926	0.000264035	0.00014381	-6.24092e-05	0.000143273	-2.17187e-05	0.000440647	0.000276613	-3.97563e-06	0.000201525	-5.09491e-06	0.000150074	0.000117	0.000262725	0.000211671	0.000152109	0.000188469	0.000194433	0.000192196	0.000255237	1.40237e-05	0.000643635	0.000134926	0.000265588	0.000311941	0.000344123	0.000544032	-4.86749e-05	0.000195756	0.000273438	0.000212902	0.000401175	0.000212701	0.000119768	0.000146959
	7607.45	-0.000173222	0.000266327	0.000187056	7.42259e-05	5.86577e-05	0.000553668	8.46417e-05	0.000257764	2.03643e-05	0.000338837	-0.000248765	0.000212376	0.000366302	0.000282142	0.000215942	7.37364e-05	-9.04458e-05	4.26568e-05	-1.24627e-05	0.000446541	0.000207209	5.55409e-05	0.000259906	2.40903e-05	0.000139764	4.37984e-05	0.000281783	0.000185242	0.000110321	7.36439e-05	0.000180143	0.0001693	0.000214098	4.41368e-05	0.000626742	9.94296e-05	0.000284336	0.000322991	0.000347537	0.00059018	4.93488e-05	0.000212669	0.000191766	0.000178709	0.000524605	0.000185473	0.000101554	0.000149237
	7607.55	-8.31296e-05	0.00028727	0.00015854	1.04778e-06	1.93765e-05	0.000506039	7.6647e-05	0.000238058	-8.69052e-06	0.000331035	-0.0002277	0.000245132	0.000319561	0.000192873	0.000181736	2.39985e-06	-0.000101478	-4.41424e-05	2.36504e-06	0.000436781	0.000143535	0.000129261	0.000324861	4.30717e-05	0.000139634	-1.447e-05	0.000278512	0.000167221	8.63346e-05	-2.97429e-05	0.000166614	0.000128321	0.000172667	7.45649e-05	0.000578661	8.06574e-05	0.000283245	0.000332088	0.000349358	0.000603046	0.000134251	0.000222632	0.000108651	0.000163456	0.000621055	0.000168502	8.52074e-05	0.000140798
	7607.65	1.1664e-05	0.000297611	0.000131205	-6.57207e-05	-4.98749e-06	0.000443624	8.20335e-05	0.000202305	-1.30028e-05	0.000330124	-0.000162186	0.000272976	0.000266572	0.00012605	0.000164997	-5.96776e-05	-0.000102472	-0.000101864	1.03886e-05	0.000410892	0.000101381	0.000204785	0.000384792	5.09662e-05	0.000147237	-5.05794e-05	0.00025675	0.000160068	8.31391e-05	-0.000100952	0.000162751	7.9428e-05	0.000139939	9.87596e-05	0.00050213	8.38319e-05	0.000262474	0.000331276	0.00035603	0.000586404	0.000193554	0.000224188	3.00671e-05	0.000169379	0.000674888	0.000166069	8.31527e-05	0.000121511
	7607.75	9.86905e-05	0.000303541	0.000109899	-0.000116045	-1.12659e-05	0.000375097	9.76808e-05	0.00015759	1.11764e-05	0.000338497	-6.52542e-05	0.000290619	0.000216745	8.77871e-05	0.00016119	-0.000103166	-9.81945e-05	-0.000122683	3.16214e-06	0.000369119	8.95855e-05	0.0002689	0.000426539	5.09363e-05	0.000157706	-6.34278e-05	0.000226139	0.000166965	0.000100209	-0.000124784	0.000175203	3.35946e-05	0.000121948	0.000113837	0.000407399	0.000109129	0.000224517	0.000309283	0.000368494	0.000548769	0.000221218	0.000215758	-3.96805e-05	0.000192236	0.000680483	0.000179655	0.000101594	9.45396e-05
	7607.85	0.000170834	0.000313108	9.52187e-05	-0.00014144	1.6682e-06	0.000305865	0.000117575	0.000113065	6.30584e-05	0.000354898	4.08598e-05	0.000292744	0.000178942	7.47666e-05	0.000161021	-0.000121209	-8.75983e-05	-0.000108269	-1.99258e-05	0.000312924	0.000108308	0.000309108	0.000439166	4.91633e-05	0.00016548	-5.65306e-05	0.000200724	0.000189924	0.000132739	-9.52768e-05	0.000204634	6.37005e-07	0.000119082	0.000120563	0.000308832	0.000151656	0.000173638	0.000256577	0.000382985	0.000501642	0.000218626	0.000195143	-9.56709e-05	0.000223744	0.000641573	0.000209115	0.000135513	6.73578e-05
	7607.95	0.000226907	0.000333549	8.44198e-05	-0.00013645	3.24449e-05	0.000235834	0.000136489	7.86637e-05	0.000137347	0.000373463	0.000132743	0.000274268	0.000158749	7.6136e-05	0.00015505	-0.000110027	-6.33511e-05	-6.76244e-05	-5.1839e-05	0.000245229	0.000150579	0.000316136	0.000415976	5.27164e-05	0.000165936	-3.58753e-05	0.000195184	0.000227161	0.000171734	-1.62923e-05	0.000245911	-1.21484e-05	0.00012516	0.000122525	0.000219255	0.00020403	0.000114467	0.00017081	0.000394486	0.000455944	0.000194117	0.000160303	-0.000131943	0.000255153	0.000567768	0.000253945	0.0001697	5.0708e-05
	7608.05	0.000269637	0.000368892	7.33824e-05	-9.98439e-05	7.72686e-05	0.000160307	0.000151747	6.35027e-05	0.00022402	0.000385498	0.000193725	0.000231264	0.000157283	7.74158e-05	0.000137715	-6.99172e-05	-1.54787e-05	-1.26937e-05	-8.16961e-05	0.000170154	0.0002052	0.000286472	0.000355492	6.75207e-05	0.000157246	-8.88674e-06	0.000220204	0.000272084	0.000205994	0.000100718	0.000290473	-8.10494e-07	0.00012938	0.000125263	0.000145242	0.000259697	5.16227e-05	5.98508e-05	0.000398974	0.000418576	0.000160679	0.000110895	-0.000142788	0.000279803	0.000471316	0.000313057	0.000185472	5.56589e-05
	7608.15	0.000299708	0.000415211	5.80619e-05	-3.92656e-05	0.000126909	7.83758e-05	0.000161074	7.23047e-05	0.000302216	0.000381822	0.000214761	0.000166009	0.000170404	6.47419e-05	0.000110238	-1.15187e-05	5.73194e-05	4.06897e-05	-9.87805e-05	9.72545e-05	0.000254916	0.000225596	0.00026598	9.47931e-05	0.000141975	1.35413e-05	0.000275042	0.000310582	0.000222819	0.000230265	0.000324243	3.25631e-05	0.000119605	0.000133472	8.90698e-05	0.000309692	-5.25666e-06	-5.23179e-05	0.000392375	0.000391732	0.000133443	5.23342e-05	-0.000126499	0.000290608	0.000371343	0.000378262	0.000167813	8.76607e-05
	7608.25	0.0003206	0.000466533	3.62265e-05	3.57485e-05	0.000175192	-9.0159e-06	0.000165339	0.000101814	0.000356202	0.000360041	0.00020356	8.56168e-05	0.000191943	3.2254e-05	7.9425e-05	5.08731e-05	0.000149332	8.38982e-05	-9.79929e-05	3.51418e-05	0.000288246	0.000144655	0.000159101	0.00013371	0.000126929	2.42827e-05	0.000350663	0.000331179	0.000217271	0.000352017	0.000337176	8.33306e-05	8.99025e-05	0.00015012	4.48409e-05	0.000350353	-4.55018e-05	-0.000143376	0.000373036	0.000370964	0.000122398	-8.06022e-06	-8.73192e-05	0.000283722	0.000282091	0.000442692	0.000115375	0.000145655
	7608.35	0.000335181	0.000514274	8.3145e-06	0.000114489	0.000217279	-9.57356e-05	0.000166728	0.000142434	0.000375391	0.000323795	0.000174866	6.19363e-07	0.000215413	-1.79302e-05	5.33674e-05	0.000101516	0.000246756	0.000113622	-7.84958e-05	-5.56038e-06	0.000298773	5.63125e-05	4.83392e-05	0.000181219	0.000118615	2.00483e-05	0.000431951	0.000324662	0.000190159	0.000448497	0.000323873	0.000145391	4.10967e-05	0.000173799	6.22991e-06	0.00037887	-5.66145e-05	-0.000195949	0.000341237	0.000349998	0.00013103	-6.14183e-05	-3.38326e-05	0.000256816	0.000213537	0.000498692	3.71547e-05	0.00022255
	7608.45	0.00034481	0.000547865	-2.14515e-05	0.000185584	0.000248944	-0.00017223	0.00016784	0.000182059	0.000356585	0.000281126	0.000144095	-7.74541e-05	0.000234415	-7.74295e-05	3.75709e-05	0.000127362	0.000331462	0.000131243	-4.21564e-05	-1.38163e-05	0.000285523	-2.7185e-05	-5.25693e-05	0.000232432	0.000119029	1.5323e-06	0.000500852	0.000285849	0.000148327	0.000505876	0.000286583	0.000211257	-1.95678e-05	0.000198248	-2.99795e-05	0.000392629	-2.91883e-05	-0.000201358	0.000299184	0.000324924	0.000156537	-9.8807e-05	2.30001e-05	0.000211982	0.000169892	0.000537988	-5.15464e-05	0.000306441
	7608.55	0.00034892	0.000556701	-4.54576e-05	0.000239144	0.000267205	-0.000229356	0.00017014	0.000211167	0.000305	0.000241695	0.00012225	-0.000138441	0.000243503	-0.000134573	3.27475e-05	0.000122793	0.000387797	0.000141977	7.3288e-06	1.68174e-05	0.000253096	-9.52228e-05	-0.000132686	0.000281598	0.000124794	-2.71088e-05	0.000541412	0.00021629	0.000105177	0.000517914	0.000235391	0.000272059	-8.05656e-05	0.000215046	-6.23402e-05	0.00039081	3.69497e-05	-0.000162133	0.000249527	0.000296151	0.000191051	-0.000113386	7.20998e-05	0.000158667	0.00014824	0.000553951	-0.000134464	0.000383982
	7608.65	0.000345105	0.000532352	-5.55842e-05	0.000269083	0.000270891	-0.000260711	0.000172326	0.000225492	0.000231971	0.000213798	0.000113597	-0.000174581	0.000239938	-0.000177664	3.55535e-05	9.13157e-05	0.000407182	0.000152038	6.42713e-05	8.40267e-05	0.000209963	-0.000138875	-0.000185795	0.000322453	0.000130566	-5.92277e-05	0.000544398	0.000125251	7.81617e-05	0.000488296	0.000183404	0.000317306	-0.000130016	0.000218163	-8.50973e-05	0.000375296	0.000131189	-9.14201e-05	0.00019409	0.000266704	0.00022352	-0.000101386	0.00010293	0.000111899	0.000140393	0.000543843	-0.000198628	0.000444025
	7608.75	0.000330383	0.000471594	-4.74267e-05	0.000274565	0.000261198	-0.000263492	0.000170679	0.000225329	0.000151568	0.000201999	0.000117271	-0.000181453	0.000225989	-0.00019803	4.17487e-05	4.37377e-05	0.000389046	0.000165136	0.000120626	0.000176057	0.00016552	-0.000151296	-0.000210301	0.000348618	0.000133525	-8.65613e-05	0.000509575	2.83287e-05	8.22289e-05	0.000429927	0.000140799	0.000336338	-0.000159645	0.000207246	-9.1789e-05	0.000349978	0.000235722	-9.66012e-06	0.000134239	0.000238408	0.000242596	-6.22676e-05	0.000105815	8.56626e-05	0.000136945	0.000509476	-0.000236102	0.000479473
	7608.85	0.000303517	0.000379521	-2.28654e-05	0.000259409	0.000242105	-0.000238992	0.000161692	0.000213374	7.74249e-05	0.000205693	0.000130443	-0.000159658	0.000209641	-0.000192807	4.929e-05	-5.7439e-06	0.000339462	0.000180263	0.000166967	0.00027479	0.000126888	-0.000129452	-0.00020771	0.000354771	0.000134869	-0.000100625	0.000444108	-5.61955e-05	0.000121719	0.000361594	0.000111789	0.000322127	-0.000166507	0.000186652	-8.0063e-05	0.000318774	0.000331108	6.1247e-05	7.18913e-05	0.00020954	0.000240294	9.58134e-07	7.41775e-05	8.59272e-05	0.000130966	0.000455505	-0.000243835	0.000486785
	7608.95	0.000267595	0.000270458	1.11615e-05	0.000230098	0.000220211	-0.000192969	0.000145088	0.000193428	1.97359e-05	0.000219399	0.000150532	-0.000116754	0.000201552	-0.000166499	5.87774e-05	-4.37025e-05	0.000269011	0.000192668	0.000195374	0.000360676	9.68839e-05	-7.60639e-05	-0.000181494	0.000338274	0.000137895	-9.49919e-05	0.000358063	-0.000112642	0.000186517	0.000302952	9.54861e-05	0.000274756	-0.000152269	0.000161325	-5.36475e-05	0.000283614	0.000401186	0.000104628	9.83425e-06	0.000175958	0.000214697	8.13171e-05	8.12107e-06	0.000108114	0.000119334	0.000387169	-0.000222768	0.000464954
	7609.05	0.00023091	0.000165275	4.64521e-05	0.000194321	0.000203363	-0.000135695	0.000125005	0.000170316	-1.66707e-05	0.000234944	0.000175851	-6.74331e-05	0.000208823	-0.000130236	7.09446e-05	-6.10211e-05	0.000190497	0.000197648	0.000202663	0.00041758	7.44971e-05	-5.0121e-07	-0.000137598	0.000300843	0.000145609	-6.81228e-05	0.00026097	-0.000133295	0.000256144	0.000268501	8.85024e-05	0.00020227	-0.000122004	0.000133704	-1.97283e-05	0.000243636	0.000436333	0.000113943	-4.85852e-05	0.00013526	0.000170839	0.00016807	-8.32741e-05	0.000139811	0.000102135	0.000309404	-0.000177458	0.00041581
	7609.15	0.000204498	8.50844e-05	7.69638e-05	0.000160093	0.000197975	-8.03624e-05	0.000108485	0.00014961	-3.23346e-05	0.000244299	0.000205351	-2.93566e-05	0.000229947	-9.81158e-05	8.3763e-05	-5.52682e-05	0.000116377	0.000194019	0.000191835	0.000436808	5.74142e-05	8.24288e-05	-8.51359e-05	0.00024944	0.000160041	-2.52708e-05	0.000161704	-0.000120838	0.000309213	0.000262751	8.6488e-05	0.000119215	-8.31266e-05	0.000104036	1.61508e-05	0.000196294	0.000434663	9.39418e-05	-9.98235e-05	9.11853e-05	0.000119493	0.000248642	-0.000183451	0.000166825	8.16748e-05	0.000226671	-0.000116192	0.000345117
	7609.25	0.000196842	4.07496e-05	0.000102361	0.000133376	0.000207318	-3.56611e-05	0.000102162	0.000136129	-3.16193e-05	0.000242765	0.000240602	-1.35739e-05	0.000257425	-7.93157e-05	9.30871e-05	-2.94467e-05	5.32452e-05	0.000185167	0.000170565	0.000420317	4.41814e-05	0.000161162	-3.14965e-05	0.00019281	0.000183878	2.53128e-05	6.56183e-05	-8.36953e-05	0.000334775	0.000280487	8.53537e-05	3.96258e-05	-4.06835e-05	7.19321e-05	5.635e-05	0.000138615	0.000401004	5.68938e-05	-0.00014206	5.2781e-05	7.10567e-05	0.000316461	-0.000278042	0.000181709	6.11954e-05	0.000139771	-4.59464e-05	0.000259511
	7609.35	0.00021159	3.48406e-05	0.000123562	0.000118139	0.000230861	-8.2977e-06	0.000109624	0.000133431	-2.08798e-05	0.000227916	0.000282311	-2.48035e-05	0.000280317	-7.77962e-05	9.17671e-05	9.18217e-06	5.35032e-06	0.000176316	0.000147583	0.000376328	3.45756e-05	0.000223335	1.57864e-05	0.000140871	0.000217636	7.06442e-05	-1.81648e-05	-3.23402e-05	0.000328768	0.000309903	8.14926e-05	-2.19065e-05	6.89905e-07	3.90818e-05	0.000107075	7.28895e-05	0.000342941	1.7376e-05	-0.000172082	3.28807e-05	3.30741e-05	0.000364773	-0.000353035	0.000183369	4.38601e-05	5.29165e-05	2.41641e-05	0.000168929
	7609.45	0.000244612	5.89563e-05	0.000140846	0.000114385	0.000263493	-1.52978e-06	0.000128484	0.000142292	-8.6438e-06	0.000201142	0.000328411	-5.91671e-05	0.000289113	-8.97931e-05	7.28764e-05	5.03773e-05	-2.6651e-05	0.000172133	0.000130101	0.000318838	2.79271e-05	0.000258359	5.2331e-05	0.000101433	0.000256851	9.6101e-05	-7.8073e-05	2.17718e-05	0.000294871	0.00033535	7.39356e-05	-5.47155e-05	3.75695e-05	9.67314e-06	0.00017361	9.82253e-06	0.000271666	-1.16843e-05	-0.000186151	4.08986e-05	6.81749e-06	0.00038753	-0.000397655	0.000177005	3.13183e-05	-2.26223e-05	8.4766e-05	8.54524e-05
	7609.55	0.000286109	9.74147e-05	0.000153022	0.000118149	0.000297198	-1.44162e-05	0.000151689	0.000160602	-3.13133e-06	0.000167104	0.000373648	-0.000105616	0.000279854	-0.000105118	3.44292e-05	8.52212e-05	-4.64291e-05	0.000174469	0.000120904	0.000261361	2.25735e-05	0.000261709	8.02131e-05	7.68516e-05	0.000292739	9.25358e-05	-0.000105755	6.87353e-05	0.000241955	0.000343687	6.5559e-05	-5.62864e-05	6.93585e-05	-1.17178e-05	0.00025565	-3.49873e-05	0.000198678	-2.38382e-05	-0.000182009	7.60516e-05	-1.15486e-05	0.000381675	-0.000407555	0.000170179	2.36692e-05	-7.11858e-05	0.000130317	1.80553e-05
	7609.65	0.000325063	0.000134591	0.000157595	0.000124053	0.000322853	-4.33613e-05	0.00017234	0.00018472	-9.68132e-06	0.00013097	0.000408983	-0.000149825	0.000253742	-0.00011222	-1.84353e-05	0.000108621	-5.94448e-05	0.000182045	0.000117967	0.000211115	1.73607e-05	0.000235182	0.000104741	6.52224e-05	0.000314774	5.96635e-05	-9.88445e-05	0.000100335	0.00017938	0.000327954	6.06846e-05	-3.03735e-05	9.70036e-05	-2.26318e-05	0.000343752	-4.71879e-05	0.000132474	-2.027e-05	-0.000160288	0.000126505	-2.4682e-05	0.000346511	-0.000384142	0.00016711	2.11403e-05	-7.86949e-05	0.000157295	-2.95786e-05
	7609.75	0.000352967	0.000160398	0.000153649	0.000127926	0.000332781	-8.26269e-05	0.000188533	0.000211101	-2.90396e-05	9.661e-05	0.000423401	-0.000178328	0.000216008	-0.00010279	-7.44972e-05	0.000120483	-7.02264e-05	0.000192011	0.000116592	0.000167973	1.39747e-05	0.000187061	0.000129251	6.30901e-05	0.000314902	6.26615e-06	-6.23346e-05	0.000110449	0.000114879	0.000287603	6.21679e-05	1.60137e-05	0.00012147	-2.3934e-05	0.000422072	-1.988e-05	7.73376e-05	-8.31052e-06	-0.000125104	0.000173605	-2.97807e-05	0.000284061	-0.000333729	0.000165778	2.48561e-05	-4.00171e-05	0.000161613	-5.99596e-05
	7609.85	0.000364922	0.000172247	0.000144705	0.000128218	0.000323444	-0.000124756	0.000204464	0.000236759	-5.71411e-05	6.69798e-05	0.000407469	-0.000182677	0.000174441	-7.44517e-05	-0.000120336	0.000124689	-8.05681e-05	0.000201256	0.000112558	0.000127528	1.836e-05	0.000131045	0.000151722	6.75659e-05	0.000290504	-5.28049e-05	-7.51774e-06	9.63067e-05	5.47429e-05	0.000226418	7.07696e-05	7.44484e-05	0.00014243	-1.85909e-05	0.000475897	4.32455e-05	3.46988e-05	1.99446e-06	-8.28016e-05	0.00019955	-1.92507e-05	0.000200083	-0.000265947	0.000158421	3.54758e-05	3.77405e-05	0.000138755	-8.01835e-05
	7609.95	0.00035855	0.000173783	0.000138519	0.000126005	0.000296415	-0.000161602	0.0002274	0.000258636	-8.64388e-05	4.52262e-05	0.00035736	-0.000161887	0.000136554	-3.09557e-05	-0.000145273	0.000126478	-8.90346e-05	0.000206727	0.00010422	8.52727e-05	3.97783e-05	8.29671e-05	0.000165335	7.65415e-05	0.000244606	-0.00010157	5.15486e-05	6.00488e-05	4.26345e-06	0.000150756	8.61228e-05	0.000135958	0.000157807	-9.6842e-06	0.000498525	0.000129178	5.93544e-06	2.57287e-06	-3.97656e-05	0.000195417	1.4963e-05	0.000104354	-0.000191644	0.000134374	5.1338e-05	0.000137241	8.7515e-05	-9.72848e-05
	7610.05	0.000332597	0.000172192	0.000143872	0.000123661	0.000256358	-0.000185376	0.000263504	0.000273386	-0.000108675	3.48857e-05	0.000276976	-0.000121515	0.000105894	2.03424e-05	-0.000145149	0.000130618	-9.12052e-05	0.000206412	9.28728e-05	3.94091e-05	8.77597e-05	5.62479e-05	0.000161807	8.75446e-05	0.000184094	-0.000127767	0.000103051	8.81666e-06	-3.25616e-05	6.87331e-05	0.000107656	0.000192604	0.000164399	1.00561e-06	0.000493282	0.000220932	-4.98665e-06	-8.96744e-06	-4.01769e-07	0.000164565	7.71171e-05	9.28068e-06	-0.00012084	8.32484e-05	6.85978e-05	0.000236891	1.43535e-05	-0.000113395
	7610.15	0.000286914	0.000175661	0.000166076	0.000122975	0.000208136	-0.000188975	0.000314447	0.000277899	-0.000118377	3.87948e-05	0.000177465	-7.08029e-05	7.99376e-05	7.17738e-05	-0.000123654	0.000141145	-8.09386e-05	0.000201463	8.20524e-05	-8.07408e-06	0.000167646	5.77284e-05	0.000134793	9.68658e-05	0.000117849	-0.000126564	0.000141101	-4.70061e-05	-5.32953e-05	-1.06192e-05	0.000134598	0.000239608	0.000159034	1.36332e-05	0.00047071	0.000302917	8.36207e-06	-2.89625e-05	3.41668e-05	0.000119344	0.000164908	-7.19082e-05	-6.16783e-05	-1.62555e-06	8.30147e-05	0.000317641	-6.48116e-05	-0.000124342
	7610.25	0.000226865	0.000189123	0.000200446	0.000123304	0.000158073	-0.000167708	0.000370386	0.000268792	-0.000116169	5.5369e-05	8.15565e-05	-2.48788e-05	5.27558e-05	0.000112664	-9.39724e-05	0.00015905	-5.61077e-05	0.000196391	7.59472e-05	-4.96026e-05	0.0002684	8.27415e-05	8.40072e-05	9.86665e-05	5.95431e-05	-0.00010429	0.000162766	-9.34916e-05	-5.7058e-05	-7.44427e-05	0.00016168	0.000272623	0.000139624	2.76861e-05	0.000444182	0.000357013	4.76477e-05	-5.01426e-05	6.29406e-05	7.67609e-05	0.000259712	-0.000122714	-2.51184e-05	-0.000113044	8.95875e-05	0.000361798	-0.000122904	-0.000123457
	7610.35	0.000158827	0.000213935	0.000239565	0.000124375	0.000108389	-0.000119009	0.000421807	0.000245528	-0.000107248	8.07281e-05	5.63884e-06	8.60868e-06	1.85063e-05	0.000140276	-6.8079e-05	0.000184713	-1.88295e-05	0.000197058	7.83378e-05	-7.94503e-05	0.000377143	0.000118674	1.38016e-05	9.11322e-05	1.84933e-05	-7.23538e-05	0.000173372	-0.000122854	-4.52231e-05	-0.000117822	0.000184764	0.000296809	0.000107757	4.4781e-05	0.000422564	0.000378676	0.000109714	-6.67951e-05	9.09243e-05	4.72833e-05	0.000344857	-0.000136089	-1.28615e-05	-0.000239837	8.79792e-05	0.000369313	-0.00014066	-0.000106753
	7610.45	9.07659e-05	0.000245333	0.000275542	0.000125466	6.07853e-05	-4.56644e-05	0.000457934	0.00020917	-9.84252e-05	0.000108293	-3.70463e-05	2.62775e-05	-2.46207e-05	0.000154157	-5.50997e-05	0.000214229	2.22802e-05	0.000205187	9.14947e-05	-9.24357e-05	0.000475529	0.000147478	-6.67367e-05	7.63109e-05	3.13416e-06	-4.18097e-05	0.000178558	-0.000131072	-2.02782e-05	-0.000138154	0.000198281	0.000319914	6.78594e-05	6.53429e-05	0.000407833	0.00036854	0.000184382	-7.63628e-05	0.000121895	3.4988e-05	0.000401811	-0.000110462	-2.31038e-05	-0.000364563	7.96684e-05	0.000347037	-0.000109655	-7.64857e-05
	7610.55	2.90344e-05	0.000273644	0.000304562	0.000124858	1.78062e-05	4.20261e-05	0.000470736	0.000163715	-9.45383e-05	0.000130248	-3.9786e-05	2.97402e-05	-7.43733e-05	0.000155865	-5.85725e-05	0.000238518	5.56309e-05	0.000216085	0.000115613	-8.38459e-05	0.000545469	0.000150639	-0.000144803	5.98765e-05	1.90019e-05	-1.81933e-05	0.000181346	-0.000117461	1.49078e-05	-0.000134232	0.000197817	0.000349879	2.62925e-05	8.82833e-05	0.000395238	0.000332382	0.000257629	-7.91869e-05	0.000155943	3.70942e-05	0.000416256	-5.04687e-05	-4.98356e-05	-0.000468505	6.67492e-05	0.000305668	-3.7167e-05	-4.0568e-05
	7610.65	-2.38911e-05	0.000288129	0.000327982	0.000120352	-1.65723e-05	0.000128495	0.000458194	0.00011704	-9.59003e-05	0.00013887	-4.9314e-06	2.44871e-05	-0.000125608	0.000148356	-7.62206e-05	0.000245335	7.19051e-05	0.000220543	0.000148586	-4.94581e-05	0.000574891	0.000115708	-0.000206267	4.85117e-05	6.60905e-05	-1.32718e-07	0.000180905	-8.34366e-05	5.71027e-05	-0.000105566	0.000182662	0.000391742	-1.02659e-05	0.000111055	0.000376672	0.000280486	0.000315808	-7.77362e-05	0.000189508	4.52804e-05	0.000384327	3.42528e-05	-8.35063e-05	-0.000537065	5.02615e-05	0.000256859	5.62836e-05	-9.08821e-06
	7610.75	-6.81956e-05	0.000281495	0.000348739	0.000111111	-3.71587e-05	0.000198736	0.000424749	7.99816e-05	-9.7953e-05	0.000127301	5.64266e-05	1.73658e-05	-0.000171419	0.000134744	-0.000102668	0.000224109	6.79779e-05	0.000208935	0.000186652	1.24666e-05	0.000560211	4.17176e-05	-0.000239265	4.66046e-05	0.000137227	1.77954e-05	0.000173864	-3.15201e-05	0.00010112	-5.24071e-05	0.000155978	0.000444811	-3.59668e-05	0.000130106	0.000345473	0.000225667	0.000347987	-7.6512e-05	0.00021735	4.92511e-05	0.000315508	0.000131464	-0.000114061	-0.000562273	2.91231e-05	0.00021006	0.000145797	9.4443e-06
	7610.85	-0.000103394	0.000253486	0.000366106	9.88247e-05	-3.91257e-05	0.000243387	0.000379594	6.30621e-05	-9.34096e-05	9.13269e-05	0.000127281	1.44456e-05	-0.000204578	0.000117332	-0.000132857	0.000171655	4.8217e-05	0.000175233	0.000225554	9.72709e-05	0.000506785	-5.91754e-05	-0.000238511	5.38543e-05	0.000217969	3.99267e-05	0.000157882	3.37708e-05	0.00013831	2.17984e-05	0.000122982	0.000501878	-4.6832e-05	0.000142102	0.000299789	0.000181006	0.000347163	-8.14328e-05	0.000235271	4.1123e-05	0.000231418	0.000227636	-0.000134457	-0.000543119	7.97258e-07	0.000170456	0.000211178	1.06652e-05
	7610.95	-0.000125893	0.000211638	0.000373638	8.689e-05	-2.07924e-05	0.000259974	0.000333627	7.18506e-05	-7.58745e-05	3.21558e-05	0.000189951	1.97893e-05	-0.000219329	9.75495e-05	-0.000163615	9.49795e-05	2.23126e-05	0.0001193	0.00026151	0.000192512	0.000427126	-0.000165881	-0.00020807	6.49908e-05	0.000289814	6.56454e-05	0.000134701	0.000104846	0.000157873	0.000107824	8.83129e-05	0.000551784	-4.21231e-05	0.000145176	0.000243059	0.000157434	0.000311909	-9.71978e-05	0.000241936	1.88774e-05	0.000158953	0.00030936	-0.000142475	-0.000484602	-3.72196e-05	0.000139229	0.000242284	-4.40334e-06
	7611.05	-0.000129957	0.000165738	0.00036303	7.90911e-05	1.78395e-05	0.000252209	0.000293469	0.00010636	-3.98292e-05	-4.64781e-05	0.000237283	3.65323e-05	-0.000212337	7.62929e-05	-0.000193779	3.75603e-06	-1.31817e-07	4.24974e-05	0.000295058	0.00029005	0.000330293	-0.000263688	-0.000155554	7.48725e-05	0.000342699	9.25809e-05	0.000109619	0.000178933	0.000152889	0.000199618	5.23066e-05	0.000589247	-2.27189e-05	0.000140611	0.000178877	0.000161577	0.0002453	-0.000124396	0.000240463	-1.40162e-05	0.000115316	0.000372961	-0.000138625	-0.000388978	-8.83927e-05	0.000115184	0.000242213	-3.02171e-05
	7611.15	-0.000109916	0.000128102	0.000323931	7.84392e-05	7.0048e-05	0.000222621	0.000264429	0.000156788	1.28287e-05	-0.000131468	0.000261733	6.28545e-05	-0.000184049	5.55217e-05	-0.000219456	-8.268e-05	-1.0622e-05	-4.74497e-05	0.000321451	0.000371424	0.000228661	-0.000334196	-9.58647e-05	7.85633e-05	0.000365119	0.000112163	9.1288e-05	0.000245974	0.000117797	0.000280107	1.42741e-05	0.00060697	6.19903e-06	0.00012973	0.000116459	0.000195531	0.000158932	-0.000157765	0.00023429	-4.95833e-05	0.000109457	0.000409859	-0.000124955	-0.000267602	-0.000152391	9.98167e-05	0.000217337	-5.84617e-05
	7611.25	-6.62124e-05	0.000106407	0.000250409	8.63196e-05	0.000126739	0.000175366	0.000245959	0.00020792	7.48603e-05	-0.0002066	0.000262236	9.30533e-05	-0.00014082	3.76738e-05	-0.000235331	-0.000145402	-5.06044e-06	-0.000142417	0.000334351	0.00042146	0.000130243	-0.000366728	-4.29276e-05	7.69932e-05	0.000354391	0.000116233	8.73606e-05	0.000298532	5.35679e-05	0.000333916	-2.6796e-05	0.000601752	3.79892e-05	0.000115565	6.62541e-05	0.000253627	7.04417e-05	-0.000186848	0.000228233	-7.91338e-05	0.000133404	0.000416498	-0.000103095	-0.000135385	-0.000225144	9.5846e-05	0.000178878	-8.07288e-05
	7611.35	-6.81838e-06	0.000101345	0.00014408	0.000101423	0.000179115	0.000116312	0.000232069	0.000245145	0.000135571	-0.000257383	0.000242307	0.000119332	-9.32581e-05	2.51261e-05	-0.000236649	-0.000171709	1.47168e-05	-0.00023644	0.000326853	0.000432104	3.90726e-05	-0.00035874	-5.47144e-06	7.63362e-05	0.000315037	9.98226e-05	0.000100269	0.000332953	-3.31771e-05	0.000351819	-6.92174e-05	0.000572264	6.66956e-05	0.00010266	3.88665e-05	0.00032318	-1.32696e-06	-0.000199984	0.000226719	-9.56397e-05	0.000168367	0.000394536	-7.46806e-05	-8.84843e-06	-0.000298598	0.000104838	0.000139179	-9.15633e-05
	7611.45	5.57165e-05	0.000108012	1.60553e-05	0.000119464	0.000219858	5.30439e-05	0.000214264	0.000259658	0.000183617	-0.000275152	0.000207987	0.000134812	-5.18474e-05	1.98798e-05	-0.000221177	-0.000159684	4.00605e-05	-0.000325407	0.000294009	0.000404181	-4.18164e-05	-0.000314816	1.44218e-05	8.40706e-05	0.000255669	6.27695e-05	0.000124752	0.000348423	-0.000131384	0.000333547	-0.000107308	0.000516945	8.84859e-05	9.64607e-05	4.29496e-05	0.000388308	-4.21619e-05	-0.000189101	0.000231727	-9.41103e-05	0.000195258	0.000350527	-4.28565e-05	9.67346e-05	-0.000362128	0.000124889	0.000108985	-9.0293e-05
	7611.55	0.000109371	0.000118602	-0.000113387	0.000134231	0.000242919	-5.64284e-06	0.000185781	0.000250624	0.000209897	-0.000258547	0.000166411	0.000136053	-2.27451e-05	2.32168e-05	-0.000189966	-0.000119876	5.69431e-05	-0.000404821	0.000235906	0.000346753	-0.000107797	-0.000245648	1.99989e-05	0.000104844	0.000187224	1.02946e-05	0.000149153	0.000345762	-0.000226686	0.000288116	-0.000132695	0.000434243	0.000101845	0.00010166	8.12994e-05	0.000435596	-4.7309e-05	-0.000153184	0.000241383	-7.18562e-05	0.00020317	0.000294883	-1.23797e-05	0.000170621	-0.000405549	0.000150449	9.59211e-05	-8.14902e-05
	7611.65	0.000146657	0.000124739	-0.00021893	0.000139467	0.000243095	-5.14475e-05	0.000145232	0.000223611	0.000210009	-0.000211766	0.000124279	0.000123633	-6.16043e-06	3.55405e-05	-0.000147028	-7.20396e-05	5.11199e-05	-0.000467678	0.000158968	0.000273945	-0.000152602	-0.000165614	1.64545e-05	0.000138108	0.000121841	-4.78189e-05	0.000160424	0.000326489	-0.00030344	0.000229744	-0.000137201	0.000325052	0.000106792	0.000119568	0.000147644	0.000458177	-2.27406e-05	-9.92559e-05	0.000250521	-3.00878e-05	0.00019257	0.000238893	1.24629e-05	0.000208645	-0.000422454	0.000173869	0.000103484	-7.3585e-05
	7611.75	0.000165503	0.000119878	-0.000277715	0.000130762	0.000216845	-7.89354e-05	9.76511e-05	0.000186865	0.000185938	-0.000141946	8.65549e-05	0.000101178	2.64129e-06	5.67905e-05	-9.85857e-05	-3.77389e-05	1.4958e-05	-0.000504121	7.44746e-05	0.000200953	-0.000171596	-8.88607e-05	7.98656e-06	0.000177886	7.11659e-05	-9.94305e-05	0.000149924	0.00029282	-0.000347638	0.000170638	-0.000115924	0.000195783	0.000103946	0.000146106	0.000226848	0.000455568	1.83894e-05	-4.04298e-05	0.000253447	2.42303e-05	0.000172471	0.000191115	3.07335e-05	0.000213349	-0.00041222	0.000187328	0.000130648	-7.57992e-05
	7611.85	0.000167663	0.00010195	-0.000276446	0.000106505	0.000163585	-8.697e-05	5.23046e-05	0.000147623	0.000145552	-5.69877e-05	5.56987e-05	7.38176e-05	1.16705e-05	8.73211e-05	-5.20219e-05	-3.2086e-05	-4.86641e-05	-0.000502776	-4.91668e-06	0.000140115	-0.000165946	-2.46984e-05	-2.82077e-06	0.000214432	4.35306e-05	-0.000132712	0.000116701	0.000247463	-0.000349063	0.000114845	-6.86647e-05	5.8783e-05	9.4187e-05	0.000172575	0.0002995	0.000430139	6.25255e-05	8.46523e-06	0.000246771	7.90737e-05	0.000153613	0.000155385	4.60968e-05	0.000192173	-0.000379227	0.000184351	0.000172442	-9.49981e-05
	7611.95	0.000156591	7.51309e-05	-0.000214631	6.80457e-05	8.70724e-05	-7.85824e-05	1.88757e-05	0.000109765	9.96343e-05	3.51003e-05	3.1554e-05	4.62402e-05	3.05202e-05	0.000127613	-1.5042e-05	-5.82375e-05	-0.000126682	-0.000453712	-6.84136e-05	9.83377e-05	-0.000144506	2.54243e-05	-1.37429e-05	0.000236977	4.10744e-05	-0.000138337	6.74412e-05	0.000192553	-0.000302377	5.75142e-05	9.18709e-08	-6.972e-05	7.91453e-05	0.000189117	0.000348166	0.000384263	0.000100896	3.57671e-05	0.000230488	0.00012073	0.000141567	0.00013153	6.49843e-05	0.000154743	-0.000330381	0.000160849	0.000220028	-0.000133111
	7612.05	0.000136355	5.07444e-05	-0.000111324	2.2145e-05	2.38752e-06	-6.16284e-05	4.439e-06	7.47742e-05	6.00247e-05	0.000117868	1.24119e-05	2.13501e-05	6.47295e-05	0.000171679	2.33004e-06	-0.000104872	-0.000194387	-0.00035936	-0.000106171	7.76643e-05	-0.000124587	6.31971e-05	-2.18003e-05	0.000234663	5.72292e-05	-0.000113423	1.67755e-05	0.000132338	-0.000214663	-6.32177e-06	7.48082e-05	-0.000165506	6.16476e-05	0.000186569	0.000358568	0.000324131	0.000126602	3.48295e-05	0.000208074	0.000134793	0.000133352	0.000117628	9.03375e-05	0.000112253	-0.000278262	0.00011757	0.000255545	-0.000183056
	7612.15	0.000111121	4.17079e-05	1.26712e-05	-2.35941e-05	-7.49284e-05	-4.1814e-05	7.8817e-06	3.9498e-05	3.03213e-05	0.000184471	-4.82206e-06	-3.02292e-06	0.000117021	0.000213973	-1.72503e-06	-0.000154655	-0.000232995	-0.000227449	-0.000117185	7.20987e-05	-0.000118775	9.87617e-05	-2.27299e-05	0.000204979	8.22739e-05	-6.18593e-05	-2.37865e-05	6.75832e-05	-9.5855e-05	-7.98823e-05	0.000144531	-0.000219873	4.46981e-05	0.000163213	0.000331176	0.000257073	0.00014058	1.23205e-05	0.000184909	0.000119009	0.000121395	0.000110951	0.000124564	7.11847e-05	-0.000229487	5.91468e-05	0.000265305	-0.000233827
	7612.25	8.42765e-05	5.90725e-05	0.000135206	-6.08072e-05	-0.0001283	-2.2118e-05	2.25189e-05	6.51662e-07	7.70865e-06	0.000231352	-2.183e-05	-3.20457e-05	0.000183305	0.000246209	-2.41922e-05	-0.000191635	-0.000230415	-7.39499e-05	-0.00010345	7.19966e-05	-0.000131297	0.000140312	-1.21275e-05	0.000151144	0.000106956	5.55067e-06	-4.72398e-05	-3.60343e-07	3.85466e-05	-0.000157677	0.000199839	-0.000233383	3.03866e-05	0.000120861	0.000272714	0.000193587	0.000144414	-1.82405e-05	0.000166643	7.85077e-05	9.90968e-05	0.000109804	0.000167731	3.44894e-05	-0.000189057	-6.20352e-06	0.000240233	-0.000272624
	7612.35	5.86825e-05	0.000107158	0.000237186	-8.2688e-05	-0.000146704	-2.73764e-06	3.9118e-05	-4.26895e-05	-1.42674e-05	0.000259755	-3.71507e-05	-7.16774e-05	0.000253821	0.00026068	-5.76453e-05	-0.000205855	-0.000184474	8.04736e-05	-6.92502e-05	6.63364e-05	-0.000155788	0.000190581	1.29852e-05	8.24926e-05	0.000124325	7.24137e-05	-5.27301e-05	-6.95632e-05	0.000168793	-0.000227813	0.000235736	-0.000215898	1.94445e-05	6.40163e-05	0.00019312	0.000144317	0.000139155	-4.18976e-05	0.000157848	2.41776e-05	6.45687e-05	0.000113234	0.000218966	3.31494e-06	-0.000159246	-6.74003e-05	0.000180833	-0.000288845
	7612.45	3.75141e-05	0.000179846	0.000306466	-8.51438e-05	-0.000130419	1.80215e-05	4.97587e-05	-8.78443e-05	-4.10727e-05	0.000274836	-4.60734e-05	-0.000125935	0.000317052	0.000253883	-9.19145e-05	-0.000194077	-0.0001022	0.000215501	-2.13038e-05	4.59294e-05	-0.000179067	0.000245499	5.27545e-05	1.31196e-05	0.000130011	0.000120993	-4.4981e-05	-0.000137936	0.000273643	-0.00027805	0.000252403	-0.000182868	1.1064e-05	-7.78027e-07	0.000103333	0.000115696	0.000125054	-4.8306e-05	0.000161403	-3.07758e-05	2.11493e-05	0.000120374	0.000276578	-2.04994e-05	-0.000138403	-0.000112983	9.74844e-05	-0.000277983
	7612.55	2.43858e-05	0.000260444	0.00033886	-6.61161e-05	-9.11577e-05	4.27051e-05	5.03625e-05	-0.000129375	-7.32048e-05	0.000282472	-4.31596e-05	-0.000194239	0.000363528	0.000227984	-0.000116491	-0.000158282	4.07481e-06	0.00031464	3.13166e-05	6.6331e-06	-0.000188885	0.00029542	0.000103481	-4.22242e-05	0.000121927	0.000138357	-3.13553e-05	-0.000202716	0.000334687	-0.000301058	0.000253418	-0.000149777	2.71794e-06	-6.62559e-05	1.39103e-05	0.000107296	0.000101744	-3.47062e-05	0.000178668	-7.574e-05	-2.38712e-05	0.000130306	0.00033674	-3.35017e-05	-0.000121539	-0.000135376	5.647e-06	-0.000243883
	7612.65	2.15773e-05	0.000326545	0.00033647	-2.53216e-05	-4.63584e-05	7.35684e-05	4.11462e-05	-0.000162073	-0.000104762	0.000286567	-2.60068e-05	-0.000270034	0.00038755	0.000189961	-0.000122855	-0.000104292	0.000120234	0.000367137	7.81943e-05	-4.86266e-05	-0.000180725	0.000329034	0.000157437	-7.30512e-05	9.99279e-05	0.000121431	-1.75981e-05	-0.000260056	0.000341818	-0.000295952	0.000243851	-0.000128465	-9.87172e-06	-0.000125888	-6.60928e-05	0.000112833	7.00503e-05	-4.82807e-06	0.000209671	-0.000106745	-6.06421e-05	0.000142444	0.000392575	-3.24135e-05	-0.000102324	-0.000134446	-7.99641e-05	-0.000197882
	7612.75	2.77367e-05	0.000358236	0.000305101	3.42287e-05	-1.14181e-05	0.000111107	2.57749e-05	-0.000184096	-0.000125099	0.000287767	2.5549e-06	-0.000341662	0.000387214	0.000149034	-0.000106663	-4.10382e-05	0.000231535	0.000369505	0.000109795	-0.000109751	-0.000160257	0.000337893	0.000204432	-7.62884e-05	6.5819e-05	7.821e-05	-5.00568e-06	-0.000305747	0.000296967	-0.000266123	0.0002291	-0.000125784	-3.16901e-05	-0.000174441	-0.000130386	0.000124813	3.44077e-05	3.34133e-05	0.000252276	-0.000126877	-7.84542e-05	0.000156569	0.000434973	-1.70323e-05	-7.54671e-05	-0.000117444	-0.000148171	-0.000154727
	7612.85	3.78713e-05	0.00034549	0.000252672	0.000104302	5.74746e-06	0.000152614	9.34445e-06	-0.000197566	-0.000123343	0.000283654	3.53828e-05	-0.000395858	0.000364215	0.000113513	-6.92899e-05	2.08454e-05	0.000322868	0.000326734	0.000120296	-0.000162389	-0.000139988	0.000319747	0.000234881	-5.67103e-05	2.37861e-05	2.47717e-05	8.73357e-06	-0.00033681	0.000213743	-0.000216054	0.000214291	-0.000143264	-6.59193e-05	-0.000207721	-0.000176202	0.000139124	3.21153e-06	6.97633e-05	0.0003006	-0.000142324	-6.849e-05	0.000171737	0.000455681	8.23091e-06	-3.85865e-05	-9.5418e-05	-0.000190681	-0.000126432
	7612.95	4.70653e-05	0.00029016	0.00018683	0.00017496	6.78488e-06	0.00019424	-4.9056e-06	-0.000205796	-9.27604e-05	0.000270589	6.6128e-05	-0.000423518	0.000322891	8.74319e-05	-1.51996e-05	7.46934e-05	0.000384503	0.000249331	0.000110035	-0.000194628	-0.000130372	0.000278992	0.00024408	-2.35651e-05	-2.06478e-05	-2.18432e-05	2.74203e-05	-0.000353355	0.000109756	-0.000146614	0.000203622	-0.000177178	-0.000112422	-0.000223436	-0.000205224	0.000156837	-1.42537e-05	9.57892e-05	0.000347008	-0.00015698	-2.52239e-05	0.000185822	0.000452009	3.70072e-05	9.2811e-06	-7.70641e-05	-0.000201965	-0.000115437
	7613.05	5.20398e-05	0.00020135	0.000115964	0.000232908	-1.50716e-06	0.000229996	-1.7968e-05	-0.000209743	-3.31499e-05	0.000244867	8.98235e-05	-0.000419316	0.000269472	7.11001e-05	4.80846e-05	0.00011626	0.000408658	0.000149503	8.31226e-05	-0.000198795	-0.000135466	0.00022389	0.000230116	1.08991e-05	-6.01916e-05	-4.63095e-05	5.27066e-05	-0.000357533	3.42647e-06	-5.75881e-05	0.000199772	-0.000219036	-0.000166888	-0.0002208	-0.000220782	0.000179817	-9.8372e-06	0.000104412	0.000379866	-0.00016961	5.25517e-05	0.00019328	0.000425253	6.09283e-05	6.65156e-05	-6.76279e-05	-0.000177883	-0.000116672
	7613.15	5.12295e-05	9.54662e-05	5.18495e-05	0.000261476	-1.04431e-05	0.00025182	-3.507e-05	-0.000206577	4.56904e-05	0.000205372	0.000102452	-0.000383748	0.000213822	6.24115e-05	0.000107856	0.000142411	0.000390858	4.24205e-05	4.7434e-05	-0.000175124	-0.000151085	0.000164979	0.000194416	3.19724e-05	-8.65536e-05	-3.827e-05	8.15353e-05	-0.000353498	-8.57361e-05	4.51125e-05	0.000202794	-0.000254828	-0.000220038	-0.000202716	-0.000227133	0.000205361	1.93235e-05	9.10394e-05	0.000383879	-0.000174349	0.000156491	0.000185636	0.000380524	6.93582e-05	0.000127151	-6.86139e-05	-0.000121195	-0.000121518
	7613.25	4.5189e-05	-9.20032e-06	5.96259e-06	0.000248075	-1.29434e-05	0.000253756	-6.17965e-05	-0.000190237	0.000129035	0.000155097	0.000102544	-0.000323291	0.000166125	5.97046e-05	0.000151543	0.00015314	0.000334398	-5.83899e-05	1.359e-05	-0.000133818	-0.000166604	0.000109539	0.0001429	2.93937e-05	-9.46088e-05	2.57308e-06	0.00010839	-0.000345486	-0.000144594	0.000150308	0.000210476	-0.000269197	-0.000261385	-0.000175669	-0.000228178	0.000226288	6.80592e-05	5.62928e-05	0.00034844	-0.000163861	0.000271092	0.000157204	0.000324771	5.45527e-05	0.000185226	-7.63068e-05	-4.41367e-05	-0.000122692
	7613.35	3.56581e-05	-9.49175e-05	-1.35784e-05	0.000186686	-5.78644e-06	0.000232491	-9.88856e-05	-0.000155475	0.000202197	0.000100339	9.0191e-05	-0.000248641	0.000133062	6.44975e-05	0.000170301	0.00014927	0.000248644	-0.000142059	-6.6814e-06	-9.20898e-05	-0.00017035	5.96287e-05	8.47885e-05	1.48172e-06	-8.34825e-05	6.58018e-05	0.000127633	-0.000335536	-0.000167975	0.000242281	0.000219913	-0.000250026	-0.000281944	-0.000147697	-0.000225634	0.0002336	0.000123778	4.93273e-06	0.000272943	-0.000133679	0.000376345	0.000109237	0.000264173	1.58596e-05	0.000236197	-8.37283e-05	3.39977e-05	-0.000118082
	7613.45	2.51884e-05	-0.0001458	-4.88437e-06	7.97609e-05	1.16056e-05	0.000188323	-0.000139234	-0.000102875	0.000253868	4.84604e-05	6.70935e-05	-0.000173121	0.000115431	8.08542e-05	0.000161742	0.000131025	0.000146868	-0.000200982	-2.98619e-06	-6.77543e-05	-0.000153851	1.36567e-05	2.99107e-05	-4.38802e-05	-5.57137e-05	0.000133326	0.000135889	-0.000322459	-0.000157748	0.000304666	0.00022916	-0.000192616	-0.000276435	-0.000125726	-0.000218953	0.000220768	0.000170529	-5.48778e-05	0.000168013	-8.55997e-05	0.00045242	5.02714e-05	0.000203399	-3.80229e-05	0.000277262	-8.40769e-05	9.35718e-05	-0.000110519
	7613.55	1.70691e-05	-0.000150644	2.72074e-05	-6.05415e-05	3.97983e-05	0.00012698	-0.000169079	-4.08477e-05	0.000277355	5.39256e-06	3.71159e-05	-0.000110096	0.000108944	0.000111872	0.000129987	9.87436e-05	4.45286e-05	-0.000231027	3.01737e-05	-7.1903e-05	-0.000114389	-3.0316e-05	-1.4623e-05	-9.17211e-05	-1.59837e-05	0.00018567	0.000133251	-0.000302682	-0.000120089	0.000325391	0.00023787	-0.00010228	-0.000244985	-0.000113015	-0.000207337	0.000186514	0.000195119	-0.000111519	5.12726e-05	-2.77139e-05	0.000485047	-7.80333e-06	0.000146269	-9.13502e-05	0.000306635	-7.44637e-05	0.000121858	-0.000105038
	7613.65	1.49284e-05	-0.000107058	7.31291e-05	-0.000213356	8.00637e-05	5.99872e-05	-0.000173052	1.71193e-05	0.000270719	-2.62903e-05	5.30406e-06	-6.94753e-05	0.000107246	0.000155832	8.33453e-05	5.53015e-05	-4.28235e-05	-0.00023072	9.04392e-05	-0.000104561	-5.60615e-05	-7.1509e-05	-4.63718e-05	-0.000124691	3.02004e-05	0.000208765	0.000122589	-0.0002728	-6.28767e-05	0.000300097	0.000246908	6.07797e-06	-0.000193864	-0.000107461	-0.000191945	0.000134666	0.000191639	-0.000151716	-5.97889e-05	2.94973e-05	0.00046903	-5.45487e-05	9.61474e-05	-0.000127473	0.000322473	-5.81587e-05	0.000116594	-0.000105771
	7613.75	2.18025e-05	-2.24655e-05	0.000121828	-0.000353165	0.000133023	2.22055e-06	-0.000139822	5.80721e-05	0.00023664	-4.79254e-05	-2.47418e-05	-5.53345e-05	0.000105518	0.000204957	3.11389e-05	7.93417e-06	-0.000102635	-0.000200207	0.000167986	-0.000156312	1.19978e-05	-0.000105457	-6.72522e-05	-0.00012774	7.84053e-05	0.000197665	0.000107265	-0.000231646	5.82832e-06	0.000232414	0.00025775	0.000112307	-0.000134007	-0.000101416	-0.000175722	7.17172e-05	0.000161313	-0.000164595	-0.000153336	7.84113e-05	0.000407731	-8.29375e-05	5.51389e-05	-0.000135051	0.000322209	-4.38975e-05	8.53522e-05	-0.000114298
	7613.85	3.82603e-05	8.76231e-05	0.000163472	-0.000454847	0.000196035	-3.2132e-05	-6.7023e-05	7.41922e-05	0.000182656	-6.33703e-05	-5.27959e-05	-6.53111e-05	0.000102598	0.000247358	-1.8657e-05	-3.28062e-05	-0.000128637	-0.000142722	0.000247676	-0.000213871	7.90802e-05	-0.00012605	-8.15284e-05	-9.27044e-05	0.000126078	0.000156496	8.86664e-05	-0.000180725	7.72517e-05	0.000133048	0.000271875	0.000196532	-7.80532e-05	-8.40791e-05	-0.00016149	4.98744e-06	0.000109637	-0.000145806	-0.000224321	0.000116124	0.000310828	-8.89251e-05	2.27452e-05	-0.000112175	0.00030299	-4.27231e-05	4.3229e-05	-0.000129983
	7613.95	5.84085e-05	0.000192699	0.000187027	-0.000493182	0.000256056	-3.2711e-05	2.92702e-05	6.25539e-05	0.000123551	-7.69109e-05	-8.07538e-05	-9.08477e-05	9.96232e-05	0.000267508	-5.8325e-05	-5.53572e-05	-0.000122798	-7.25362e-05	0.000304773	-0.000261847	0.000130493	-0.000128725	-9.32614e-05	-2.62454e-05	0.000167099	9.86126e-05	6.56504e-05	-0.000127326	0.000134727	2.49193e-05	0.000287965	0.000237503	-4.18627e-05	-4.76915e-05	-0.000152489	-5.42964e-05	4.75702e-05	-0.00010218	-0.000269695	0.000138723	0.000198871	-7.24395e-05	-3.92164e-06	-7.04983e-05	0.000263969	-6.45201e-05	1.16317e-05	-0.000150675
	7614.05	7.85249e-05	0.000280629	0.000191545	-0.000461112	0.000309153	3.13157e-06	0.000141004	2.75524e-05	6.74695e-05	-9.20647e-05	-0.000112797	-0.000120779	0.000100417	0.000261832	-8.83519e-05	-5.61179e-05	-9.2845e-05	4.74846e-06	0.000328667	-0.000294197	0.00016695	-0.000111401	-0.000103884	6.58903e-05	0.000203241	3.41579e-05	3.5096e-05	-6.66527e-05	0.00017349	-8.21701e-05	0.000307875	0.000235113	-2.66939e-05	1.87919e-05	-0.000146286	-0.000103408	-1.91435e-05	-3.84226e-05	-0.000296479	0.000148839	7.93625e-05	-3.32878e-05	-3.17774e-05	-1.98641e-05	0.000204574	-0.000112073	6.45902e-06	-0.000173175
	7614.15	8.98438e-05	0.000326289	0.000174175	-0.000365804	0.000340569	6.53351e-05	0.000240956	-2.21501e-05	2.51843e-05	-0.000111687	-0.000147381	-0.000142228	0.000106154	0.000229829	-0.000109301	-3.92751e-05	-5.435e-05	6.99697e-05	0.000305232	-0.000303995	0.000184253	-7.71554e-05	-0.00011309	0.000158461	0.0002252	-2.02069e-05	-1.73399e-06	-3.09931e-06	0.000181243	-0.000167554	0.000325953	0.000194543	-3.34544e-05	0.000111119	-0.000144029	-0.000136021	-7.69422e-05	2.83639e-05	-0.000310516	0.000142791	-2.68196e-05	1.84144e-05	-6.45101e-05	1.96631e-05	0.000132212	-0.000176685	3.58964e-05	-0.000190856
	7614.25	8.99909e-05	0.000321975	0.0001371	-0.00022571	0.000343704	0.000140317	0.000315525	-7.68917e-05	-1.68289e-06	-0.000136744	-0.000178211	-0.000147471	0.000117381	0.000178277	-0.00012469	-1.56113e-05	-1.9203e-05	0.00011388	0.000233636	-0.000289778	0.000185482	-2.81376e-05	-0.000120016	0.000233655	0.000225131	-5.44475e-05	-3.96702e-05	6.29168e-05	0.000155048	-0.000223479	0.000335906	0.000131553	-5.39122e-05	0.000222438	-0.000146162	-0.000151348	-0.000117741	8.71594e-05	-0.000318628	0.000119203	-0.000110635	7.20385e-05	-0.000101	3.57291e-05	5.49378e-05	-0.000243223	9.58053e-05	-0.00019541
	7614.35	8.15545e-05	0.000271065	8.60142e-05	-6.61352e-05	0.00031672	0.00021239	0.000357438	-0.000125948	-1.62905e-05	-0.000164695	-0.000193742	-0.00013432	0.00013295	0.000117904	-0.000137394	3.65998e-07	3.92673e-06	0.00013233	0.000124285	-0.000254574	0.000175768	3.25268e-05	-0.000125118	0.000277838	0.000195798	-6.31114e-05	-7.00119e-05	0.000127441	9.79436e-05	-0.000247518	0.00032893	6.45084e-05	-7.61493e-05	0.000337702	-0.000153469	-0.000150662	-0.000136834	0.000129638	-0.000324201	7.92748e-05	-0.000167772	0.000113679	-0.000133872	2.02954e-05	-1.64091e-05	-0.000292165	0.000172284	-0.000179237
	7614.45	7.08257e-05	0.000186363	2.96491e-05	8.88412e-05	0.000263315	0.000268432	0.000364611	-0.000158903	-2.37693e-05	-0.0001895	-0.000181042	-0.000106714	0.000150413	6.08611e-05	-0.000147533	-4.29216e-06	1.07453e-05	0.000127022	-2.98103e-06	-0.000205387	0.000161234	9.96375e-05	-0.000130188	0.000283933	0.000134384	-4.65032e-05	-8.43734e-05	0.000183173	1.88543e-05	-0.00024098	0.000296185	7.99097e-06	-8.81886e-05	0.000436439	-0.000165619	-0.000137083	-0.000133659	0.000152189	-0.000324357	2.83168e-05	-0.000197659	0.000128702	-0.000153295	-2.88951e-05	-7.11324e-05	-0.000305116	0.000248321	-0.000140102
	7614.55	6.55734e-05	8.63351e-05	-2.11963e-05	0.000221893	0.000192629	0.000301119	0.000339258	-0.000167436	-2.8261e-05	-0.000204465	-0.000131351	-7.4099e-05	0.00016675	1.82962e-05	-0.000152358	-3.59621e-05	1.48363e-06	0.000105264	-0.000124388	-0.000150868	0.000148155	0.000165176	-0.000137027	0.000252355	4.52897e-05	-1.0573e-05	-7.88846e-05	0.000222903	-6.84821e-05	-0.000208445	0.000233095	-3.01979e-05	-8.07822e-05	0.000499431	-0.000179813	-0.000116432	-0.000111517	0.000157086	-0.00031036	-2.50922e-05	-0.000202106	0.000106606	-0.000153144	-0.000106274	-0.000103333	-0.000270529	0.000310175	-8.38397e-05
	7614.65	7.23155e-05	-1.04369e-05	-5.53618e-05	0.000324026	0.000117606	0.000309421	0.000287094	-0.000147518	-3.10902e-05	-0.000205939	-4.41231e-05	-4.84977e-05	0.000178702	-1.8705e-06	-0.000148395	-9.20703e-05	-1.96781e-05	7.77868e-05	-0.000219528	-9.86065e-05	0.000141149	0.000219206	-0.000146078	0.000189722	-6.03583e-05	3.49767e-05	-5.62216e-05	0.000243177	-0.000148799	-0.00015748	0.000142725	-4.84852e-05	-4.93827e-05	0.000515135	-0.000191065	-9.7176e-05	-7.59095e-05	0.00015071	-0.000271526	-7.28235e-05	-0.000183126	4.53937e-05	-0.000134558	-0.000198047	-0.000114508	-0.000188026	0.000349894	-2.21506e-05
	7614.75	9.31075e-05	-8.95233e-05	-6.40433e-05	0.000393745	5.26803e-05	0.000297314	0.000217119	-0.000102456	-3.18712e-05	-0.00019532	7.1043e-05	-3.95477e-05	0.000183161	3.15381e-06	-0.00013445	-0.000161893	-4.55774e-05	5.61122e-05	-0.000276854	-5.43475e-05	0.000141338	0.000253057	-0.000155924	0.000107583	-0.000167581	7.87934e-05	-2.4753e-05	0.000245718	-0.000209396	-9.90127e-05	3.71085e-05	-4.93419e-05	4.09837e-06	0.000483053	-0.000194454	-8.86265e-05	-3.34134e-05	0.000139819	-0.000202221	-0.000110887	-0.000143104	-4.64807e-05	-0.000104993	-0.00028409	-0.000112265	-7.11903e-05	0.000364754	3.26454e-05
	7614.85	0.000123597	-0.000143013	-4.39005e-05	0.000435523	1.03319e-05	0.000271617	0.000139989	-4.46604e-05	-3.11747e-05	-0.00017793	0.000196039	-4.97881e-05	0.000178161	3.04484e-05	-0.000112928	-0.000230643	-6.82513e-05	4.97245e-05	-0.000296009	-2.25915e-05	0.000145946	0.000263114	-0.00016383	2.07196e-05	-0.000261709	0.000110648	4.59145e-06	0.000235484	-0.000243241	-4.62841e-05	-6.50816e-05	-3.7456e-05	7.04626e-05	0.000412482	-0.000188074	-9.78187e-05	8.92856e-06	0.000127689	-0.000107652	-0.000140429	-8.72018e-05	-0.000152405	-7.41854e-05	-0.000343255	-0.000105434	5.4114e-05	0.000355926	7.21556e-05
	7614.95	0.000158615	-0.000171864	4.89563e-06	0.000460855	-3.74183e-06	0.000238047	5.99474e-05	1.31499e-05	-3.0491e-05	-0.000156994	0.000321289	-7.3505e-05	0.000163942	7.68964e-05	-8.53133e-05	-0.000289344	-8.21968e-05	6.48035e-05	-0.000285365	-3.90781e-06	0.000151678	0.000253526	-0.00016589	-6.15934e-05	-0.000337617	0.000128508	2.52175e-05	0.000217036	-0.000249778	-6.06279e-06	-0.000151295	-1.59626e-05	0.000142326	0.000312599	-0.000172554	-0.000126675	4.92416e-05	0.00011248	5.5404e-06	-0.000166919	-1.86002e-05	-0.000260656	-4.63687e-05	-0.000363353	-9.67237e-05	0.000168523	0.000326774	9.74793e-05
	7615.05	0.000188085	-0.000178045	7.22876e-05	0.000476468	1.25011e-05	0.000201189	-1.60968e-05	5.16751e-05	-3.33538e-05	-0.00013701	0.000427626	-9.93784e-05	0.000141018	0.000133492	-5.60991e-05	-0.000329021	-8.43917e-05	0.000101411	-0.000257675	-2.49649e-06	0.000153865	0.000231144	-0.000157956	-0.000125872	-0.00038734	0.000133836	2.92065e-05	0.000191722	-0.000229749	1.41434e-05	-0.000206114	8.91815e-06	0.000204338	0.000199056	-0.000154505	-0.000171202	8.25514e-05	8.7521e-05	0.000114317	-0.000195562	5.04395e-05	-0.000353239	-2.69427e-05	-0.000339521	-8.41758e-05	0.000243363	0.000280983	0.000109758
	7615.15	0.000204387	-0.000166517	0.000141926	0.000486669	5.42639e-05	0.000162665	-8.42809e-05	5.96896e-05	-4.09558e-05	-0.0001211	0.000501828	-0.000115281	0.000110314	0.000189639	-2.84957e-05	-0.000346447	-7.50645e-05	0.000152943	-0.000225545	-2.05403e-05	0.000150045	0.000204713	-0.000135206	-0.000163294	-0.000407453	0.000135687	1.24801e-05	0.00015798	-0.000185253	1.48076e-05	-0.000223392	2.9524e-05	0.000245082	8.76956e-05	-0.000142918	-0.000220848	0.000107257	4.53638e-05	0.000194741	-0.000229928	0.000108002	-0.000416691	-1.9121e-05	-0.00028031	-6.0532e-05	0.000261156	0.000222855	0.00011405
	7615.25	0.000204724	-0.000143619	0.000195132	0.000491861	0.000111969	0.000122468	-0.000143944	3.89024e-05	-5.06551e-05	-0.000111692	0.000537038	-0.000113986	7.23565e-05	0.000235019	-4.73422e-06	-0.000342341	-5.58218e-05	0.000207804	-0.000197016	-5.64314e-05	0.000140072	0.000180616	-9.32844e-05	-0.000170887	-0.000398348	0.000145473	-2.42131e-05	0.000113207	-0.000118289	2.95494e-06	-0.000206194	3.72624e-05	0.000260549	-8.09906e-06	-0.000146259	-0.000262705	0.000125184	-1.70057e-05	0.000229396	-0.000270402	0.000146379	-0.000443395	-2.43701e-05	-0.000201819	-1.68846e-05	0.000219793	0.000156378	0.000116919
	7615.35	0.000191517	-0.00011659	0.000215684	0.000489101	0.000174213	8.16633e-05	-0.000197368	2.13146e-06	-5.735e-05	-0.000110388	0.000531631	-9.48912e-05	2.74678e-05	0.000261556	1.24789e-05	-0.000319332	-2.80571e-05	0.000252808	-0.000174867	-0.000103778	0.000124438	0.000160519	-3.11077e-05	-0.000151616	-0.000363193	0.000170008	-7.46533e-05	5.70888e-05	-3.13093e-05	-1.19694e-05	-0.000163571	2.43379e-05	0.000254997	-7.97245e-05	-0.000169417	-0.00028739	0.000139614	-9.43464e-05	0.000212481	-0.000314367	0.000163409	-0.000431431	-4.15195e-05	-0.00011964	5.2881e-05	0.000132068	8.50253e-05	0.00012379
	7615.45	0.000170715	-9.32799e-05	0.000194083	0.00047429	0.000230363	4.35633e-05	-0.00024847	-3.30809e-05	-5.56775e-05	-0.000117067	0.000488809	-6.15115e-05	-2.25731e-05	0.00026469	1.94424e-05	-0.000281085	7.38267e-06	0.000277026	-0.000158258	-0.000151818	0.000102714	0.000142009	4.68666e-05	-0.000114252	-0.000307252	0.000207261	-0.000128437	-5.63607e-06	7.09147e-05	-2.19942e-05	-0.000106945	-1.39464e-05	0.000239443	-0.000125136	-0.000211245	-0.00029302	0.000152755	-0.000173097	0.000151739	-0.000357139	0.000161613	-0.00038381	-6.63192e-05	-4.4117e-05	0.00014804	2.18258e-05	1.22074e-05	0.000137351
	7615.55	0.000148292	-8.06656e-05	0.000129955	0.000444694	0.000272182	1.24719e-05	-0.000300347	-5.22344e-05	-4.10695e-05	-0.000129345	0.000415825	-1.79446e-05	-7.30523e-05	0.000243433	1.27358e-05	-0.000231653	5.01806e-05	0.000274487	-0.000144985	-0.00018765	7.36928e-05	0.000120784	0.000131328	-7.15323e-05	-0.000237061	0.000246564	-0.00017481	-6.5574e-05	0.000179982	-2.31539e-05	-4.70208e-05	-7.76031e-05	0.00022712	-0.000148473	-0.000264376	-0.000284623	0.000163843	-0.000234641	6.56646e-05	-0.000392363	0.000146131	-0.000306556	-9.31815e-05	2.01485e-05	0.000259007	-8.34205e-05	-5.80111e-05	0.000156874
	7615.65	0.000127084	-8.27027e-05	3.26709e-05	0.000401008	0.00029459	-8.18949e-06	-0.000353163	-4.92305e-05	-1.03475e-05	-0.000142848	0.000322872	3.2704e-05	-0.000117323	0.000200036	-8.88181e-06	-0.000174729	0.000100503	0.000245055	-0.000133622	-0.000199885	3.72863e-05	9.26091e-05	0.000211221	-3.61966e-05	-0.000159716	0.000272892	-0.000206197	-0.000112739	0.000283835	-1.61487e-05	8.0058e-06	-0.00016162	0.000228001	-0.000157125	-0.000317597	-0.00026981	0.000168953	-0.000260074	-2.2906e-05	-0.000411963	0.000122911	-0.00020701	-0.000117722	7.3092e-05	0.000368901	-0.000160188	-0.000120047	0.000178892
	7615.75	0.000105723	-9.89282e-05	-8.04281e-05	0.000347415	0.000295979	-1.62714e-05	-0.000403301	-2.71289e-05	3.74524e-05	-0.000152244	0.00022094	8.81003e-05	-0.000149923	0.000138984	-4.44073e-05	-0.000112643	0.000158456	0.000193474	-0.000124734	-0.000181625	-3.44208e-06	5.44688e-05	0.000276865	-1.67604e-05	-8.16146e-05	0.000273287	-0.00021902	-0.000141432	0.000368533	-5.38818e-06	5.28946e-05	-0.000257293	0.000245232	-0.000157869	-0.000359568	-0.000254014	0.000162943	-0.000234717	-9.38695e-05	-0.000406412	9.73815e-05	-9.27449e-05	-0.00013818	0.000118504	0.000458583	-0.000193816	-0.00016662	0.000199406
	7615.85	7.99384e-05	-0.000124156	-0.000187999	0.000289356	0.000278238	-1.02349e-05	-0.000444125	4.4402e-06	0.000100273	-0.000152547	0.000119642	0.000145723	-0.0001691	6.58245e-05	-9.2324e-05	-4.63915e-05	0.000222379	0.000127748	-0.000120769	-0.000131248	-4.18308e-05	5.96916e-06	0.000320894	-1.59435e-05	-7.26021e-06	0.000242912	-0.000212654	-0.000152419	0.000421472	2.69233e-06	8.4512e-05	-0.000354032	0.000273673	-0.000154756	-0.000381984	-0.000238	0.000142868	-0.000152612	-0.000134017	-0.000366508	7.38044e-05	2.77142e-05	-0.000154713	0.000162461	0.000512551	-0.00018035	-0.000190477	0.000215857
	7615.95	4.66056e-05	-0.000147628	-0.000263667	0.000233894	0.000246898	9.03143e-06	-0.000466848	2.9393e-05	0.000166697	-0.0001416	3.25456e-05	0.000196846	-0.000177152	-8.45459e-06	-0.000148958	1.69139e-05	0.000281638	6.20998e-05	-0.000126159	-5.74605e-05	-6.76059e-05	-4.64833e-05	0.000334252	-3.30947e-05	5.47045e-05	0.000190476	-0.000190868	-0.000152074	0.000431382	-2.64259e-08	9.77714e-05	-0.000434685	0.000297217	-0.000151146	-0.000380641	-0.000220696	0.000111369	-2.95265e-05	-0.000136764	-0.000291477	5.61603e-05	0.000132681	-0.000167273	0.000205545	0.00051932	-0.000130453	-0.000187655	0.000225125
	7616.05	6.34281e-06	-0.000156518	-0.000298119	0.000181062	0.000208562	4.02508e-05	-0.000468454	3.72526e-05	0.000228877	-0.000119073	-3.6544e-05	0.000238659	-0.000179361	-7.63544e-05	-0.000212523	7.51622e-05	0.000330447	7.51341e-06	-0.000142174	3.17244e-05	-7.43347e-05	-9.55891e-05	0.000316303	-6.52136e-05	0.000105103	0.000133554	-0.000158736	-0.000147315	0.000402139	-1.69834e-05	9.32208e-05	-0.000490375	0.000301082	-0.000148465	-0.000355719	-0.000197507	7.54734e-05	0.000111991	-0.000105142	-0.000183634	4.70738e-05	0.000209347	-0.000173808	0.000248424	0.000484251	-6.25809e-05	-0.000161291	0.000228197
	7616.15	-3.31114e-05	-0.00013846	-0.000293332	0.000128131	0.000168266	7.97379e-05	-0.000450366	2.24869e-05	0.000278042	-8.7521e-05	-8.52174e-05	0.000269932	-0.00018007	-0.000128908	-0.00027874	0.000124796	0.000364204	-2.5556e-05	-0.000167231	0.000125743	-6.00366e-05	-0.000132858	0.000269597	-0.000110824	0.000145911	9.12795e-05	-0.000122913	-0.000141985	0.000344035	-4.74548e-05	7.3306e-05	-0.00051489	0.000274912	-0.00014811	-0.000308805	-0.000165889	4.34026e-05	0.000243049	-4.57947e-05	-5.17578e-05	4.7778e-05	0.000246281	-0.00016952	0.000286579	0.000419141	2.2717e-06	-0.000119017	0.00022722
	7616.25	-5.78526e-05	-8.62761e-05	-0.000260261	7.19352e-05	0.000128518	0.000121486	-0.000417649	-1.34047e-05	0.000306617	-5.24637e-05	-0.000112455	0.000291867	-0.000179918	-0.000156277	-0.000339536	0.000162761	0.000381053	-2.90967e-05	-0.000197027	0.000212027	-2.86849e-05	-0.000150622	0.000199878	-0.000168488	0.000179173	7.55351e-05	-8.98558e-05	-0.000137092	0.000270006	-8.67793e-05	4.25117e-05	-0.000505723	0.000217817	-0.000149761	-0.000243066	-0.000126997	2.21218e-05	0.000336984	3.24522e-05	9.00021e-05	5.63201e-05	0.000238346	-0.000148222	0.000312859	0.000337983	4.70899e-05	-7.12697e-05	0.000225148
	7616.35	-5.36443e-05	-2.11652e-06	-0.000212925	1.13395e-05	8.97071e-05	0.000158685	-0.000376802	-6.10147e-05	0.000310702	-2.12939e-05	-0.000119647	0.000307197	-0.000175296	-0.000150804	-0.000383607	0.00018896	0.000382164	-5.48177e-08	-0.000226377	0.00027787	1.0962e-05	-0.000143974	0.000115667	-0.000234183	0.000205626	8.48293e-05	-6.33853e-05	-0.000133066	0.000192106	-0.000128089	6.58864e-06	-0.00046432	0.000140182	-0.00014948	-0.00016381	-8.58596e-05	1.61614e-05	0.000376638	0.000118996	0.000225296	6.70226e-05	0.000189881	-0.000105302	0.000321636	0.000253215	6.30209e-05	-2.93564e-05	0.000224361
	7616.45	-1.37632e-05	0.000101211	-0.000162165	-5.12388e-05	5.11561e-05	0.000185691	-0.000333443	-0.000105196	0.000290789	-7.93142e-07	-0.000109894	0.000317717	-0.000161156	-0.000111677	-0.000398882	0.000206063	0.000370551	5.78544e-05	-0.000251303	0.000312757	4.89218e-05	-0.00011245	2.74224e-05	-0.000301175	0.00022314	0.000104767	-4.33157e-05	-0.000131174	0.000119295	-0.000164156	-2.88532e-05	-0.000395455	6.10131e-05	-0.000140074	-7.82833e-05	-5.03886e-05	2.68331e-05	0.000356771	0.000201918	0.000339245	7.25736e-05	0.000113629	-4.06277e-05	0.000311646	0.000173145	4.92766e-05	-2.88585e-06	0.000224548
	7616.55	5.5955e-05	0.000202667	-0.00011288	-0.000109962	1.25804e-05	0.000199875	-0.000291157	-0.000130141	0.000250884	5.77304e-06	-8.59663e-05	0.000322803	-0.000135244	-4.85373e-05	-0.000376632	0.000217058	0.000349769	0.000133716	-0.000269942	0.000310261	7.76244e-05	-6.059e-05	-5.35613e-05	-0.000362496	0.000226976	0.000115256	-2.60978e-05	-0.000133212	5.71781e-05	-0.000188589	-5.96388e-05	-0.000307167	1.52667e-06	-0.000113632	4.54745e-06	-2.89343e-05	5.19232e-05	0.000282439	0.00026941	0.000421049	6.76787e-05	2.74968e-05	4.02074e-05	0.00028614	0.000101496	1.05834e-05	2.82146e-06	0.000221732
	7616.65	0.000137661	0.000278664	-6.48464e-05	-0.000156742	-2.43967e-05	0.000202719	-0.000251498	-0.000124921	0.000197279	2.29441e-07	-4.93191e-05	0.000319471	-0.000100411	1.93961e-05	-0.000315444	0.000222841	0.00032309	0.000210945	-0.00028219	0.00026965	9.39745e-05	3.28099e-06	-0.000117149	-0.000412674	0.000212401	0.000100044	-6.90832e-06	-0.000140501	8.77399e-06	-0.000196745	-8.40553e-05	-0.000210554	-2.27262e-05	-6.50164e-05	7.40744e-05	-2.66345e-05	8.63346e-05	0.000165952	0.000312186	0.000464633	5.18521e-05	-4.89245e-05	0.000126507	0.000250808	3.85172e-05	-4.50247e-05	-1.15886e-05	0.000209761
	7616.75	0.000207516	0.000310323	-1.56259e-05	-0.000183459	-5.62658e-05	0.000198942	-0.000215023	-8.69815e-05	0.000138258	-1.13024e-05	-1.70501e-06	0.000303269	-6.35946e-05	6.94764e-05	-0.000223519	0.00022187	0.000292773	0.000270812	-0.000288283	0.000197516	9.94869e-05	6.90902e-05	-0.000157608	-0.000446563	0.000178609	5.33876e-05	1.80457e-05	-0.000153323	-2.4741e-05	-0.000186467	-0.000102661	-0.000118676	-7.51975e-06	4.64898e-06	0.000119544	-4.20457e-05	0.000122925	2.47554e-05	0.000325499	0.000467993	2.98337e-05	-9.74304e-05	0.000204544	0.000211754	-1.7114e-05	-0.000107402	-3.91134e-05	0.000183963
	7616.85	0.000246684	0.000289921	3.77712e-05	-0.000185343	-8.03191e-05	0.000193816	-0.000181228	-2.08262e-05	8.30121e-05	-2.09415e-05	5.42676e-05	0.0002695	-3.12892e-05	8.57034e-05	-0.000114669	0.000211777	0.00025894	0.000299163	-0.000286693	0.00010538	9.8994e-05	0.000128887	-0.000176649	-0.000457804	0.000130149	-2.00004e-05	5.15571e-05	-0.000171246	-4.42243e-05	-0.000157293	-0.000117001	-4.18141e-05	4.07729e-05	8.8739e-05	0.000134493	-6.67428e-05	0.00015449	-0.000124285	0.000309673	0.000432764	9.69723e-06	-0.00010527	0.000263186	0.000173995	-6.73546e-05	-0.0001672	-6.85733e-05	0.000144067
	7616.95	0.000246325	0.000219082	9.69415e-05	-0.000162015	-9.64807e-05	0.000190286	-0.000148767	6.62632e-05	4.10042e-05	-2.15604e-05	0.000115754	0.000213545	-6.88705e-06	6.24607e-05	-2.90009e-06	0.000190325	0.00021967	0.000288985	-0.000272559	4.16301e-06	9.74292e-05	0.000177512	-0.000181189	-0.000437652	7.43928e-05	-0.00010994	9.63792e-05	-0.000194367	-5.16324e-05	-0.000108422	-0.000128491	1.37947e-05	0.000111027	0.000177886	0.000116782	-8.89701e-05	0.00017489	-0.000268835	0.000266712	0.000362202	3.84674e-07	-6.63682e-05	0.000296068	0.000140962	-0.000113018	-0.00021809	-8.89286e-05	9.37965e-05
	7617.05	0.000207303	0.000110678	0.000154953	-0.000120587	-0.000106942	0.000187074	-0.000118961	0.00015879	2.25632e-05	-9.42123e-06	0.000175318	0.000134937	6.76752e-06	5.12839e-06	9.07646e-05	0.000156875	0.000174724	0.000241246	-0.000240335	-9.30354e-05	9.60444e-05	0.000206743	-0.000179983	-0.000379541	2.17689e-05	-0.000198094	0.000150397	-0.000223374	-5.01337e-05	-4.32614e-05	-0.000138599	4.05647e-05	0.000184354	0.000254298	6.72704e-05	-9.73753e-05	0.000178118	-0.000391525	0.000200896	0.000265808	9.18784e-06	1.2215e-05	0.000298187	0.000115396	-0.000150076	-0.000254543	-9.30792e-05	4.18663e-05
	7617.15	0.000142022	-1.51218e-05	0.000201109	-7.27217e-05	-0.000114489	0.000180026	-9.26325e-05	0.000241068	3.17197e-05	1.46439e-05	0.000227612	3.77033e-05	9.89194e-06	-7.07173e-05	0.000150368	0.000113736	0.000126746	0.000167811	-0.000186326	-0.000178572	9.20311e-05	0.000210754	-0.000179074	-0.000284065	-1.98023e-05	-0.000265344	0.000208178	-0.000258713	-4.44397e-05	3.24929e-05	-0.000148713	3.71275e-05	0.000242775	0.00030256	-8.99199e-06	-8.65055e-05	0.000164263	-0.000479186	0.000119115	0.000157702	3.86475e-05	0.000110008	0.000270533	9.70658e-05	-0.000172486	-0.000274211	-8.24725e-05	-2.64422e-06
	7617.25	6.78083e-05	-0.000137864	0.000224026	-2.94526e-05	-0.000119793	0.000164145	-6.99913e-05	0.000300968	6.34755e-05	4.60634e-05	0.000270068	-6.99281e-05	4.14308e-06	-0.000146733	0.000168801	6.55173e-05	8.16179e-05	8.69763e-05	-0.000112338	-0.000249885	8.08539e-05	0.000187851	-0.00017914	-0.000161049	-4.72646e-05	-0.000296421	0.000260836	-0.000298089	-4.01661e-05	0.000111268	-0.000159611	8.97339e-06	0.000274775	0.000313739	-0.000103425	-5.83635e-05	0.000139243	-0.000523723	2.98208e-05	5.28206e-05	8.5569e-05	0.000200268	0.000217432	8.30566e-05	-0.00017482	-0.000276351	-6.64984e-05	-3.36084e-05
	7617.35	3.05109e-07	-0.000242029	0.000215988	2.67161e-06	-0.000120839	0.000135552	-5.08825e-05	0.000332347	0.000105339	7.91396e-05	0.000301522	-0.000176464	-9.07188e-06	-0.00020885	0.00014935	1.7308e-05	4.64194e-05	1.75553e-05	-2.72999e-05	-0.000306621	6.05283e-05	0.000142153	-0.000176432	-2.73248e-05	-6.29746e-05	-0.000284291	0.000298107	-0.000335178	-4.2063e-05	0.000184306	-0.000170552	-3.26519e-05	0.000277918	0.00028724	-0.000203449	-2.06803e-05	0.000111234	-0.00052312	-5.90322e-05	-3.74033e-05	0.000141633	0.000260123	0.000144352	6.87847e-05	-0.000154884	-0.000261314	-5.8163e-05	-4.9564e-05
	7617.45	-4.9702e-05	-0.000319133	0.000176841	2.22778e-05	-0.000114904	9.30696e-05	-3.54005e-05	0.000335491	0.000142787	0.000110008	0.000320767	-0.000268425	-2.9555e-05	-0.000250436	0.000104035	-2.70947e-05	2.63373e-05	-2.64198e-05	5.46192e-05	-0.000347974	3.37438e-05	8.36957e-05	-0.000166136	9.91108e-05	-7.33127e-05	-0.000232613	0.000313179	-0.000361841	-5.1569e-05	0.000242401	-0.000178064	-7.37409e-05	0.000256874	0.000230798	-0.000292752	1.60448e-05	8.69156e-05	-0.000481566	-0.000141416	-0.000108014	0.000195388	0.000277939	5.80769e-05	4.86987e-05	-0.000114358	-0.000231025	-6.77869e-05	-5.35638e-05
	7617.55	-7.6608e-05	-0.00036769	0.000114856	3.189e-05	-0.000100934	3.93206e-05	-2.45885e-05	0.000315511	0.000166195	0.000138401	0.000326353	-0.000332241	-5.83927e-05	-0.000271317	4.85714e-05	-6.60621e-05	2.28149e-05	-3.91097e-05	0.000118709	-0.000371963	6.27922e-06	2.60555e-05	-0.000146017	0.000204745	-8.54062e-05	-0.000154208	0.000307742	-0.00037193	-6.54393e-05	0.000276869	-0.000175394	-0.000102106	0.000218543	0.000158094	-0.000354409	4.09814e-05	6.96219e-05	-0.000407486	-0.000212768	-0.000160279	0.000235475	0.000254726	-3.21373e-05	1.71433e-05	-5.7577e-05	-0.000188167	-9.7317e-05	-5.15524e-05
	7617.65	-7.92966e-05	-0.000391565	4.3971e-05	3.62674e-05	-8.03388e-05	-1.95536e-05	-2.07459e-05	0.000279827	0.000175771	0.000167862	0.000317923	-0.000356862	-9.71952e-05	-0.000274649	-3.42009e-06	-9.99775e-05	3.42872e-05	-2.25807e-05	0.000154968	-0.000376534	-1.59538e-05	-1.75428e-05	-0.000117528	0.000282622	-0.000103647	-6.58682e-05	0.000293058	-0.000363031	-7.6872e-05	0.000281022	-0.000153817	-0.000111626	0.000168228	8.40434e-05	-0.000376283	4.46081e-05	5.96023e-05	-0.000310376	-0.000268881	-0.000198035	0.000254434	0.000200416	-0.000114967	-2.98178e-05	9.71693e-06	-0.000133665	-0.00013848	-4.9815e-05
	7617.75	-6.03767e-05	-0.000396589	-2.06085e-05	4.01816e-05	-5.6663e-05	-7.5739e-05	-2.73945e-05	0.000236167	0.000181288	0.000204309	0.000297866	-0.000336667	-0.00014649	-0.000263864	-4.37917e-05	-0.000129982	5.86345e-05	1.6591e-05	0.000161015	-0.000360685	-2.91915e-05	-3.8242e-05	-8.39581e-05	0.000330639	-0.000127745	1.68851e-05	0.000285231	-0.000335446	-7.88565e-05	0.000251493	-0.000106396	-0.000104103	0.00010909	2.02747e-05	-0.000355768	2.05342e-05	5.55505e-05	-0.000198861	-0.000305579	-0.000223326	0.000251138	0.000128575	-0.000179143	-9.20335e-05	8.03965e-05	-6.51798e-05	-0.000175929	-5.23444e-05
	7617.85	-2.77892e-05	-0.000387384	-6.40573e-05	4.50462e-05	-3.68197e-05	-0.000120005	-4.84902e-05	0.000193484	0.000194801	0.000250037	0.000271986	-0.000276824	-0.000201198	-0.000242714	-6.84392e-05	-0.000155431	9.27588e-05	6.68023e-05	0.000140892	-0.000326894	-3.3541e-05	-3.47582e-05	-5.08291e-05	0.000346073	-0.000151847	7.70973e-05	0.000296612	-0.000292864	-6.86737e-05	0.000190776	-3.70565e-05	-8.94408e-05	4.65732e-05	-2.3667e-05	-0.000304356	-3.10384e-05	5.48285e-05	-8.85956e-05	-0.00031879	-0.000235032	0.000230218	5.62525e-05	-0.00021336	-0.000160768	0.000141275	1.60172e-05	-0.000192437	-5.98723e-05
	7617.95	9.55852e-06	-0.000364384	-8.1436e-05	5.00059e-05	-2.49336e-05	-0.000148571	-8.43719e-05	0.000157765	0.00022283	0.000305096	0.00024641	-0.00019016	-0.000253464	-0.000212945	-7.81341e-05	-0.000174786	0.000136274	0.000117436	0.000103844	-0.00027828	-3.33397e-05	-1.49236e-05	-1.97142e-05	0.000331383	-0.000167056	0.000108377	0.000329	-0.000237101	-4.83223e-05	0.000107055	4.30617e-05	-7.87265e-05	-1.47079e-05	-4.41245e-05	-0.000241266	-0.000102454	5.40297e-05	1.0382e-05	-0.000308722	-0.000233008	0.000200556	-4.5477e-06	-0.000213731	-0.000223903	0.000184503	0.000108339	-0.000178717	-6.8462e-05
	7618.05	4.33234e-05	-0.000325418	-7.59226e-05	5.30902e-05	-2.12001e-05	-0.00016219	-0.000130284	0.000131419	0.000260736	0.000365039	0.000224185	-9.1071e-05	-0.000295029	-0.00017554	-7.51814e-05	-0.00018573	0.000188913	0.000157798	5.76443e-05	-0.000217887	-3.50894e-05	9.52557e-06	1.06596e-05	0.000290677	-0.000164412	0.000112399	0.000373921	-0.000169002	-2.22785e-05	1.21012e-05	0.000118914	-7.90582e-05	-7.0556e-05	-3.91871e-05	-0.000185352	-0.000182115	4.80545e-05	9.18118e-05	-0.000278778	-0.000219565	0.000170178	-4.76593e-05	-0.000181892	-0.000267663	0.000207451	0.000204656	-0.000134976	-7.15456e-05
	7618.15	6.59312e-05	-0.000271077	-5.56137e-05	5.25545e-05	-2.19227e-05	-0.000165132	-0.000176851	0.000113258	0.000293433	0.000420307	0.000204541	7.50392e-06	-0.00031972	-0.000132949	-6.23866e-05	-0.000186308	0.000246656	0.00017693	6.14867e-06	-0.000149563	-4.46625e-05	2.75468e-05	4.16885e-05	0.000228971	-0.000138981	9.74572e-05	0.000416377	-9.22588e-05	4.30712e-06	-7.99888e-05	0.000175571	-9.12877e-05	-0.000116976	-8.59911e-06	-0.000149416	-0.000257027	3.00358e-05	0.000151746	-0.000235977	-0.000198871	0.000144443	-7.2569e-05	-0.000125344	-0.00027893	0.000211273	0.000290028	-7.07108e-05	-6.22158e-05
	7618.25	7.1729e-05	-0.000207919	-2.98841e-05	4.74611e-05	-2.09502e-05	-0.000164146	-0.000213638	9.91268e-05	0.000302129	0.000458873	0.000184062	9.57589e-05	-0.000324261	-8.97427e-05	-4.25792e-05	-0.000176192	0.000300724	0.00016793	-5.07267e-05	-7.76678e-05	-6.40182e-05	3.21198e-05	7.12217e-05	0.000151787	-9.29808e-05	7.5909e-05	0.000441201	-1.46557e-05	2.64141e-05	-0.000156537	0.000203389	-0.000110502	-0.000150292	4.39421e-05	-0.000135828	-0.00031574	-6.91193e-06	0.000188626	-0.000190678	-0.000174616	0.000126312	-8.35223e-05	-5.67195e-05	-0.00024948	0.000199253	0.000346228	-2.42926e-06	-3.59766e-05
	7618.35	5.79961e-05	-0.000147589	-6.66287e-06	3.73739e-05	-1.28264e-05	-0.000166485	-0.000233194	8.40763e-05	0.000272695	0.000470116	0.000158535	0.000166137	-0.000306872	-5.18391e-05	-1.85674e-05	-0.000157017	0.000339783	0.000132109	-0.000115485	-6.37828e-06	-9.03646e-05	2.07543e-05	9.07592e-05	6.47335e-05	-3.53903e-05	5.80712e-05	0.000438602	5.44169e-05	3.85055e-05	-0.000209937	0.000200579	-0.000129128	-0.000166847	0.000109661	-0.000137442	-0.000350698	-6.69302e-05	0.000202369	-0.000154387	-0.000148497	0.000117302	-8.66404e-05	9.80605e-06	-0.000179211	0.000174861	0.000358817	5.13971e-05	7.26279e-06
	7618.45	2.57338e-05	-0.000103003	8.40747e-06	2.20726e-05	3.77857e-06	-0.000177523	-0.000233204	6.53232e-05	0.000200949	0.000448155	0.000124891	0.000212341	-0.00026654	-2.46096e-05	6.51247e-06	-0.000131571	0.000354343	7.85026e-05	-0.000190468	6.07149e-05	-0.000119112	-5.56604e-06	8.74787e-05	-2.60453e-05	2.10041e-05	4.64794e-05	0.000405949	0.00010816	3.38883e-05	-0.000238689	0.000172432	-0.000140545	-0.00016359	0.000175939	-0.000143431	-0.000359505	-0.000148654	0.000194105	-0.000135723	-0.000120938	0.000118035	-8.76042e-05	6.28502e-05	-7.70658e-05	0.000141229	0.000322599	7.74979e-05	6.33114e-05
	7618.55	-1.97988e-05	-8.39616e-05	1.22165e-05	1.42298e-06	2.42872e-05	-0.000198448	-0.000215952	4.44295e-05	9.29496e-05	0.000393017	8.30407e-05	0.000230106	-0.000204365	-1.09914e-05	2.97097e-05	-0.000102478	0.000340586	1.86649e-05	-0.000274968	0.000120495	-0.000148005	-4.31344e-05	5.06995e-05	-0.000113157	6.29457e-05	3.46846e-05	0.000345845	0.000144744	5.66544e-06	-0.000245392	0.000128017	-0.000141519	-0.000139537	0.000229229	-0.000145913	-0.000344567	-0.000243676	0.000166617	-0.000136391	-9.33276e-05	0.000128537	-9.16874e-05	9.64885e-05	4.05903e-05	0.000101387	0.000243095	7.35023e-05	0.000124781
	7618.65	-6.90918e-05	-9.34692e-05	5.2566e-06	-2.45014e-05	3.97624e-05	-0.00022492	-0.000186764	2.70404e-05	-3.64473e-05	0.000310852	3.69571e-05	0.000219254	-0.000126398	-1.06288e-05	4.9417e-05	-7.17269e-05	0.000301747	-3.87282e-05	-0.00036284	0.000169947	-0.000178492	-8.57291e-05	-2.07805e-05	-0.000187595	7.95649e-05	1.17824e-05	0.000264299	0.000166759	-4.97637e-05	-0.000233993	7.67822e-05	-0.00013308	-9.7049e-05	0.000258143	-0.000143423	-0.00031192	-0.000337148	0.000124923	-0.000149845	-6.97616e-05	0.000147517	-0.000104456	0.000110778	0.000152795	5.82437e-05	0.000135409	4.81999e-05	0.000181538
	7618.75	-0.000110371	-0.000126245	-7.50645e-06	-5.51115e-05	4.15372e-05	-0.000248281	-0.000152617	1.9813e-05	-0.00016626	0.000213073	-6.05216e-06	0.000184442	-4.4337e-05	-2.00392e-05	6.61919e-05	-4.08967e-05	0.000245932	-9.03258e-05	-0.000442569	0.000206009	-0.000213292	-0.00012552	-0.000115714	-0.000239637	6.45471e-05	-2.98634e-05	0.000170313	0.000178864	-0.000128941	-0.000207807	2.66106e-05	-0.000119842	-4.14596e-05	0.000255849	-0.000139877	-0.000269527	-0.000411802	7.59119e-05	-0.000164047	-5.62021e-05	0.000170494	-0.00013039	0.000110912	0.000238529	1.38833e-05	1.96949e-05	1.58386e-05	0.000222169
	7618.85	-0.000135052	-0.000173234	-1.81637e-05	-9.0519e-05	2.63242e-05	-0.000259972	-0.000116614	2.71482e-05	-0.00028378	0.000106319	-3.98017e-05	0.00013083	3.56015e-05	-3.34006e-05	8.51221e-05	-7.40075e-06	0.000177854	-0.000139757	-0.000505065	0.000229212	-0.000254459	-0.000156748	-0.000221201	-0.000263401	1.58878e-05	-9.16403e-05	6.89225e-05	0.000186587	-0.000226691	-0.000165126	-1.93482e-05	-0.000105407	2.6204e-05	0.000221156	-0.000138925	-0.000220669	-0.000457795	2.39292e-05	-0.000166574	-5.56161e-05	0.000191815	-0.000171304	0.000105953	0.000288961	-3.35237e-05	-9.43471e-05	-1.25934e-05	0.000241269
	7618.95	-0.000136607	-0.000221841	-1.928e-05	-0.000128291	-4.6989e-06	-0.000254206	-8.49636e-05	4.62437e-05	-0.000370671	4.01073e-06	-5.70186e-05	6.62183e-05	0.000100971	-4.45184e-05	0.00010979	2.83236e-05	0.000103289	-0.000188534	-0.000536447	0.000236083	-0.000297726	-0.000173102	-0.000314138	-0.000253742	-6.25252e-05	-0.000162286	-2.56792e-05	0.000189488	-0.000326402	-0.000107504	-5.6501e-05	-9.45919e-05	9.66323e-05	0.000157839	-0.000143193	-0.000173564	-0.000467937	-2.4433e-05	-0.000149382	-6.98448e-05	0.000198947	-0.000222368	0.000103849	0.000294163	-8.43354e-05	-0.000195524	-3.00973e-05	0.000234074
	7619.05	-0.000115631	-0.000261222	-7.86083e-06	-0.000164694	-4.51106e-05	-0.000232023	-6.21321e-05	6.65417e-05	-0.000417202	-8.27427e-05	-5.44076e-05	-7.71013e-07	0.000145477	-4.86425e-05	0.000142758	6.58906e-05	2.5421e-05	-0.000235999	-0.000527923	0.00022529	-0.000334568	-0.000171296	-0.000374167	-0.000211835	-0.000159916	-0.000223368	-9.91773e-05	0.000182456	-0.000409042	-3.87224e-05	-8.1826e-05	-8.89696e-05	0.000157948	7.66344e-05	-0.000150318	-0.000136259	-0.000446026	-6.37072e-05	-0.000112556	-9.53367e-05	0.000180434	-0.000273442	0.000109169	0.000254006	-0.000137505	-0.000280329	-3.57918e-05	0.00020427
	7619.15	-7.93725e-05	-0.000284089	1.30651e-05	-0.000196251	-8.59385e-05	-0.000200847	-5.11066e-05	7.38417e-05	-0.000422199	-0.000145911	-3.30115e-05	-6.0615e-05	0.000170015	-4.4341e-05	0.000183542	0.000103464	-5.3649e-05	-0.000277926	-0.000478167	0.00019912	-0.000355136	-0.000151079	-0.000388012	-0.000144369	-0.000261152	-0.000256311	-0.00014101	0.000158193	-0.000458341	3.43768e-05	-9.3625e-05	-8.78294e-05	0.000198607	-7.47973e-06	-0.00015391	-0.000114775	-0.000404358	-9.01871e-05	-6.40817e-05	-0.000123868	0.000132036	-0.000312896	0.000120617	0.000177457	-0.000188662	-0.000349013	-3.24589e-05	0.000162409
	7619.25	-3.90356e-05	-0.000286276	3.61911e-05	-0.000221615	-0.000118766	-0.000171345	-5.35994e-05	5.75408e-05	-0.000390518	-0.000180165	3.33302e-06	-0.000104119	0.000180324	-3.39653e-05	0.000228139	0.000137493	-0.000131136	-0.00030767	-0.000394116	0.000163389	-0.000351831	-0.000114856	-0.000350739	-6.23826e-05	-0.000350754	-0.00024836	-0.000148117	0.000111751	-0.000465294	0.000103161	-9.13915e-05	-9.16757e-05	0.000211664	-8.00825e-05	-0.000146614	-0.000110662	-0.000358318	-0.000103023	-1.63972e-05	-0.000145185	5.98345e-05	-0.000332253	0.000131698	8.10835e-05	-0.000230575	-0.00040163	-2.29905e-05	0.000121174
	7619.35	-6.62368e-06	-0.000266505	5.36937e-05	-0.000241657	-0.000138727	-0.000153431	-6.93606e-05	1.697e-05	-0.000331026	-0.000182397	4.914e-05	-0.00012536	0.000183356	-2.2272e-05	0.000270306	0.00016493	-0.000203724	-0.000318874	-0.000290239	0.000125819	-0.000322095	-6.76052e-05	-0.000265712	1.97827e-05	-0.000415965	-0.000195622	-0.000127043	4.38502e-05	-0.000430432	0.000160332	-7.63093e-05	-0.000103926	0.000197534	-0.000131668	-0.000123129	-0.000120586	-0.000321338	-0.000105057	1.856e-05	-0.000151338	-2.23209e-05	-0.000329084	0.000134382	-1.38742e-05	-0.000255864	-0.000437195	-7.85081e-06	9.04482e-05
	7619.45	7.6632e-06	-0.000227341	6.09069e-05	-0.000257344	-0.000146129	-0.000153018	-9.5885e-05	-3.71533e-05	-0.000255047	-0.000151303	9.68074e-05	-0.000124397	0.000183869	-1.38384e-05	0.000302955	0.000185537	-0.000269176	-0.000307597	-0.000185321	9.35322e-05	-0.000269296	-1.61895e-05	-0.000144237	8.72775e-05	-0.000448028	-0.000103596	-9.23526e-05	-3.90369e-05	-0.000362767	0.000202477	-5.16637e-05	-0.000128589	0.000163054	-0.000159123	-8.22828e-05	-0.00013884	-0.000301468	-0.000101951	3.37611e-05	-0.000141395	-9.93557e-05	-0.00030627	0.000123071	-8.7448e-05	-0.000260116	-0.000454086	1.5028e-05	7.42399e-05
	7619.55	-2.31979e-06	-0.000175763	5.80327e-05	-0.000267395	-0.000145472	-0.000170891	-0.000128972	-8.69841e-05	-0.000175362	-8.84168e-05	0.000135941	-0.000107945	0.000183256	-1.13815e-05	0.000318892	0.000201915	-0.00032754	-0.000273662	-9.7881e-05	7.08225e-05	-0.000201738	3.20883e-05	-4.95762e-06	0.000128991	-0.00044288	1.38303e-05	-6.21724e-05	-0.000126517	-0.000276768	0.000230078	-2.25498e-05	-0.000166521	0.000117772	-0.000164257	-2.80115e-05	-0.000159912	-0.000300766	-9.95885e-05	2.86181e-05	-0.000122867	-0.000160558	-0.000268846	9.64519e-05	-0.000127554	-0.00024401	-0.000450726	4.79301e-05	7.05353e-05
	7619.65	-3.70023e-05	-0.000120847	4.9567e-05	-0.000267869	-0.00014263	-0.000203794	-0.000163752	-0.000114509	-0.000104917	6.95018e-07	0.000154736	-8.67232e-05	0.000180481	-1.6339e-05	0.000311408	0.000217665	-0.000380846	-0.000220921	-4.13742e-05	5.83657e-05	-0.000130509	7.07614e-05	0.000128781	0.000140687	-0.000401611	0.000137794	-5.26002e-05	-0.000206087	-0.000187764	0.000245237	5.03283e-06	-0.000214125	6.96868e-05	-0.000151046	3.15638e-05	-0.00017965	-0.000317075	-0.000100699	6.8114e-06	-0.000107277	-0.000201482	-0.000221024	5.67352e-05	-0.000133432	-0.000213247	-0.000425369	9.09726e-05	7.35924e-05
	7619.75	-9.07223e-05	-6.96528e-05	4.21894e-05	-0.00025428	-0.000141898	-0.000245505	-0.000195296	-0.000107607	-5.48608e-05	0.000106289	0.000143557	-7.03766e-05	0.000173064	-3.06065e-05	0.000275684	0.000234785	-0.000431028	-0.000156417	-2.0772e-05	5.40966e-05	-6.77431e-05	9.41623e-05	0.000233025	0.000125103	-0.000330656	0.000248627	-7.26108e-05	-0.000264639	-0.000107412	0.000248993	2.49944e-05	-0.000264653	2.31894e-05	-0.000123738	8.66182e-05	-0.000195639	-0.000345521	-0.00010271	-2.70034e-05	-0.000102146	-0.000222857	-0.000165622	8.19157e-06	-0.000114247	-0.0001769	-0.000375228	0.000140849	7.69119e-05
	7619.85	-0.000149625	-2.90258e-05	4.10316e-05	-0.000227022	-0.000145038	-0.000284468	-0.000217345	-6.66794e-05	-3.55296e-05	0.000205993	9.97887e-05	-6.4688e-05	0.000156611	-5.70341e-05	0.000213788	0.000248963	-0.000474621	-9.50547e-05	-3.33874e-05	5.40758e-05	-3.04344e-05	9.46823e-05	0.000280337	9.06152e-05	-0.000248096	0.00032	-0.000120174	-0.000288598	-4.81843e-05	0.000239434	2.99041e-05	-0.000307464	-1.79798e-05	-9.02558e-05	0.000123444	-0.000206683	-0.000377017	-9.95664e-05	-6.66391e-05	-0.000106057	-0.000228385	-0.000110829	-4.04706e-05	-8.7107e-05	-0.000148665	-0.000302819	0.000186043	7.38615e-05
	7619.95	-0.000201507	4.61308e-06	4.7553e-05	-0.000188358	-0.000148733	-0.000309709	-0.000225152	-1.65487e-06	-4.33849e-05	0.000285931	3.00853e-05	-6.4664e-05	0.000125772	-9.80637e-05	0.000133151	0.000254603	-0.000506987	-4.46878e-05	-6.72941e-05	5.63513e-05	-2.53835e-05	6.98303e-05	0.000264015	4.72923e-05	-0.000166224	0.000341558	-0.000185655	-0.000274439	-9.54661e-06	0.000215982	1.82307e-05	-0.000335271	-5.36988e-05	-5.54253e-05	0.00013794	-0.000211152	-0.000400838	-8.39119e-05	-0.000106425	-0.000106618	-0.000222473	-5.99902e-05	-8.13895e-05	-6.40009e-05	-0.000134554	-0.000209255	0.000219539	6.16838e-05
	7620.05	-0.000235513	3.72346e-05	5.88719e-05	-0.000143236	-0.000147331	-0.00031215	-0.00021455	7.10871e-05	-6.72444e-05	0.000332704	-5.26868e-05	-5.93908e-05	7.43994e-05	-0.000153757	4.63286e-05	0.000245204	-0.000520417	-1.04915e-05	-0.000110735	6.11299e-05	-5.38815e-05	2.08652e-05	0.000189656	3.68837e-06	-9.36833e-05	0.000310334	-0.000257304	-0.000225089	1.12986e-05	0.000179499	-7.75515e-06	-0.000341728	-8.32125e-05	-2.38176e-05	0.000129909	-0.000205816	-0.000405698	-5.18243e-05	-0.00013931	-8.94845e-05	-0.000207032	-1.72077e-05	-0.000106099	-5.05848e-05	-0.00013457	-0.000102407	0.000235832	4.00599e-05
	7620.15	-0.000243717	7.43816e-05	7.02215e-05	-9.74045e-05	-0.000135074	-0.000288213	-0.000183874	0.000134013	-9.10215e-05	0.000335503	-0.000132973	-3.69314e-05	-1.34754e-06	-0.000219793	-3.29279e-05	0.000217584	-0.000507021	6.08825e-06	-0.000155588	6.96527e-05	-0.000110969	-4.48694e-05	7.54586e-05	-3.48918e-05	-3.34697e-05	0.000233495	-0.000324652	-0.000149156	1.81044e-05	0.00013306	-4.20481e-05	-0.000322191	-0.000104488	9.59942e-07	0.000102653	-0.000187019	-0.000383297	-4.66232e-06	-0.000159217	-4.63459e-05	-0.000181163	1.33024e-05	-0.000108451	-4.6576e-05	-0.000142558	2.44422e-06	0.000232025	1.13263e-05
	7620.25	-0.000222613	0.000119288	7.83109e-05	-5.54894e-05	-0.000108756	-0.000240803	-0.000135986	0.000173507	-9.85655e-05	0.00028939	-0.000197548	9.64887e-06	-9.86879e-05	-0.000287595	-9.48531e-05	0.000175203	-0.000462157	7.54966e-06	-0.000197073	8.185e-05	-0.000186547	-0.000114437	-5.1393e-05	-6.69611e-05	1.56221e-05	0.000128698	-0.000379724	-5.91932e-05	1.49821e-05	8.13844e-05	-7.67204e-05	-0.000274889	-0.000114854	1.69262e-05	6.21838e-05	-0.000152837	-0.000331463	5.0614e-05	-0.000165113	1.99726e-05	-0.000142935	2.84158e-05	-8.79122e-05	-4.84907e-05	-0.000149174	8.66275e-05	0.000208341	-2.03609e-05
	7620.35	-0.000174379	0.000171792	8.26888e-05	-2.00981e-05	-6.97313e-05	-0.000177489	-7.85698e-05	0.000183191	-7.98642e-05	0.000197708	-0.000239679	7.81222e-05	-0.000205454	-0.000346924	-0.000136281	0.000128281	-0.000386498	-1.65226e-07	-0.000231498	9.43244e-05	-0.000267611	-0.000173457	-0.000162383	-9.35644e-05	5.46482e-05	2.00248e-05	-0.000416977	3.04512e-05	4.50165e-06	2.97764e-05	-0.0001049	-0.000201754	-0.000112448	2.3483e-05	1.59198e-05	-0.000104582	-0.000254796	0.000102265	-0.000162533	9.48647e-05	-9.18808e-05	2.67898e-05	-5.11392e-05	-5.2884e-05	-0.00014732	0.00013414	0.00016806	-5.06839e-05
	7620.45	-0.000107639	0.000227742	8.40679e-05	7.99396e-06	-2.41301e-05	-0.000107984	-2.18837e-05	0.000165402	-3.56922e-05	7.25131e-05	-0.00025967	0.000157943	-0.000301411	-0.000389649	-0.00015898	9.04072e-05	-0.000286108	-8.44055e-06	-0.000254918	0.000100119	-0.000340529	-0.00021075	-0.000235736	-0.000115754	8.08187e-05	-6.86609e-05	-0.000433114	0.000105959	-1.39161e-05	-1.68939e-05	-0.000123116	-0.000108539	-9.78095e-05	2.08935e-05	-2.88283e-05	-4.71744e-05	-0.000162965	0.000136751	-0.000161	0.000156058	-3.01827e-05	9.19071e-06	-1.10366e-05	-5.77989e-05	-0.000136303	0.00013736	0.000116974	-7.61874e-05
	7620.55	-3.64706e-05	0.000278175	8.19673e-05	2.90791e-05	1.86601e-05	-4.19928e-05	2.539e-05	0.000130481	2.20735e-05	-6.7907e-05	-0.000262218	0.000235585	-0.000364179	-0.000412887	-0.000165738	7.30096e-05	-0.000171244	-8.30461e-06	-0.000263693	9.03979e-05	-0.000393842	-0.000220769	-0.000261875	-0.000132202	8.67259e-05	-0.00012029	-0.000427062	0.000156772	-4.33331e-05	-5.49944e-05	-0.000131817	-3.83212e-06	-7.48867e-05	1.00467e-05	-6.64905e-05	1.15526e-05	-6.76675e-05	0.000143799	-0.0001692	0.000181746	3.77311e-05	-2.13772e-05	1.73315e-05	-6.15628e-05	-0.00012134	0.000100242	6.20886e-05	-9.48508e-05
	7620.65	2.31781e-05	0.000309915	7.49032e-05	4.37776e-05	4.8446e-05	1.22123e-05	5.97443e-05	9.36678e-05	7.45817e-05	-0.000202541	-0.000253272	0.000299852	-0.000378154	-0.000420135	-0.000158198	8.01344e-05	-5.62935e-05	5.58452e-06	-0.000256081	5.75681e-05	-0.000420975	-0.000204397	-0.000245288	-0.000138495	6.35623e-05	-0.000128291	-0.000400579	0.000177956	-8.59139e-05	-8.23376e-05	-0.000133965	0.00010177	-5.16607e-05	-7.31477e-06	-9.41649e-05	6.2501e-05	2.00986e-05	0.000121371	-0.00019061	0.000160599	0.000105488	-5.9785e-05	2.30619e-05	-6.05762e-05	-0.000109078	3.77083e-05	1.01147e-05	-0.000106611
	7620.75	5.91181e-05	0.000310222	6.2887e-05	5.26066e-05	5.7405e-05	4.90813e-05	8.34707e-05	7.01011e-05	0.000102812	-0.000311479	-0.000238104	0.000343741	-0.000341857	-0.000419172	-0.000137781	0.000106509	4.05637e-05	3.23604e-05	-0.000233584	-1.28904e-06	-0.000421021	-0.000168554	-0.00020277	-0.000129287	6.90582e-06	-9.62209e-05	-0.000358883	0.000171232	-0.000139251	-9.82151e-05	-0.000132594	0.000196832	-3.9506e-05	-2.84576e-05	-0.000111294	9.82749e-05	9.19816e-05	7.73422e-05	-0.000221614	9.80313e-05	0.00016526	-9.99467e-05	4.86812e-06	-4.85787e-05	-0.000103212	-2.96356e-05	-3.40059e-05	-0.000112604
	7620.85	7.04844e-05	0.000273838	4.92908e-05	5.73474e-05	4.45446e-05	7.0686e-05	0.000104454	6.92543e-05	9.73649e-05	-0.000386865	-0.000218003	0.000367635	-0.000263701	-0.000415839	-0.000104149	0.000143642	0.000109017	7.0085e-05	-0.000197517	-8.61764e-05	-0.000395105	-0.000119602	-0.000152657	-0.000100152	-8.28852e-05	-2.96127e-05	-0.000305193	0.000144206	-0.000198521	-0.000103927	-0.000127561	0.000279559	-4.79046e-05	-5.06975e-05	-0.000117869	0.000119713	0.000149814	2.37951e-05	-0.000254506	8.82333e-06	0.000214768	-0.000138725	-2.84658e-05	-1.62875e-05	-0.000101991	-8.76965e-05	-6.97926e-05	-0.000111731
	7620.95	5.92429e-05	0.000203886	3.99339e-05	5.69466e-05	1.31201e-05	7.87059e-05	0.000125815	9.41392e-05	5.49149e-05	-0.000419874	-0.00019489	0.000368885	-0.000166202	-0.000412652	-6.09128e-05	0.000176849	0.000131927	0.000112223	-0.000153916	-0.000186215	-0.00034635	-6.91853e-05	-0.000117758	-5.44393e-05	-0.000192847	5.97156e-05	-0.000248973	0.000107308	-0.000251197	-0.000103832	-0.000117773	0.000340246	-8.42645e-05	-7.1193e-05	-0.000112526	0.000127647	0.000190454	-2.28776e-05	-0.000278424	-8.3167e-05	0.000245284	-0.000172822	-6.07265e-05	4.04104e-05	-0.000103849	-0.000124853	-9.52152e-05	-0.000100415
	7621.05	3.3171e-05	0.000114717	4.03516e-05	5.01832e-05	-2.7177e-05	7.88142e-05	0.000146273	0.000139542	-1.58034e-05	-0.000412879	-0.000168678	0.000349075	-7.6154e-05	-0.000406029	-1.22403e-05	0.000192596	0.000101191	0.000152602	-0.000109284	-0.000284229	-0.000278995	-2.74304e-05	-0.00011345	-2.54287e-06	-0.000302345	0.000158224	-0.000200435	7.22089e-05	-0.0002833	-0.000105877	-0.000100498	0.000371455	-0.000144971	-8.80916e-05	-9.37645e-05	0.00012629	0.000212488	-4.99683e-05	-0.000285708	-0.000157351	0.000249492	-0.000200933	-7.46143e-05	0.0001176	-0.00010809	-0.000137856	-0.000107717	-7.33267e-05
	7621.15	1.90143e-06	2.71707e-05	5.22452e-05	3.69593e-05	-6.41655e-05	7.77054e-05	0.000160481	0.000195186	-9.79576e-05	-0.000377859	-0.000138106	0.000314538	-1.55581e-05	-0.00038797	3.74364e-05	0.000181962	2.0729e-05	0.000185295	-6.87196e-05	-0.00036216	-0.00019904	-4.22605e-07	-0.000143573	4.13379e-05	-0.000389039	0.000252107	-0.000168832	4.82382e-05	-0.000283309	-0.000118166	-7.30106e-05	0.000367794	-0.000214149	-0.000100408	-6.29215e-05	0.000120333	0.000215095	-5.34153e-05	-0.000275537	-0.000202628	0.000223282	-0.000222285	-5.95883e-05	0.000202634	-0.000116161	-0.000129366	-0.000103597	-2.67536e-05
	7621.25	-2.68802e-05	-3.8159e-05	7.21397e-05	1.92898e-05	-8.79216e-05	7.9994e-05	0.000162419	0.000249462	-0.000172586	-0.000330439	-0.000103081	0.000274454	5.13929e-06	-0.000349342	8.29387e-05	0.000142355	-9.40434e-05	0.000204093	-3.44168e-05	-0.000406785	-0.000115296	1.01402e-05	-0.000201604	6.39413e-05	-0.00043466	0.000328142	-0.000159773	4.05154e-05	-0.000245624	-0.000144461	-3.50187e-05	0.000326466	-0.000269069	-0.000107369	-2.69661e-05	0.000112262	0.000198872	-3.88283e-05	-0.00025357	-0.00021847	0.000167457	-0.00023471	-1.676e-05	0.000278196	-0.000130436	-0.000105084	-7.92481e-05	3.8399e-05
	7621.35	-4.95779e-05	-6.727e-05	9.27996e-05	8.72461e-07	-9.38443e-05	8.74326e-05	0.000149429	0.000292074	-0.000223638	-0.000283305	-6.60428e-05	0.000237745	-1.0603e-05	-0.000283282	0.000118291	7.82098e-05	-0.00022006	0.000203526	-5.02553e-06	-0.000413173	-3.89348e-05	5.67612e-06	-0.000274658	5.71647e-05	-0.000429436	0.000374978	-0.000171921	4.98071e-05	-0.000173316	-0.000182106	9.90475e-06	0.000249383	-0.000289625	-0.000108246	1.73389e-06	0.00010177	0.000168466	-1.80609e-05	-0.000228268	-0.000212736	8.82987e-05	-0.00023471	4.07654e-05	0.000328725	-0.000151478	-7.2431e-05	-3.37175e-05	0.000114823
	7621.45	-6.67023e-05	-5.68647e-05	0.000106284	-1.48129e-05	-8.31932e-05	9.98891e-05	0.000123856	0.000315285	-0.000241198	-0.000241461	-3.02497e-05	0.000210247	-4.88486e-05	-0.000187506	0.000136849	-5.36165e-08	-0.000333641	0.000180728	2.33846e-05	-0.000384031	1.9023e-05	-1.10979e-05	-0.000347811	1.9612e-05	-0.000373913	0.000384701	-0.000196593	7.31992e-05	-7.75808e-05	-0.000223436	5.51572e-05	0.000143782	-0.000266268	-0.000102076	9.44376e-06	8.7069e-05	0.000133334	-2.90619e-06	-0.000205998	-0.000196648	-4.36285e-06	-0.000219287	9.28794e-05	0.000345263	-0.000175974	-3.94064e-05	2.89578e-05	0.000188958
	7621.55	-8.09023e-05	-1.51806e-05	0.00010734	-2.65923e-05	-6.16967e-05	0.000116397	9.17352e-05	0.000313832	-0.000222973	-0.000201872	2.66292e-06	0.000193836	-9.19581e-05	-6.62199e-05	0.000131871	-7.80316e-05	-0.000416031	0.00013697	5.46769e-05	-0.000327037	5.08995e-05	-3.68607e-05	-0.000406177	-4.40324e-05	-0.000279316	0.000354606	-0.000221693	0.000104338	2.51331e-05	-0.000259129	9.22625e-05	2.19826e-05	-0.000203067	-8.71673e-05	-1.31184e-05	6.63786e-05	0.000104931	4.03331e-07	-0.000188102	-0.00017951	-9.95698e-05	-0.000187896	0.000121125	0.000327231	-0.000196375	-1.30984e-05	9.82738e-05	0.000243715
	7621.65	-9.46035e-05	3.73484e-05	9.55461e-05	-3.6796e-05	-3.90201e-05	0.000133658	6.07584e-05	0.00028465	-0.00017668	-0.000159703	3.06278e-05	0.000187083	-0.000123615	6.18649e-05	9.83897e-05	-0.000136644	-0.000452313	7.94508e-05	8.76026e-05	-0.000256664	5.30997e-05	-6.65922e-05	-0.000433434	-0.000121703	-0.000171981	0.000289754	-0.00023682	0.000131111	0.000110689	-0.000280432	0.000108766	-9.3775e-05	-0.000120386	-6.29655e-05	-6.58688e-05	3.82558e-05	9.22931e-05	-7.14598e-06	-0.000173159	-0.000167844	-0.0001832	-0.000145963	0.000115521	0.000282383	-0.00020189	2.31855e-07	0.000154362	0.000260189
	7621.75	-0.000108972	8.46578e-05	7.67855e-05	-4.97252e-05	-1.95371e-05	0.000150799	3.44623e-05	0.00022753	-0.00011042	-0.000105455	5.65217e-05	0.000186424	-0.000136994	0.000188213	3.56773e-05	-0.000164688	-0.000438396	1.30373e-05	0.000122188	-0.000179899	3.11768e-05	-9.586e-05	-0.000418081	-0.000205821	-6.79642e-05	0.00019615	-0.000237689	0.000144305	0.000169289	-0.000283604	9.7029e-05	-0.000191219	-3.37101e-05	-2.57909e-05	-0.000143356	-4.50588e-07	9.75495e-05	-1.67759e-05	-0.000155665	-0.000161072	-0.000251569	-9.54884e-05	8.19704e-05	0.000220326	-0.0001813	2.66869e-06	0.00018627	0.000231065
	7621.85	-0.000124829	0.000108433	5.959e-05	-7.00128e-05	-7.64844e-06	0.000163238	1.44972e-05	0.000149598	-4.20258e-05	-4.16751e-05	7.78512e-05	0.00018404	-0.00013181	0.000289985	-4.55119e-05	-0.000154645	-0.000378059	-5.3276e-05	0.000150572	-0.000112927	-5.71515e-06	-0.000118488	-0.000354843	-0.000282623	1.07744e-05	8.88181e-05	-0.000225646	0.000132389	0.000189504	-0.000270202	5.29512e-05	-0.000252796	3.3861e-05	2.09684e-05	-0.000229966	-5.05107e-05	0.000114861	-1.74378e-05	-0.000135729	-0.000158466	-0.000298545	-4.42541e-05	3.54123e-05	0.000154268	-0.000130222	7.33362e-08	0.000184179	0.000157748
	7621.95	-0.000143464	0.000102892	4.97544e-05	-9.9171e-05	-2.62042e-06	0.000168543	-4.48155e-07	5.96452e-05	1.71131e-05	2.55536e-05	9.3224e-05	0.000170334	-0.000112202	0.000356903	-0.000129263	-0.000109158	-0.000281468	-0.00011481	0.000166422	-6.60935e-05	-4.85508e-05	-0.000129624	-0.000245678	-0.000343806	6.04054e-05	-2.16173e-05	-0.000203608	9.01129e-05	0.000172538	-0.000246207	-1.79539e-05	-0.000274249	7.21323e-05	7.34215e-05	-0.000312429	-0.000110061	0.000135167	6.39224e-07	-0.000115043	-0.000156286	-0.00032433	6.65327e-06	-1.16168e-05	9.20621e-05	-5.1204e-05	4.35332e-06	0.000151467	5.03928e-05
	7622.05	-0.000166557	7.09804e-05	4.72421e-05	-0.000134398	-3.04823e-06	0.00016488	-1.16637e-05	-3.1574e-05	6.02711e-05	8.44795e-05	0.000101316	0.000136289	-8.334e-05	0.000383078	-0.000196164	-3.82344e-05	-0.000164236	-0.000167234	0.00016403	-4.79571e-05	-9.09649e-05	-0.000125372	-0.000101824	-0.00038213	8.55874e-05	-0.000125032	-0.000174939	1.85363e-05	0.000125034	-0.000219652	-0.000101217	-0.000259855	7.70544e-05	0.000124954	-0.000379624	-0.0001714	0.000148517	4.24803e-05	-9.7987e-05	-0.000149961	-0.000330684	5.85272e-05	-5.47417e-05	3.92531e-05	4.43242e-05	2.80385e-05	9.93496e-05	-7.53476e-05
	7622.15	-0.000194867	2.26237e-05	4.61683e-05	-0.000169621	-8.29213e-06	0.000151679	-1.8608e-05	-0.000113781	8.65425e-05	0.000122266	0.000102612	7.8112e-05	-5.02018e-05	0.000366341	-0.000230026	4.42046e-05	-4.46464e-05	-0.000206213	0.000140926	-6.19179e-05	-0.000130036	-0.00010444	5.72451e-05	-0.00039312	9.48887e-05	-0.000211947	-0.000143407	-7.40217e-05	5.73192e-05	-0.000196673	-0.000176587	-0.000220496	4.99198e-05	0.00016873	-0.000425122	-0.000223177	0.000147511	0.000106234	-9.03372e-05	-0.000135737	-0.000320828	0.000112489	-9.7576e-05	-4.56342e-07	0.000139726	7.82283e-05	4.25019e-05	-0.000202649
	7622.25	-0.000226271	-2.87145e-05	3.83055e-05	-0.000198448	-1.85167e-05	0.000130462	-1.86998e-05	-0.000179113	9.96016e-05	0.000130324	9.96813e-05	-8.70873e-08	-1.78343e-05	0.000308397	-0.000223404	0.000123889	5.8749e-05	-0.000227586	9.95859e-05	-0.000103392	-0.000165014	-6.95153e-05	0.000207233	-0.000377891	9.73555e-05	-0.000274396	-0.000113225	-0.000173159	-1.68971e-05	-0.000179706	-0.000223753	-0.000170143	-2.56486e-06	0.000200687	-0.000447767	-0.000256123	0.000129609	0.00018264	-9.74251e-05	-0.000112644	-0.000300452	0.000166982	-0.00014689	-2.55821e-05	0.00021883	0.000152375	-5.92867e-06	-0.00031757
	7622.35	-0.000254694	-7.07881e-05	1.80138e-05	-0.000217135	-3.47081e-05	0.000104642	-9.27004e-06	-0.000223013	0.000104959	0.000107094	9.53914e-05	-8.72887e-05	8.14782e-06	0.000215322	-0.000178929	0.00018871	0.000129243	-0.00022745	4.6688e-05	-0.000160896	-0.00019534	-2.63493e-05	0.000324205	-0.000343956	0.000100141	-0.000307241	-8.82912e-05	-0.000262682	-8.18205e-05	-0.000168781	-0.000229717	-0.00012221	-6.90926e-05	0.000221235	-0.000450055	-0.000267603	9.69726e-05	0.000256719	-0.000122164	-8.32773e-05	-0.000277334	0.000216989	-0.000207707	-3.71758e-05	0.000270608	0.000238636	-3.79718e-05	-0.00041152
	7622.45	-0.000271762	-9.62647e-05	-1.46333e-05	-0.00022572	-5.8452e-05	7.81154e-05	9.60123e-06	-0.000244886	0.000108585	5.83157e-05	9.11562e-05	-0.000169104	2.196e-05	9.85021e-05	-0.000107459	0.000229706	0.00015503	-0.000203589	-9.15991e-06	-0.000220225	-0.000219566	1.88109e-05	0.000390682	-0.000303305	0.000107582	-0.000309329	-7.11645e-05	-0.000330399	-0.000123186	-0.000163367	-0.000195146	-8.74838e-05	-0.000135704	0.000235	-0.000435936	-0.000261376	5.4081e-05	0.000312146	-0.000163791	-5.23548e-05	-0.000258354	0.000255879	-0.000281112	-3.89272e-05	0.000290968	0.000320463	-5.11965e-05	-0.000481224
	7622.55	-0.000271227	-0.000104276	-5.425e-05	-0.000227308	-9.07402e-05	5.34998e-05	3.39337e-05	-0.000248017	0.000116607	-3.76147e-06	8.6631e-05	-0.00023165	1.95562e-05	-2.52671e-05	-2.53457e-05	0.000241357	0.000133394	-0.000158692	-5.9876e-05	-0.000269221	-0.000236029	6.11333e-05	0.000400842	-0.000268314	0.000121161	-0.000283548	-6.25031e-05	-0.000371493	-0.000133296	-0.000162579	-0.000136305	-7.28276e-05	-0.000188831	0.000247893	-0.000409229	-0.000243328	5.24425e-06	0.000336788	-0.000217742	-2.43634e-05	-0.00024555	0.000277864	-0.000364145	-3.65899e-05	0.000281027	0.0003824	-4.78061e-05	-0.000526399
	7622.65	-0.000252978	-9.95768e-05	-9.32986e-05	-0.000226743	-0.00013055	3.13007e-05	5.73994e-05	-0.000237387	0.000134057	-6.24143e-05	8.05632e-05	-0.000264375	1.05534e-06	-0.000136109	4.90985e-05	0.000222746	7.36848e-05	-0.000102378	-9.99181e-05	-0.000300879	-0.000244862	9.74413e-05	0.000361967	-0.000246864	0.000139802	-0.000236227	-6.08507e-05	-0.000387449	-0.000114162	-0.000163884	-8.0042e-05	-8.01131e-05	-0.000218856	0.000262673	-0.000373013	-0.000217408	-4.63831e-05	0.000326842	-0.000276259	-1.8266e-06	-0.000235231	0.000279379	-0.000450251	-3.62494e-05	0.000243483	0.000414558	-3.44023e-05	-0.000547013
	7622.75	-0.000221104	-8.83373e-05	-0.0001271	-0.000228076	-0.000175859	1.02004e-05	7.57767e-05	-0.000214776	0.000164236	-0.000103229	7.20923e-05	-0.000261875	-2.91191e-05	-0.00022047	0.000104688	0.000178511	-7.0948e-06	-4.53082e-05	-0.00012835	-0.000314393	-0.000248996	0.00012771	0.000288538	-0.000237675	0.000161686	-0.000173092	-6.22006e-05	-0.000382264	-7.43606e-05	-0.000161579	-4.98477e-05	-0.000106264	-0.000222878	0.000277934	-0.000326749	-0.000182944	-0.000100277	0.000286998	-0.000332012	1.70373e-05	-0.000220208	0.000259569	-0.000533382	-4.15999e-05	0.000178617	0.000416073	-1.93118e-05	-0.000541907
	7622.85	-0.000182586	-7.59271e-05	-0.000153949	-0.000234032	-0.000222321	-1.10604e-05	8.55296e-05	-0.000178776	0.000205165	-0.000115715	6.02919e-05	-0.000221302	-6.38556e-05	-0.000267419	0.000134095	0.000118389	-8.64071e-05	1.30363e-07	-0.00014571	-0.000311536	-0.000253887	0.000149957	0.00019727	-0.00023409	0.000181797	-0.000102525	-6.27043e-05	-0.000359153	-2.70379e-05	-0.000148472	-6.28177e-05	-0.000145837	-0.000202565	0.000287264	-0.000270168	-0.000139675	-0.000154945	0.000226139	-0.000376952	3.44923e-05	-0.000195949	0.000217139	-0.000603525	-5.45632e-05	8.56665e-05	0.000389491	-1.14317e-05	-0.00050849
	7622.95	-0.000145752	-6.525e-05	-0.000174781	-0.000245212	-0.000263177	-3.32065e-05	8.46269e-05	-0.000128058	0.000248222	-9.89072e-05	4.41294e-05	-0.00014533	-9.4823e-05	-0.000272638	0.000136556	5.66242e-05	-0.00013987	2.33154e-05	-0.000152639	-0.000295946	-0.000265645	0.000159511	0.000106059	-0.000227405	0.000191979	-3.58964e-05	-6.10002e-05	-0.000321832	1.24373e-05	-0.000119213	-0.000122752	-0.000190682	-0.000164658	0.000282705	-0.00020661	-9.14539e-05	-0.000206156	0.000155752	-0.000404932	5.1105e-05	-0.000163927	0.000151287	-0.000647842	-7.51204e-05	-3.17301e-05	0.000341426	-1.61507e-05	-0.000447424
	7623.05	-0.000117119	-5.53405e-05	-0.000191125	-0.000260145	-0.000291834	-5.75528e-05	7.41397e-05	-6.42344e-05	0.000282095	-6.30764e-05	2.29756e-05	-4.19981e-05	-0.000115726	-0.000240933	0.000119225	5.51546e-06	-0.000150253	2.00251e-05	-0.000149064	-0.000271976	-0.000287821	0.000150734	2.92579e-05	-0.000210938	0.000184854	1.74959e-05	-5.89965e-05	-0.000274243	3.20375e-05	-7.30893e-05	-0.000218575	-0.000230996	-0.000118506	0.000259231	-0.000143188	-4.55329e-05	-0.000247747	8.54312e-05	-0.000415167	6.4908e-05	-0.000130476	6.26397e-05	-0.000655556	-0.000101522	-0.000164951	0.000281358	-3.18498e-05	-0.000364072
	7623.15	-0.000100552	-4.29312e-05	-0.000202787	-0.00027585	-0.000304048	-8.68603e-05	5.80468e-05	5.48445e-06	0.000296646	-2.52688e-05	-2.25652e-06	7.62254e-05	-0.000123814	-0.000183216	9.36707e-05	-2.90523e-05	-0.000113095	-8.59691e-06	-0.000135375	-0.000244419	-0.000320036	0.000118181	-2.40157e-05	-0.00018224	0.000156881	5.2223e-05	-6.00133e-05	-0.000220383	2.50785e-05	-1.50739e-05	-0.000329754	-0.000256934	-7.37329e-05	0.000215436	-9.02584e-05	-1.15889e-05	-0.000272937	2.11557e-05	-0.00041135	7.09792e-05	-0.000103936	-4.51293e-05	-0.000620662	-0.000130752	-0.000300669	0.000218489	-5.18456e-05	-0.00026804
	7623.25	-9.67882e-05	-2.53143e-05	-0.000207875	-0.000287563	-0.00029954	-0.000124083	4.21955e-05	6.87467e-05	0.000286096	-2.02512e-06	-2.80366e-05	0.000194373	-0.000119673	-0.000112992	7.24888e-05	-4.77308e-05	-3.87096e-05	-5.86984e-05	-0.00011514	-0.000218163	-0.000358294	5.89075e-05	-5.05639e-05	-0.000142513	0.000109385	6.71392e-05	-6.49014e-05	-0.000163762	-8.7055e-06	4.56951e-05	-0.000433208	-0.000261459	-3.84105e-05	0.000152507	-5.82392e-05	2.1499e-07	-0.000277164	-3.38343e-05	-0.000398087	6.29185e-05	-9.04411e-05	-0.000164628	-0.000544589	-0.000158474	-0.000422488	0.00015845	-6.88271e-05	-0.000171633
	7623.35	-0.000103777	-3.30433e-06	-0.000204613	-0.000288895	-0.000282125	-0.000169181	3.24924e-05	0.000111374	0.000250972	-2.33836e-06	-4.89955e-05	0.000297725	-0.000106577	-4.35578e-05	6.67031e-05	-5.47705e-05	5.16678e-05	-0.000125905	-9.5943e-05	-0.000196884	-0.000395843	-2.44416e-05	-5.2707e-05	-9.51688e-05	4.72815e-05	6.46913e-05	-6.91361e-05	-0.000106934	-6.25182e-05	9.86621e-05	-0.00050948	-0.000242333	-1.75491e-05	7.32634e-05	-5.46355e-05	-1.75101e-05	-0.000260669	-7.71972e-05	-0.000377156	3.57569e-05	-9.03045e-05	-0.000285613	-0.000437631	-0.000179614	-0.000514093	0.000101621	-7.87079e-05	-8.80794e-05
	7623.45	-0.000117772	1.74822e-05	-0.000193332	-0.000273705	-0.000258215	-0.000216777	3.31195e-05	0.000121967	0.000198268	-2.43954e-05	-6.0783e-05	0.000374344	-8.99975e-05	1.40009e-05	8.36825e-05	-5.55846e-05	0.000134198	-0.000205587	-8.62179e-05	-0.00018197	-0.000424173	-0.000121474	-3.66581e-05	-4.47454e-05	-2.30084e-05	4.94997e-05	-6.36965e-05	-5.20074e-05	-0.000123173	0.000134329	-0.000546712	-0.000201376	-1.2358e-05	-1.81142e-05	-8.30234e-05	-6.50787e-05	-0.000229255	-0.00010669	-0.000346564	-1.12145e-05	-9.75581e-05	-0.000396038	-0.000317096	-0.000190696	-0.000563563	4.45806e-05	-8.18387e-05	-2.92057e-05
	7623.55	-0.000134181	2.84814e-05	-0.000177393	-0.000238806	-0.000234169	-0.000257173	4.59187e-05	9.58299e-05	0.000138848	-5.78273e-05	-6.21633e-05	0.000416942	-7.65021e-05	5.2563e-05	0.000125823	-5.61207e-05	0.000190481	-0.000291717	-9.01472e-05	-0.000172959	-0.000434233	-0.000215706	-1.02717e-05	3.9648e-06	-9.54287e-05	2.68411e-05	-3.94825e-05	-1.73162e-06	-0.000173635	0.000145794	-0.000541303	-0.000141862	-2.11716e-05	-0.000116334	-0.000143524	-0.000133538	-0.000192017	-0.000121141	-0.000301905	-7.38068e-05	-0.000103294	-0.000482616	-0.00020129	-0.000192128	-0.000566133	-1.65354e-05	-8.12035e-05	-2.63251e-06
	7623.65	-0.000147792	2.1856e-05	-0.00016317	-0.000186468	-0.000213949	-0.000280062	7.04086e-05	3.74539e-05	8.33373e-05	-8.9706e-05	-5.45122e-05	0.000424115	-7.20342e-05	7.04594e-05	0.000189679	-6.22391e-05	0.000211219	-0.00037549	-0.000104991	-0.00016885	-0.000417594	-0.000289716	1.83457e-05	4.66343e-05	-0.000164664	1.37963e-06	7.38393e-06	3.96341e-05	-0.000197386	0.000129868	-0.00049612	-6.7432e-05	-4.164e-05	-0.000214652	-0.000232821	-0.00020629	-0.000157115	-0.00012177	-0.000238664	-0.000143801	-0.000100864	-0.00053171	-0.000103661	-0.000188074	-0.000524227	-8.29255e-05	-7.94888e-05	-9.7688e-06
	7623.75	-0.000153293	-6.68338e-06	-0.000161286	-0.000131183	-0.000200814	-0.000278582	0.000100458	-3.49482e-05	4.13146e-05	-0.000109352	-4.21666e-05	0.00040057	-8.13665e-05	7.0596e-05	0.00025968	-7.78287e-05	0.000194185	-0.000440374	-0.000122856	-0.00016948	-0.000370873	-0.000327406	3.82013e-05	7.6066e-05	-0.000221138	-2.31419e-05	6.74534e-05	6.32331e-05	-0.000184211	8.98362e-05	-0.000423887	9.2946e-06	-7.14872e-05	-0.000297912	-0.000336559	-0.000259748	-0.00013202	-0.000113465	-0.000161667	-0.000205514	-9.10734e-05	-0.000531418	-3.85934e-05	-0.000185495	-0.000451779	-0.000148145	-7.88553e-05	-4.5151e-05
	7623.85	-0.000146509	-5.61106e-05	-0.000179361	-8.68161e-05	-0.000192925	-0.000253208	0.000131374	-0.00010198	1.2623e-05	-0.000114264	-2.76945e-05	0.000358202	-0.00010422	6.36738e-05	0.000323762	-0.000101161	0.00014702	-0.000476215	-0.000136638	-0.000171753	-0.000293048	-0.000327265	4.39764e-05	9.16368e-05	-0.000259014	-4.63904e-05	0.00013008	6.66023e-05	-0.000135447	3.57484e-05	-0.000334952	8.00641e-05	-0.000109045	-0.000356398	-0.000440962	-0.000280435	-0.000114633	-0.000100009	-7.50036e-05	-0.000246636	-7.81353e-05	-0.000481993	-4.8163e-06	-0.000187407	-0.000362175	-0.000208131	-7.88111e-05	-9.76108e-05
	7623.95	-0.000125148	-0.000122579	-0.00022128	-6.6823e-05	-0.000188393	-0.000209961	0.000158857	-0.000148418	-7.83779e-06	-0.000107426	-1.30243e-05	0.000308733	-0.000137711	6.1276e-05	0.000371105	-0.000127039	8.1083e-05	-0.000476844	-0.000143802	-0.000171246	-0.000189185	-0.000295393	3.4264e-05	9.44723e-05	-0.000272026	-6.90989e-05	0.00018434	4.9428e-05	-6.06502e-05	-1.87938e-05	-0.000239329	0.000135884	-0.0001513	-0.000381133	-0.000529441	-0.000264818	-9.87461e-05	-8.26988e-05	1.2929e-05	-0.00025672	-6.62656e-05	-0.000393616	2.97429e-06	-0.000192812	-0.000268657	-0.000260503	-7.90296e-05	-0.000155
	7624.05	-8.95824e-05	-0.000199815	-0.00028392	-7.81426e-05	-0.000187304	-0.0001591	0.000180444	-0.000169551	-2.60243e-05	-9.55258e-05	6.84647e-07	0.000259313	-0.000177719	7.2127e-05	0.000394072	-0.000150807	9.96642e-06	-0.000442671	-0.000145842	-0.000164212	-7.19813e-05	-0.000242206	1.24005e-05	8.74583e-05	-0.000255658	-8.99365e-05	0.000222706	1.28109e-05	2.55137e-05	-6.17056e-05	-0.00014571	0.000170189	-0.000191823	-0.000366813	-0.000585973	-0.000220143	-7.63142e-05	-5.96029e-05	9.18091e-05	-0.000230727	-5.71733e-05	-0.00028473	-6.20515e-06	-0.00019708	-0.000181644	-0.000305841	-7.9967e-05	-0.000206879
	7624.15	-4.36553e-05	-0.000278947	-0.000356321	-0.000116773	-0.000191901	-0.000113395	0.000195909	-0.000171929	-4.40094e-05	-8.73416e-05	1.31771e-05	0.00021096	-0.000220229	9.97134e-05	0.00038839	-0.000172013	-5.34302e-05	-0.000380939	-0.000145108	-0.000150182	4.02403e-05	-0.000178974	-1.43621e-05	7.43762e-05	-0.000209993	-0.000103721	0.000241678	-4.09268e-05	0.000106773	-8.77079e-05	-6.09527e-05	0.000180911	-0.000220246	-0.000313812	-0.000599078	-0.000161022	-4.07463e-05	-2.6744e-05	0.000151974	-0.000171485	-5.15132e-05	-0.000177182	-2.0731e-05	-0.000193336	-0.000107143	-0.000345411	-8.22294e-05	-0.000246428
	7624.25	4.65563e-06	-0.000349131	-0.000422774	-0.000168569	-0.000204546	-8.57716e-05	0.000206497	-0.000168478	-5.82215e-05	-9.22356e-05	2.47933e-05	0.00016042	-0.000261514	0.000141278	0.000352594	-0.000194456	-0.000100873	-0.000303563	-0.000141913	-0.000132742	0.000128796	-0.000115435	-3.70072e-05	5.82196e-05	-0.000141422	-0.000103307	0.000240352	-0.000107153	0.000168802	-0.000100333	8.97249e-06	0.000169761	-0.00022439	-0.00022821	-0.000564727	-0.000103372	9.56721e-06	1.87491e-05	0.000185924	-8.93278e-05	-5.16688e-05	-9.07171e-05	-2.99082e-05	-0.00017403	-4.76794e-05	-0.000377172	-8.55853e-05	-0.000270388
	7624.35	4.38293e-05	-0.000399597	-0.000468113	-0.000214939	-0.000225224	-8.61393e-05	0.000213708	-0.000171864	-6.23603e-05	-0.000118594	3.58155e-05	0.000103641	-0.000297333	0.00018826	0.000288395	-0.000222455	-0.000131376	-0.00022382	-0.00013375	-0.00011741	0.000180496	-5.89885e-05	-4.7168e-05	4.06992e-05	-6.25012e-05	-8.39762e-05	0.000219182	-0.00017763	0.00020194	-0.000109165	5.79887e-05	0.000140494	-0.000194954	-0.000120736	-0.000487946	-5.95643e-05	6.957e-05	7.54391e-05	0.000189633	7.79456e-07	-6.24107e-05	-3.89334e-05	-2.73554e-05	-0.000132518	-3.84045e-06	-0.000394394	-8.85972e-05	-0.000277014
	7624.45	6.1802e-05	-0.000422458	-0.000482454	-0.000240814	-0.00025077	-0.000117997	0.000217975	-0.000189301	-5.22041e-05	-0.000170942	4.60377e-05	3.8899e-05	-0.000322436	0.000228314	0.000201497	-0.000256528	-0.000150602	-0.000152463	-0.0001164	-0.00010792	0.000190815	-1.442e-05	-3.92772e-05	2.30511e-05	1.04745e-05	-4.70294e-05	0.000179492	-0.000241029	0.00020235	-0.000124169	8.012e-05	9.7619e-05	-0.000130698	-4.88874e-06	-0.000382052	-3.66555e-05	0.000128876	0.00013671	0.000163616	8.33518e-05	-8.90247e-05	-2.70389e-05	-1.2575e-05	-6.52978e-05	2.50335e-05	-0.00038855	-8.90786e-05	-0.000263938
	7624.55	5.08401e-05	-0.000415804	-0.000464124	-0.000241495	-0.000276111	-0.000175521	0.00021777	-0.000220048	-2.89525e-05	-0.000245142	5.45654e-05	-3.08304e-05	-0.000331484	0.000248706	0.000102313	-0.000291726	-0.00016711	-9.53685e-05	-8.67263e-05	-0.000103466	0.00016356	1.59996e-05	-1.24345e-05	6.54154e-06	6.13032e-05	-9.34202e-07	0.000124086	-0.000285684	0.000172566	-0.000150509	7.10794e-05	4.62361e-05	-4.20077e-05	0.000104297	-0.000265657	-3.64252e-05	0.000175348	0.000192215	0.000113729	0.000145835	-0.000134179	-5.10216e-05	9.28275e-06	2.43184e-05	4.05846e-05	-0.000354994	-8.49265e-05	-0.000228642
	7624.65	1.12249e-05	-0.000385849	-0.000419363	-0.000224575	-0.000296366	-0.000243278	0.00020964	-0.000256031	8.54515e-07	-0.000325657	5.982e-05	-9.77633e-05	-0.000321194	0.000240472	4.7862e-06	-0.000319602	-0.000187533	-5.3684e-05	-4.62053e-05	-9.88708e-05	0.000108225	3.19506e-05	2.87279e-05	-8.10791e-06	7.76231e-05	4.07216e-05	5.76851e-05	-0.000303685	0.00012145	-0.000186704	3.0491e-05	-8.04616e-06	5.04165e-05	0.000191582	-0.000157281	-5.58289e-05	0.000199038	0.000230687	5.05885e-05	0.000181071	-0.000196018	-9.90079e-05	2.93965e-05	0.000123822	4.52291e-05	-0.000297056	-7.46768e-05	-0.000171589
	7624.75	-5.18272e-05	-0.00034155	-0.000352837	-0.000202041	-0.000308636	-0.000304975	0.000189427	-0.000286817	3.22691e-05	-0.000394317	6.14055e-05	-0.000156334	-0.000289652	0.000200862	-8.38091e-05	-0.000332637	-0.000214402	-2.15458e-05	1.97217e-06	-8.59261e-05	3.27864e-05	3.61532e-05	7.97623e-05	-2.09511e-05	5.4337e-05	6.82371e-05	-1.83621e-05	-0.000293531	5.86214e-05	-0.000228628	-3.94591e-05	-6.31307e-05	0.000131231	0.000251529	-5.99597e-05	-8.96348e-05	0.000197196	0.00024685	-1.71546e-05	0.000191685	-0.000273086	-0.000158883	4.10951e-05	0.000222965	4.31569e-05	-0.000218864	-5.53748e-05	-9.26821e-05
	7624.85	-0.000125735	-0.000298907	-0.000274114	-0.000188268	-0.00031141	-0.000340204	0.000153018	-0.000299396	5.7445e-05	-0.000425718	5.77032e-05	-0.000197936	-0.000241723	0.000133024	-0.000152723	-0.000324588	-0.000245749	2.86336e-06	4.43951e-05	-6.00065e-05	-5.05711e-05	2.89277e-05	0.000128243	-3.16864e-05	-1.00224e-05	7.11193e-05	-9.80526e-05	-0.000260955	-1.70754e-06	-0.000268285	-0.000128543	-0.000114316	0.000179815	0.000274185	2.06085e-05	-0.000131817	0.000169595	0.000235215	-7.68775e-05	0.000182128	-0.000357347	-0.000216508	3.6277e-05	0.000298848	3.65216e-05	-0.000134861	-2.76474e-05	-4.7785e-06
	7624.95	-0.0001955	-0.000271872	-0.000191169	-0.000189906	-0.000305167	-0.000335663	0.000100109	-0.000284726	7.08622e-05	-0.000402612	4.90341e-05	-0.000218274	-0.000187337	4.60816e-05	-0.000198166	-0.000293752	-0.000278082	2.00829e-05	6.61147e-05	-2.19091e-05	-0.000130432	1.09234e-05	0.000160764	-3.83523e-05	-0.000108294	4.72687e-05	-0.000175337	-0.000217675	-4.71454e-05	-0.000297254	-0.000221841	-0.000157609	0.000186164	0.000256662	8.59467e-05	-0.000177546	0.000123121	0.000197457	-0.000118486	0.000161755	-0.000437802	-0.000260763	1.13786e-05	0.000332997	2.57672e-05	-5.96295e-05	4.11321e-06	7.38184e-05
	7625.05	-0.000247406	-0.000267529	-0.000109988	-0.000202942	-0.000291678	-0.000288153	3.60953e-05	-0.000241595	6.88271e-05	-0.000322869	3.83113e-05	-0.000217456	-0.000139096	-4.70085e-05	-0.000222994	-0.00024264	-0.000308823	2.76925e-05	5.58313e-05	2.16404e-05	-0.000198429	-1.71434e-05	0.000166613	-3.77577e-05	-0.000225465	2.78392e-06	-0.000244519	-0.00017526	-6.99836e-05	-0.000307946	-0.00030442	-0.00018972	0.000152282	0.00020252	0.000140876	-0.000223565	6.88222e-05	0.000142053	-0.000136191	0.000140005	-0.000501057	-0.000283389	-3.09256e-05	0.000317398	8.42714e-06	-4.16882e-06	3.05152e-05	0.000123711
	7625.15	-0.000272368	-0.000284594	-3.46243e-05	-0.000215785	-0.0002732	-0.000204515	-2.90449e-05	-0.000178074	4.88321e-05	-0.000200733	3.00062e-05	-0.00019862	-0.000108662	-0.000131021	-0.000233153	-0.000176423	-0.000336669	2.11536e-05	9.74661e-06	6.03088e-05	-0.000249814	-5.45697e-05	0.000141314	-2.75746e-05	-0.00034142	-5.20629e-05	-0.000300557	-0.000139646	-6.81279e-05	-0.000295757	-0.000365608	-0.000208925	8.92179e-05	0.000119661	0.000189286	-0.000266915	1.68845e-05	8.19527e-05	-0.000128836	0.000121765	-0.000533645	-0.000278464	-8.22973e-05	0.000255954	-2.01355e-05	2.56864e-05	3.99683e-05	0.000129567
	7625.25	-0.000269421	-0.000315032	3.30128e-05	-0.000215829	-0.000252379	-0.000100175	-8.50421e-05	-0.000109563	1.03049e-05	-6.19939e-05	2.77972e-05	-0.000166733	-0.000102927	-0.000190893	-0.000233699	-0.000101423	-0.000360601	-2.03656e-06	-6.63132e-05	8.41135e-05	-0.000282637	-9.98702e-05	8.86495e-05	-8.21637e-06	-0.000435222	-0.000107189	-0.000339227	-0.000110066	-4.45842e-05	-0.000262074	-0.000401644	-0.000216616	1.24568e-05	1.79277e-05	0.000231769	-0.000303636	-2.6954e-05	3.12678e-05	-9.98115e-05	0.000106412	-0.000525847	-0.000243884	-0.000131955	0.000161706	-6.38189e-05	2.95491e-05	2.53173e-05	8.55716e-05
	7625.35	-0.000246844	-0.000347896	9.27214e-05	-0.000194644	-0.000232232	5.19444e-06	-0.000126027	-5.37397e-05	-4.42341e-05	6.51822e-05	3.23612e-05	-0.000127174	-0.000121786	-0.000215424	-0.000225748	-2.39417e-05	-0.000379277	-3.84071e-05	-0.000158379	8.66798e-05	-0.000296462	-0.000149611	1.91713e-05	1.70253e-05	-0.000489992	-0.000155272	-0.000356762	-8.19492e-05	-5.38324e-06	-0.000215249	-0.000415612	-0.000217509	-6.33668e-05	-9.45515e-05	0.000265026	-0.000328593	-6.2405e-05	1.33618e-06	-5.65819e-05	9.02849e-05	-0.000474045	-0.00018305	-0.000170909	5.04639e-05	-0.00012288	1.14816e-05	-1.11756e-05	-2.2616e-06
	7625.45	-0.000218916	-0.000373071	0.000144711	-0.000149188	-0.000215351	9.33792e-05	-0.000152028	-2.5137e-05	-0.000108046	0.00015781	4.05121e-05	-8.49957e-05	-0.000158169	-0.000201247	-0.000206369	4.93032e-05	-0.000391579	-7.81934e-05	-0.000248267	6.63111e-05	-0.000291749	-0.000197618	-5.31113e-05	4.29023e-05	-0.000497402	-0.000192062	-0.000350458	-5.08019e-05	4.23084e-05	-0.000168416	-0.000414353	-0.000218117	-0.000128051	-0.000212966	0.000283365	-0.000336622	-9.35685e-05	-2.80989e-06	-9.99849e-06	7.03386e-05	-0.000381426	-0.000106234	-0.000194138	-6.48556e-05	-0.000192602	-2.11804e-05	-5.84537e-05	-0.00011747
	7625.55	-0.000202769	-0.00038328	0.000183649	-8.56652e-05	-0.000204814	0.000145257	-0.000166505	-3.37044e-05	-0.000166256	0.000195056	4.41644e-05	-4.93787e-05	-0.000197823	-0.000158975	-0.00017453	0.000103695	-0.000397505	-0.000106972	-0.000312243	2.65733e-05	-0.000271921	-0.000233138	-0.000109563	6.01784e-05	-0.000462852	-0.000214511	-0.000322633	-1.81229e-05	8.61701e-05	-0.000139502	-0.000405257	-0.000225594	-0.000173538	-0.000325818	0.000278914	-0.000325619	-0.000125462	1.40541e-05	2.27971e-05	4.75995e-05	-0.00026658	-3.7632e-05	-0.000199977	-0.000169436	-0.000259852	-5.75265e-05	-9.95779e-05	-0.000229708
	7625.65	-0.000204778	-0.000377401	0.000209509	-6.68121e-06	-0.000198187	0.000160487	-0.000174151	-7.66341e-05	-0.0002075	0.000177758	3.66493e-05	-2.3689e-05	-0.000227726	-0.000105022	-0.000128555	0.00013301	-0.000396864	-0.000115817	-0.000337688	-2.64229e-05	-0.000239588	-0.000248576	-0.000140259	6.41895e-05	-0.000401063	-0.000223758	-0.000277063	1.57705e-05	0.000120958	-0.000135261	-0.000389543	-0.000242777	-0.00020061	-0.000429507	0.000248612	-0.000296491	-0.000163346	4.17841e-05	3.27923e-05	2.77202e-05	-0.000141169	6.11223e-06	-0.000189632	-0.000263705	-0.000316297	-8.96034e-05	-0.000125189	-0.000320694
	7625.75	-0.000224674	-0.000360219	0.00021872	7.97158e-05	-0.000192539	0.000143414	-0.000177223	-0.000143085	-0.000220847	0.000116115	1.19242e-05	-1.31948e-05	-0.000236736	-6.08146e-05	-7.33676e-05	0.000130883	-0.000389308	-0.00010191	-0.000315278	-8.20491e-05	-0.000200711	-0.000236922	-0.000138143	5.1369e-05	-0.000332974	-0.000221745	-0.000222728	4.49765e-05	0.00014063	-0.000156534	-0.000366293	-0.000267692	-0.000209814	-0.000511736	0.000191653	-0.000255871	-0.000207843	6.62979e-05	1.37215e-05	2.08473e-05	-2.58193e-05	9.23435e-06	-0.000166976	-0.000345902	-0.00035369	-0.000112908	-0.00013386	-0.0003748
	7625.85	-0.000255765	-0.000340189	0.000208691	0.000166892	-0.000184734	0.000103926	-0.000175008	-0.000216685	-0.000201959	3.02242e-05	-3.24795e-05	-2.11812e-05	-0.00022075	-4.02355e-05	-1.57604e-05	9.82105e-05	-0.000374125	-6.9429e-05	-0.000243663	-0.000127763	-0.000161996	-0.000194783	-0.00010248	2.29268e-05	-0.000274289	-0.000210088	-0.00016871	6.2726e-05	0.000143051	-0.000196053	-0.000334824	-0.000291593	-0.00020184	-0.000560295	0.000111571	-0.000212799	-0.000254942	7.73259e-05	-3.29802e-05	3.72072e-05	6.12211e-05	-3.2492e-05	-0.000137168	-0.00041445	-0.000368468	-0.000128982	-0.000133686	-0.000386905
	7625.95	-0.000288285	-0.000326379	0.000178474	0.000248089	-0.000174502	5.30952e-05	-0.00016568	-0.000279186	-0.000154371	-5.46654e-05	-9.46735e-05	-4.89218e-05	-0.000183985	-4.63348e-05	3.64176e-05	4.22694e-05	-0.00035148	-2.6783e-05	-0.000131779	-0.000151279	-0.00013084	-0.000125111	-3.92238e-05	-1.58797e-05	-0.000233929	-0.000189501	-0.000123331	6.28483e-05	0.000128989	-0.000242189	-0.000299312	-0.000300084	-0.000178368	-0.000565549	1.74851e-05	-0.000177395	-0.000296194	7.09957e-05	-9.80152e-05	8.16843e-05	0.000104222	-0.000111287	-0.00010514	-0.000464871	-0.000360305	-0.000143053	-0.000137752	-0.000360045
	7626.05	-0.000312212	-0.000324539	0.000130133	0.000315985	-0.000166163	4.52217e-08	-0.000148885	-0.00031595	-8.91792e-05	-0.000115129	-0.000168579	-9.42436e-05	-0.000137616	-7.17865e-05	7.57108e-05	-2.5604e-05	-0.000322136	1.71008e-05	5.42997e-07	-0.000145785	-0.000113321	-3.90408e-05	3.87219e-05	-5.80755e-05	-0.000215038	-0.000160126	-9.23822e-05	4.20107e-05	0.000101519	-0.000283451	-0.000269389	-0.000278383	-0.000143548	-0.000524088	-7.69457e-05	-0.000157728	-0.000321999	5.03436e-05	-0.000165452	0.000149564	9.38372e-05	-0.000209198	-7.30915e-05	-0.00049097	-0.000331603	-0.000160243	-0.000158057	-0.000304386
	7626.15	-0.00031959	-0.000334311	6.9397e-05	0.000363454	-0.000166979	-4.87466e-05	-0.000128142	-0.000320234	-2.16427e-05	-0.00013599	-0.000245105	-0.000150255	-9.53289e-05	-0.000103362	9.60161e-05	-9.21334e-05	-0.00028573	5.51053e-05	0.000127038	-0.000113846	-0.000112572	4.58354e-05	0.000113376	-9.74554e-05	-0.000217175	-0.000122704	-7.85054e-05	7.50035e-07	6.51067e-05	-0.000311156	-0.000255874	-0.000218194	-0.000104356	-0.000440443	-0.000156013	-0.000156605	-0.000326605	2.24646e-05	-0.000216617	0.000226216	3.02355e-05	-0.000302704	-4.00199e-05	-0.000487603	-0.000287166	-0.000182177	-0.000200862	-0.000235457
	7626.25	-0.000306801	-0.000348857	4.97604e-06	0.000386329	-0.000182602	-8.80237e-05	-0.000111531	-0.000294991	3.41487e-05	-0.000114182	-0.000314021	-0.000205998	-6.8084e-05	-0.000127961	9.37063e-05	-0.000143874	-0.000239441	8.23892e-05	0.000223615	-6.70059e-05	-0.000128171	0.000110564	0.000166564	-0.000130187	-0.000237254	-8.02909e-05	-8.17683e-05	-5.67569e-05	2.44437e-05	-0.000319705	-0.000264451	-0.000121773	-6.95118e-05	-0.000326849	-0.000205698	-0.000170136	-0.000311363	-5.80617e-06	-0.0002363	0.00029081	-7.66783e-05	-0.000368492	-3.50842e-06	-0.000453237	-0.000233082	-0.000205883	-0.000264753	-0.000170332
	7626.35	-0.000276617	-0.000357909	-5.29078e-05	0.000386424	-0.000212783	-0.000112496	-0.000109077	-0.000252067	6.9076e-05	-5.93714e-05	-0.000366202	-0.000249423	-6.10101e-05	-0.00013742	6.97412e-05	-0.000170121	-0.000179642	9.62633e-05	0.000275885	-2.16675e-05	-0.000155409	0.000140499	0.000186205	-0.000155206	-0.000268759	-3.94309e-05	-0.000100217	-0.00012327	-1.65085e-05	-0.000306956	-0.000291992	-2.3099e-06	-4.71431e-05	-0.000202714	-0.000218711	-0.000189239	-0.00028393	-2.99482e-05	-0.000219175	0.000322482	-0.000208735	-0.000388965	3.79414e-05	-0.000392309	-0.00017583	-0.000225682	-0.000340515	-0.000123068
	7626.45	-0.000237983	-0.000353269	-9.4497e-05	0.000371447	-0.000250441	-0.000118152	-0.000127339	-0.000207913	8.01814e-05	9.8942e-06	-0.00039599	-0.000271816	-7.28844e-05	-0.00013038	3.12057e-05	-0.0001667	-0.00010538	9.63642e-05	0.000281958	6.96051e-06	-0.000185202	0.000129307	0.000171286	-0.000173602	-0.00030164	-8.76245e-06	-0.000130518	-0.000190117	-5.53785e-05	-0.000275575	-0.000328313	0.000120031	-4.13023e-05	-9.17989e-05	-0.000198427	-0.000203392	-0.000253929	-4.64561e-05	-0.000172661	0.000307107	-0.000343296	-0.000356751	8.39438e-05	-0.000315145	-0.000121482	-0.0002365	-0.000413153	-0.000101096
	7626.55	-0.000198756	-0.000331122	-0.000114107	0.000350683	-0.000286767	-0.000103936	-0.000165848	-0.000172677	7.07207e-05	8.00655e-05	-0.000402827	-0.000270881	-9.76392e-05	-0.000108821	-1.2483e-05	-0.000135279	-1.36211e-05	8.45632e-05	0.000249994	1.19268e-05	-0.000207687	7.85258e-05	0.000130991	-0.000187608	-0.000325806	7.39216e-06	-0.000171049	-0.000253575	-9.27583e-05	-0.00022936	-0.000363633	0.00023466	-4.85197e-05	-7.95822e-06	-0.000154275	-0.000204318	-0.000225311	-5.08137e-05	-0.000107941	0.00023987	-0.000467441	-0.000270715	0.000136967	-0.00022717	-7.0146e-05	-0.000235565	-0.000470376	-0.000102968
	7626.65	-0.000170932	-0.000295425	-0.000108286	0.000331349	-0.000311913	-7.5217e-05	-0.00021489	-0.000154627	4.47829e-05	0.000134379	-0.000388951	-0.000249897	-0.000125699	-7.88853e-05	-4.92324e-05	-8.5429e-05	8.64162e-05	6.09445e-05	0.000191711	-1.1428e-05	-0.000213241	-3.93704e-06	8.16777e-05	-0.000199308	-0.000330226	4.66418e-06	-0.000220708	-0.000308341	-0.0001261	-0.000179694	-0.000389496	0.000322549	-6.11483e-05	2.96672e-05	-0.000103429	-0.000188632	-0.000202575	-3.77799e-05	-4.37849e-05	0.000125894	-0.000562183	-0.000142371	0.000192486	-0.000140518	-2.75292e-05	-0.000223527	-0.000497375	-0.000126531
	7626.75	-0.000162796	-0.000254386	-8.22909e-05	0.000315565	-0.000321118	-4.27747e-05	-0.000256882	-0.000152075	8.94399e-06	0.000162788	-0.000360893	-0.000217173	-0.000145394	-4.68087e-05	-7.06801e-05	-3.13109e-05	0.000181566	2.39833e-05	0.00012232	-6.08755e-05	-0.000198034	-0.000103539	4.14011e-05	-0.000210414	-0.000307514	-1.56033e-05	-0.000279769	-0.000352767	-0.000149771	-0.000139744	-0.000402568	0.000370627	-6.80419e-05	1.38244e-05	-6.23959e-05	-0.000159832	-0.00018758	-4.98276e-06	4.36799e-06	-1.97342e-05	-0.000615349	8.64651e-06	0.000244274	-6.4614e-05	4.48496e-07	-0.000203653	-0.000485514	-0.000167414
	7626.85	-0.000176648	-0.000216243	-5.05972e-05	0.000298858	-0.000315469	-1.82963e-05	-0.000272353	-0.000155787	-2.97806e-05	0.000161879	-0.000327528	-0.00018159	-0.000146481	-1.7296e-05	-7.44825e-05	1.32921e-05	0.000258032	-2.88587e-05	5.67165e-05	-0.000127908	-0.000165047	-0.00020217	2.27097e-05	-0.000221324	-0.000256515	-4.72159e-05	-0.000347996	-0.000387207	-0.000156219	-0.000120785	-0.00040334	0.000372997	-5.96061e-05	-4.82396e-05	-4.156e-05	-0.00012726	-0.000180577	4.49788e-05	2.76846e-05	-0.000176754	-0.000622417	0.000158828	0.000285814	-5.62185e-06	8.43416e-06	-0.000179702	-0.000432925	-0.000220823
	7626.95	-0.000208583	-0.000186056	-3.23954e-05	0.000271621	-0.000299638	-9.7574e-06	-0.00024796	-0.000155524	-6.61703e-05	0.000133313	-0.000297657	-0.000148741	-0.000123919	6.00547e-06	-6.33415e-05	3.97234e-05	0.000304363	-9.8343e-05	5.76833e-06	-0.000199351	-0.000121363	-0.000282258	2.84585e-05	-0.000230177	-0.000183889	-8.10738e-05	-0.000422153	-0.000410988	-0.000140097	-0.000129	-0.00039379	0.000331626	-3.22531e-05	-0.000136332	-4.38492e-05	-0.000102878	-0.000180503	0.000105167	2.35816e-05	-0.000323941	-0.00058636	0.000285118	0.000311171	3.31267e-05	-5.50741e-06	-0.000153576	-0.00034348	-0.00028203
	7627.05	-0.000250023	-0.000164443	-4.34668e-05	0.000223799	-0.000278856	-1.87401e-05	-0.000183202	-0.00014623	-9.78268e-05	8.27144e-05	-0.000277107	-0.000120063	-8.04928e-05	1.97339e-05	-4.30252e-05	4.70042e-05	0.0003135	-0.000180652	-2.67278e-05	-0.000260911	-7.41017e-05	-0.000331113	5.19253e-05	-0.000232292	-0.000103086	-0.000107859	-0.000494613	-0.000420938	-0.000102363	-0.000163606	-0.00037629	0.000256995	1.03163e-05	-0.000222349	-6.70689e-05	-9.68835e-05	-0.000184633	0.00016631	-5.2931e-06	-0.000442064	-0.000517628	0.000369827	0.000314893	5.08537e-05	-3.66693e-05	-0.00012478	-0.000226905	-0.000346004
	7627.15	-0.000290804	-0.000148742	-8.89447e-05	0.000150613	-0.000256577	-4.02239e-05	-9.18009e-05	-0.000130432	-0.000124315	1.84363e-05	-0.000265849	-9.46252e-05	-2.66274e-05	2.12304e-05	-2.04074e-05	4.05992e-05	0.000283464	-0.000267348	-4.47885e-05	-0.00030214	-2.77731e-05	-0.000343475	8.06322e-05	-0.000220464	-3.00458e-05	-0.000121845	-0.000553633	-0.000412263	-5.11866e-05	-0.000217729	-0.000353625	0.000165808	5.97695e-05	-0.000278818	-0.000107514	-0.000113554	-0.000188928	0.000218556	-5.19774e-05	-0.00051634	-0.000432408	0.000404199	0.000291578	4.8434e-05	-7.42788e-05	-9.28843e-05	-9.92969e-05	-0.00040675
	7627.25	-0.000322144	-0.000135944	-0.00016139	5.60939e-05	-0.000233545	-6.45822e-05	3.27463e-06	-0.000115583	-0.000145214	-4.96409e-05	-0.000257859	-7.09218e-05	2.28171e-05	9.937e-06	-1.56311e-06	2.85558e-05	0.000217961	-0.00034828	-5.72538e-05	-0.0003196	1.59773e-05	-0.000321522	0.000101926	-0.000186663	2.23491e-05	-0.000123376	-0.000585624	-0.000380792	5.20278e-07	-0.000281015	-0.000329168	7.62958e-05	0.000107457	-0.00028758	-0.000161535	-0.000149156	-0.000189091	0.000252945	-0.000106333	-0.000538638	-0.000349494	0.000388779	0.000236827	2.76594e-05	-0.000105738	-6.08642e-05	1.84471e-05	-0.000456326
	7627.35	-0.000338211	-0.000125261	-0.000245012	-4.79754e-05	-0.000207506	-8.09939e-05	7.89744e-05	-0.000108611	-0.000158725	-0.000112048	-0.000245113	-4.69372e-05	5.35565e-05	-1.13468e-05	9.70908e-06	1.78308e-05	0.00012619	-0.000414961	-7.19695e-05	-0.000316096	5.77388e-05	-0.000272688	0.000108177	-0.000124592	4.89427e-05	-0.000117568	-0.000579198	-0.000324479	3.95431e-05	-0.00034229	-0.000306159	2.69726e-06	0.000147281	-0.000244944	-0.000224569	-0.000193183	-0.000181846	0.000263074	-0.000157167	-0.000508466	-0.0002859	0.000330491	0.000148975	-8.72904e-06	-0.000120916	-3.56615e-05	0.000106414	-0.000484725
	7627.45	-0.000336108	-0.00011809	-0.000322262	-0.000146506	-0.000173421	-8.03144e-05	0.000120254	-0.000111704	-0.000161916	-0.000162135	-0.000223469	-2.00591e-05	5.63502e-05	-3.6094e-05	1.21903e-05	1.24852e-05	2.11981e-05	-0.000461969	-9.03948e-05	-0.000296916	9.96788e-05	-0.000206753	9.92264e-05	-3.24905e-05	5.41849e-05	-0.000110481	-0.000529607	-0.00024377	5.65703e-05	-0.000390862	-0.000286524	-4.87192e-05	0.000175505	-0.000161634	-0.000289094	-0.000232355	-0.000165951	0.000246479	-0.000194527	-0.000432324	-0.000252301	0.000239091	3.063e-05	-5.63461e-05	-0.000113834	-2.54545e-05	0.000152759	-0.000481406
	7627.55	-0.000316666	-0.000116502	-0.000375863	-0.00022159	-0.000127803	-5.78287e-05	0.000121303	-0.000122034	-0.000153572	-0.000195866	-0.000198392	9.04361e-06	2.9785e-05	-5.44335e-05	6.29734e-06	1.25601e-05	-7.8017e-05	-0.000485457	-0.000105871	-0.000268178	0.000141384	-0.000138665	8.13828e-05	7.80606e-05	4.95461e-05	-0.000107178	-0.000446097	-0.00014767	4.75559e-05	-0.00041523	-0.000271924	-7.89979e-05	0.000187169	-6.40684e-05	-0.000341203	-0.000254598	-0.000144011	0.00020627	-0.000210674	-0.000327915	-0.000251842	0.000130325	-0.000103826	-0.000107001	-8.43658e-05	-3.67528e-05	0.000155824	-0.00043988
	7627.65	-0.000283201	-0.000118933	-0.00039763	-0.000263396	-6.86393e-05	-1.39419e-05	8.92342e-05	-0.000133555	-0.000136096	-0.000214211	-0.000180115	3.77303e-05	-1.70736e-05	-5.68305e-05	-4.47371e-06	1.49702e-05	-0.000157987	-0.000485549	-0.000108158	-0.000233058	0.0001821	-8.11886e-05	6.389e-05	0.000190487	4.88323e-05	-0.000109249	-0.000346482	-4.68397e-05	1.70119e-05	-0.00040762	-0.000260689	-9.65446e-05	0.000179405	2.2728e-05	-0.000367808	-0.000255878	-0.000119063	0.000151092	-0.000203855	-0.000214266	-0.000276032	1.9693e-05	-0.000236249	-0.000152577	-3.67972e-05	-6.85287e-05	0.000129219	-0.000360028
	7627.75	-0.0002398	-0.000121121	-0.000386676	-0.000269582	2.10738e-06	4.66353e-05	3.65121e-05	-0.000141282	-0.000115521	-0.000219659	-0.000177564	6.1871e-05	-7.01098e-05	-3.66372e-05	-1.46904e-05	1.53301e-05	-0.00021275	-0.000464183	-8.93632e-05	-0.000192742	0.000218758	-4.42975e-05	5.36483e-05	0.000288039	6.04509e-05	-0.000116885	-0.000250099	4.82039e-05	-2.60995e-05	-0.000364572	-0.000248372	-0.000110163	0.00015078	8.40931e-05	-0.000360692	-0.000239853	-9.33982e-05	9.07431e-05	-0.000176927	-0.000106747	-0.000311785	-7.93214e-05	-0.000348422	-0.000187099	2.18854e-05	-0.000113044	9.24075e-05	-0.000246396
	7627.85	-0.000191134	-0.000118982	-0.000346766	-0.000244274	7.60412e-05	0.000114628	-2.33563e-05	-0.000143424	-0.00010085	-0.000214733	-0.000194569	7.70764e-05	-0.000115283	7.02991e-06	-1.86963e-05	9.7256e-06	-0.000242453	-0.000425457	-4.7655e-05	-0.000149337	0.000245154	-3.5522e-05	5.25327e-05	0.000355617	8.35258e-05	-0.000130965	-0.000174717	0.000126573	-7.12161e-05	-0.000288957	-0.000229603	-0.000124733	0.000101759	0.00011589	-0.000319448	-0.000215616	-6.94541e-05	3.2929e-05	-0.000136084	-1.79188e-05	-0.000346854	-0.000154736	-0.000424115	-0.000207269	8.14285e-05	-0.000157954	6.23203e-05	-0.000109349
	7627.95	-0.000141252	-0.000110487	-0.000284519	-0.000197535	0.000140174	0.000178359	-7.87011e-05	-0.000141149	-0.00010146	-0.000202954	-0.000228468	8.09944e-05	-0.000143668	6.70016e-05	-1.28194e-05	-3.20813e-06	-0.000252858	-0.000375767	1.22643e-05	-0.000106118	0.000255147	-5.6997e-05	5.74246e-05	0.000384056	0.000108527	-0.00015267	-0.000131614	0.000179753	-0.0001087	-0.000190241	-0.000200923	-0.00014009	3.55654e-05	0.000123094	-0.000251894	-0.000194537	-4.98234e-05	-1.96751e-05	-8.87028e-05	4.37009e-05	-0.000372771	-0.00019871	-0.000454363	-0.000212729	0.000130327	-0.000190325	4.70363e-05	3.58955e-05
	7628.05	-9.33911e-05	-9.55629e-05	-0.000207652	-0.000142197	0.000180663	0.000226683	-0.000122039	-0.000136787	-0.000124112	-0.000189583	-0.000271684	7.36335e-05	-0.000154132	0.000128456	2.77409e-06	-2.1139e-05	-0.000253076	-0.000321582	8.10802e-05	-6.64828e-05	0.000246263	-0.000103662	6.25861e-05	0.000371907	0.000121443	-0.000181688	-0.000122965	0.000203278	-0.000132212	-8.18841e-05	-0.000163642	-0.000152333	-4.19454e-05	0.000115096	-0.000170379	-0.000187138	-3.69446e-05	-6.90436e-05	-4.12799e-05	7.33122e-05	-0.000385362	-0.000209461	-0.000439564	-0.000204638	0.0001592	-0.000200702	4.36248e-05	0.000171683
	7628.15	-5.1085e-05	-7.44839e-05	-0.00012439	-9.0169e-05	0.000187292	0.000251452	-0.000150505	-0.000132382	-0.00017099	-0.000180158	-0.000314141	5.55769e-05	-0.000152369	0.000172869	2.37126e-05	-3.82319e-05	-0.000252386	-0.000266227	0.000147701	-3.30022e-05	0.000221682	-0.000163895	6.24671e-05	0.000325116	0.000109887	-0.000214709	-0.000141955	0.000197526	-0.000139557	2.1992e-05	-0.000123789	-0.000156411	-0.000123029	0.000100629	-8.74142e-05	-0.000200558	-3.26745e-05	-0.000118142	1.10678e-06	6.86944e-05	-0.000383575	-0.000192053	-0.000388396	-0.000184169	0.000163322	-0.000185166	4.16806e-05	0.00028129
	7628.25	-1.90818e-05	-4.71096e-05	-4.4297e-05	-5.02607e-05	0.00015801	0.00024959	-0.000164675	-0.000130064	-0.000239199	-0.000177645	-0.000345654	2.64564e-05	-0.000146929	0.000184496	4.26853e-05	-4.68772e-05	-0.000257394	-0.000209307	0.000201584	-7.49336e-06	0.000189909	-0.000222512	5.38693e-05	0.000256016	6.91581e-05	-0.000245641	-0.000174695	0.000168343	-0.000131871	0.000108404	-8.91534e-05	-0.000148496	-0.000198862	8.53841e-05	-1.36775e-05	-0.000235632	-3.80902e-05	-0.00016731	3.39269e-05	3.05075e-05	-0.000368347	-0.000157879	-0.000315657	-0.000153176	0.000143183	-0.000146252	3.04392e-05	0.000352037
	7628.35	-2.23156e-06	-1.37988e-05	2.20504e-05	-2.7137e-05	0.000101415	0.000224335	-0.000167508	-0.000133011	-0.000321991	-0.00018092	-0.000358667	-1.38792e-05	-0.000144281	0.000156139	5.22112e-05	-4.09757e-05	-0.000270418	-0.000149822	0.000233966	8.78046e-06	0.000162145	-0.000265311	3.70973e-05	0.000180591	5.4329e-06	-0.000267779	-0.000204025	0.000126512	-0.000112252	0.000166593	-6.5253e-05	-0.000126994	-0.000260178	7.29433e-05	4.29629e-05	-0.000284374	-5.35211e-05	-0.000213744	5.27145e-05	-3.58598e-05	-0.000341795	-0.000121767	-0.000238475	-0.000115673	0.000103802	-9.27755e-05	4.46363e-06	0.000377663
	7628.45	-5.7407e-07	2.75685e-05	7.14783e-05	-1.8729e-05	3.0643e-05	0.00018212	-0.0001626	-0.0001439	-0.000416675	-0.00018525	-0.000349494	-6.46708e-05	-0.000144848	8.86154e-05	4.95076e-05	-1.75824e-05	-0.000289751	-8.43058e-05	0.000240925	1.76548e-05	0.000147378	-0.000284898	1.49856e-05	0.000108482	-7.04707e-05	-0.000276897	-0.000215796	8.22703e-05	-8.14934e-05	0.000194767	-5.0122e-05	-8.90396e-05	-0.000300913	6.68758e-05	8.41755e-05	-0.000333731	-7.8732e-05	-0.000256011	5.63136e-05	-0.000124416	-0.000302718	-9.33693e-05	-0.000163318	-7.29538e-05	5.08498e-05	-3.18262e-05	-3.68741e-05	0.000361246
	7628.55	-1.16507e-05	7.35767e-05	9.69093e-05	-2.33722e-05	-3.37774e-05	0.000131081	-0.000155647	-0.000164539	-0.000513648	-0.00018644	-0.000318885	-0.00011778	-0.000146948	-7.83438e-06	3.43126e-05	1.76775e-05	-0.000311539	-2.13016e-05	0.000215286	1.96285e-05	0.000151487	-0.00027779	-7.9184e-06	4.95679e-05	-0.000138953	-0.000271453	-0.00020038	4.65059e-05	-4.31405e-05	0.000189812	-4.13072e-05	-3.69679e-05	-0.000311269	7.03707e-05	0.000109862	-0.000363317	-0.000111952	-0.000291177	4.28037e-05	-0.000220837	-0.000253421	-8.33719e-05	-9.78556e-05	-3.08737e-05	-6.80417e-06	2.20845e-05	-9.00671e-05	0.000308158
	7628.65	-2.65939e-05	0.000119831	9.67206e-05	-3.76154e-05	-7.38478e-05	7.77894e-05	-0.000151722	-0.000192567	-0.00060168	-0.00018197	-0.000272311	-0.000160889	-0.000148294	-0.000115872	1.12248e-05	5.31849e-05	-0.000331862	2.61421e-05	0.00015351	1.74399e-05	0.000173207	-0.000247605	-2.64929e-05	7.28225e-06	-0.000182186	-0.000253958	-0.000157689	2.49762e-05	-6.14932e-07	0.000155336	-3.51842e-05	2.29477e-05	-0.000285337	8.41654e-05	0.000123429	-0.00035517	-0.000148289	-0.000318734	1.4167e-05	-0.000309453	-0.000197016	-9.76724e-05	-4.19801e-05	6.12969e-06	-6.11748e-05	5.61702e-05	-0.000150549	0.000229359
	7628.75	-3.34168e-05	0.000161679	7.55001e-05	-5.75089e-05	-7.99011e-05	2.74833e-05	-0.000152664	-0.000221863	-0.000668787	-0.000171691	-0.0002186	-0.000182067	-0.000148257	-0.000215158	-1.29024e-05	7.64185e-05	-0.000347979	4.51355e-05	5.85669e-05	1.6601e-05	0.000204389	-0.000202033	-3.56669e-05	-1.93005e-05	-0.000190032	-0.000229663	-9.65092e-05	1.77441e-05	4.23736e-05	9.97894e-05	-3.00713e-05	8.05058e-05	-0.000224371	0.000104419	0.000128575	-0.000300959	-0.000180264	-0.000339416	-2.3945e-05	-0.000377296	-0.000137818	-0.000136839	8.99032e-06	3.57898e-05	-0.00010748	6.2774e-05	-0.000214305	0.000138228
	7628.85	-2.22357e-05	0.000194339	4.28263e-05	-7.87902e-05	-5.26004e-05	-1.40919e-05	-0.000156075	-0.000244512	-0.000704185	-0.000157334	-0.000167706	-0.000174863	-0.000147864	-0.000286628	-3.22756e-05	7.92279e-05	-0.000357762	2.81805e-05	-5.88515e-05	2.49616e-05	0.000232916	-0.000148952	-3.15296e-05	-3.23907e-05	-0.000162357	-0.000204436	-3.11937e-05	2.21348e-05	8.05684e-05	3.33638e-05	-2.69117e-05	0.000123873	-0.000138189	0.000122699	0.000126631	-0.000206299	-0.000200801	-0.000352756	-6.32042e-05	-0.000416048	-8.1285e-05	-0.000195034	5.92965e-05	5.77896e-05	-0.000144671	4.16936e-05	-0.000277852	4.78003e-05
	7628.95	1.1073e-05	0.00021306	9.99387e-06	-9.62363e-05	-1.56474e-06	-4.0575e-05	-0.000156383	-0.00025305	-0.000700586	-0.000141708	-0.000128116	-0.000141786	-0.000148228	-0.00031648	-4.42768e-05	6.05313e-05	-0.000358963	-2.30595e-05	-0.000182076	5.00584e-05	0.000247131	-9.44291e-05	-1.33629e-05	-3.3795e-05	-0.000108085	-0.000182725	2.19564e-05	3.64134e-05	0.000106575	-3.42264e-05	-2.68723e-05	0.000143345	-4.36115e-05	0.000128615	0.000116094	-9.05137e-05	-0.000206771	-0.000356035	-9.43383e-05	-0.000422245	-3.28509e-05	-0.000259901	0.000110101	7.31797e-05	-0.000174119	9.11723e-07	-0.000337334	-3.13556e-05
	7629.05	6.41623e-05	0.000213319	-1.3972e-05	-0.000103569	5.80287e-05	-4.65524e-05	-0.000146928	-0.000242834	-0.000655222	-0.000128412	-0.000104816	-9.44828e-05	-0.000149421	-0.000299414	-5.00715e-05	2.52358e-05	-0.000349375	-9.78066e-05	-0.000292473	9.44271e-05	0.000240187	-4.30791e-05	1.4632e-05	-2.43398e-05	-4.16216e-05	-0.000166326	4.83925e-05	6.13229e-05	0.000111936	-9.4841e-05	-2.88117e-05	0.000135028	4.0421e-05	0.000114205	9.44159e-05	1.87531e-05	-0.000200252	-0.000345683	-0.000110314	-0.000397176	3.99409e-06	-0.000315857	0.000159868	8.32539e-05	-0.000197625	-4.56697e-05	-0.000387618	-9.31112e-05
	7629.15	0.00012985	0.000191451	-2.41091e-05	-9.4942e-05	0.00010951	-2.95106e-05	-0.000122516	-0.000214083	-0.000569777	-0.000121643	-9.85905e-05	-5.04215e-05	-0.000150772	-0.000240126	-5.42592e-05	-1.89276e-05	-0.000328168	-0.000180088	-0.000373491	0.000152158	0.000212615	8.20229e-07	4.30827e-05	-4.38552e-06	2.19655e-05	-0.000153956	3.96424e-05	9.87155e-05	8.98309e-05	-0.000141835	-2.95958e-05	0.000103254	9.91506e-05	7.8196e-05	6.1458e-05	9.39408e-05	-0.000186428	-0.000320191	-0.000108947	-0.00034693	2.92022e-05	-0.00034943	0.000205986	8.85796e-05	-0.0002164	-8.28246e-05	-0.000422301	-0.000136314
	7629.25	0.000199136	0.000145527	-1.86218e-05	-6.75887e-05	0.000138928	8.5925e-06	-8.17228e-05	-0.000172597	-0.000448793	-0.000125434	-0.000107096	-2.71625e-05	-0.000151753	-0.000151402	-6.38636e-05	-6.40968e-05	-0.00029757	-0.000254902	-0.000413508	0.000210132	0.000171787	3.34141e-05	5.90987e-05	2.51326e-05	7.1353e-05	-0.000140765	-2.92674e-06	0.000149069	3.75114e-05	-0.000169649	-2.67528e-05	5.98036e-05	0.000126851	2.70873e-05	2.19654e-05	0.0001155	-0.000169655	-0.00028175	-9.18273e-05	-0.000280244	4.58437e-05	-0.000353079	0.000245886	8.86976e-05	-0.000231282	-9.90562e-05	-0.000434269	-0.000163269
	7629.35	0.000263403	7.76282e-05	1.37756e-06	-2.49346e-05	0.000138689	5.98569e-05	-2.87247e-05	-0.000129435	-0.000299955	-0.000142414	-0.000126282	-3.59999e-05	-0.000152785	-5.11513e-05	-8.62027e-05	-0.000103317	-0.000263802	-0.000313085	-0.000408296	0.0002527	0.000128559	5.19513e-05	4.98999e-05	6.0787e-05	0.000100736	-0.000119326	-6.65834e-05	0.000208324	-4.17681e-05	-0.000174699	-2.10793e-05	1.98716e-05	0.000127963	-2.74063e-05	-1.47444e-05	7.7463e-05	-0.000151316	-0.000236006	-6.13011e-05	-0.000205382	5.79649e-05	-0.00032688	0.000276765	8.22452e-05	-0.000243352	-9.08624e-05	-0.000416636	-0.000177647
	7629.45	0.000310571	3.63097e-07	2.75393e-05	1.79958e-05	0.000109067	0.000105926	2.19548e-05	-0.000102979	-0.000147408	-0.000172636	-0.000150067	-7.74365e-05	-0.000156571	3.25443e-05	-0.000125115	-0.000129127	-0.000238989	-0.000349817	-0.000364808	0.000262821	9.49788e-05	5.29515e-05	7.23487e-06	9.17035e-05	0.00010632	-8.59591e-05	-0.000126061	0.000260732	-0.000133029	-0.00015838	-1.88623e-05	-1.57126e-06	0.000113603	-6.9869e-05	-3.64066e-05	-8.7131e-06	-0.000133549	-0.000194874	-2.24726e-05	-0.000134984	6.68225e-05	-0.000281992	0.000291841	6.70794e-05	-0.000254421	-6.64202e-05	-0.000366765	-0.000183298
	7629.55	0.000344137	-7.86843e-05	5.33018e-05	5.21878e-05	5.7205e-05	0.000138004	6.52187e-05	-0.000101843	9.6589e-06	-0.000215825	-0.000172281	-0.000143721	-0.000164337	9.29773e-05	-0.000181734	-0.000138874	-0.000226005	-0.000370193	-0.000290363	0.000235975	7.53845e-05	3.81251e-05	-7.13605e-05	0.000113318	9.2553e-05	-3.61083e-05	-0.000163771	0.000298759	-0.000229301	-0.000123344	-2.51007e-05	1.31616e-06	9.69077e-05	-9.40628e-05	-3.60817e-05	-0.000130472	-0.00011435	-0.000160118	2.7879e-05	-6.5258e-05	7.63078e-05	-0.000225719	0.000290892	4.26451e-05	-0.00026565	-3.47709e-05	-0.000276952	-0.000181175
	7629.65	0.000363148	-0.000141723	6.39346e-05	6.14502e-05	-2.33045e-06	0.000142665	8.81128e-05	-0.000134153	0.000145416	-0.000266554	-0.000185198	-0.000215275	-0.000177757	0.000117249	-0.000245942	-0.000131567	-0.000228015	-0.00037711	-0.000206459	0.000172465	7.35738e-05	8.66015e-06	-0.000172739	0.000116328	6.38925e-05	1.7466e-05	-0.000163804	0.000306494	-0.00031133	-8.2096e-05	-4.56649e-05	2.66419e-05	8.56474e-05	-9.59771e-05	-1.26197e-05	-0.00026021	-9.99722e-05	-0.000141294	8.23716e-05	-6.16731e-06	8.54044e-05	-0.000176761	0.000272077	9.94824e-06	-0.000278268	-1.29135e-05	-0.000157933	-0.000171003
	7629.75	0.000373339	-0.000181154	5.11279e-05	4.07474e-05	-5.7911e-05	0.000119023	8.70138e-05	-0.000196975	0.000250261	-0.000317945	-0.000184148	-0.000276226	-0.000195884	0.000109942	-0.00030515	-0.000109963	-0.000239651	-0.000371923	-0.000126955	7.96937e-05	9.08932e-05	-3.23544e-05	-0.000279949	9.9658e-05	2.66981e-05	5.98405e-05	-0.000125875	0.000279483	-0.000370991	-4.48972e-05	-8.08973e-05	6.78305e-05	7.8805e-05	-7.81327e-05	2.95013e-05	-0.000382183	-9.52288e-05	-0.000142219	0.000136599	3.76781e-05	9.55985e-05	-0.000145408	0.000239619	-2.98662e-05	-0.000291709	-1.0064e-05	-2.20847e-05	-0.000148611
	7629.85	0.000378681	-0.000195431	1.19663e-05	-5.69101e-06	-0.000101572	7.34169e-05	6.23014e-05	-0.000279257	0.000317445	-0.000359344	-0.000167909	-0.000316435	-0.000216367	8.29745e-05	-0.000344975	-8.03852e-05	-0.000252176	-0.000353075	-6.1204e-05	-2.97974e-05	0.000126675	-7.98278e-05	-0.000373332	6.71379e-05	-1.34495e-05	7.55309e-05	-6.02239e-05	0.000220947	-0.000406057	-1.97214e-05	-0.000126465	0.000116895	6.89572e-05	-4.54979e-05	8.1256e-05	-0.000487353	-0.000103223	-0.000163664	0.000184717	6.08554e-05	0.000110303	-0.000136561	0.000201266	-7.61412e-05	-0.000303635	-2.89066e-05	0.000110461	-0.00011
	7629.95	0.00037811	-0.000187473	-5.06098e-05	-6.45148e-05	-0.000130333	1.61111e-05	1.80418e-05	-0.000365173	0.000343348	-0.000379172	-0.000138385	-0.000333995	-0.000236092	4.96582e-05	-0.000353884	-5.22995e-05	-0.000256807	-0.000317733	-1.30434e-05	-0.000139861	0.000175682	-0.000126052	-0.000436371	2.61003e-05	-5.42212e-05	5.51224e-05	1.76436e-05	0.00014061	-0.000418931	-9.97779e-06	-0.000175243	0.000166895	4.75089e-05	-3.4079e-06	0.000131253	-0.000573009	-0.000123324	-0.000200656	0.000220156	5.93843e-05	0.000134341	-0.000147839	0.000165447	-0.000128306	-0.000310697	-6.49325e-05	0.000216335	-5.52325e-05
	7630.05	0.000365971	-0.000162489	-0.00012795	-0.000117124	-0.000145846	-4.2211e-05	-3.76918e-05	-0.000438848	0.000329215	-0.000369936	-9.94861e-05	-0.000333485	-0.000251262	2.01815e-05	-0.000326991	-3.66941e-05	-0.000247676	-0.00026425	1.81566e-05	-0.000232743	0.000226878	-0.000161294	-0.000459209	-1.46557e-05	-9.73455e-05	-8.29315e-07	9.14344e-05	5.27176e-05	-0.000414602	-1.43239e-05	-0.00021974	0.000213025	1.02616e-05	4.24943e-05	0.000168958	-0.000640558	-0.000150892	-0.000241631	0.000237104	3.32899e-05	0.000171416	-0.000168484	0.000138003	-0.000184068	-0.000310336	-0.000107303	0.000276402	9.69008e-06
	7630.15	0.000335123	-0.000125944	-0.000206741	-0.000147258	-0.000152595	-9.37815e-05	-9.40618e-05	-0.000488597	0.000281009	-0.000331241	-5.67326e-05	-0.00032153	-0.000257767	-5.51678e-07	-0.000266858	-4.28932e-05	-0.00022385	-0.000194081	3.48572e-05	-0.000293013	0.000265998	-0.000175947	-0.000438369	-4.73811e-05	-0.000146943	-8.25596e-05	0.000146471	-2.71944e-05	-0.000398516	-2.84109e-05	-0.000253768	0.000253188	-3.93624e-05	8.54862e-05	0.00018789	-0.000691093	-0.000178518	-0.000271986	0.000231977	-1.27327e-05	0.000220467	-0.000181625	0.000120142	-0.000238344	-0.000302459	-0.000141973	0.000281784	7.41756e-05
	7630.25	0.000281731	-8.29981e-05	-0.000271042	-0.000148398	-0.000155555	-0.000135243	-0.000139975	-0.00050927	0.000209283	-0.000269981	-1.8172e-05	-0.000303341	-0.000252344	-1.24543e-05	-0.000183104	-7.45466e-05	-0.000189165	-0.000113419	3.99356e-05	-0.000312748	0.00028072	-0.00016365	-0.000376098	-6.70994e-05	-0.000205885	-0.000173855	0.000171122	-8.57948e-05	-0.000376263	-4.70588e-05	-0.000273511	0.000287327	-9.06747e-05	0.000118422	0.000186844	-0.000721824	-0.000197977	-0.000279969	0.000205581	-6.93508e-05	0.000273041	-0.000170579	0.000108808	-0.000284366	-0.000289853	-0.000156532	0.00023684	0.000126304
	7630.35	0.000208646	-3.84803e-05	-0.000306142	-0.000126224	-0.000157857	-0.000166756	-0.000166872	-0.000502241	0.000128401	-0.000197926	6.12857e-06	-0.000281226	-0.000233581	-1.82965e-05	-9.0997e-05	-0.000127368	-0.000149479	-3.28341e-05	3.64739e-05	-0.000294436	0.000265074	-0.000123862	-0.000280191	-7.24113e-05	-0.000272494	-0.000255647	0.000159305	-0.000115052	-0.000354122	-6.60685e-05	-0.000278498	0.000315217	-0.000129519	0.000136802	0.000168368	-0.000726105	-0.000202874	-0.000261445	0.000164514	-0.000124018	0.000314177	-0.000126481	9.89297e-05	-0.000315834	-0.000277139	-0.000144895	0.000157605	0.000156021
	7630.45	0.000119448	7.51052e-06	-0.00030388	-9.06805e-05	-0.000158609	-0.000190211	-0.000170739	-0.000469869	4.8366e-05	-0.000120265	1.01864e-05	-0.000252028	-0.000198991	-2.02364e-05	7.18566e-07	-0.000194649	-0.000104535	4.37797e-05	2.77279e-05	-0.000245381	0.000218903	-5.70354e-05	-0.000152528	-6.41781e-05	-0.000344203	-0.000315395	0.000111974	-0.000113977	-0.00033579	-8.32195e-05	-0.000270212	0.000337736	-0.000144534	0.000143756	0.000134939	-0.000694941	-0.000189792	-0.000216912	0.000117289	-0.000166849	0.000331279	-4.59342e-05	8.66265e-05	-0.000329129	-0.000267075	-0.000105816	6.01998e-05	0.000159783
	7630.55	2.59611e-05	4.84667e-05	-0.000263658	-5.65205e-05	-0.000155975	-0.000203523	-0.000151326	-0.000416752	-1.74897e-05	-4.75763e-05	-9.88545e-06	-0.000215399	-0.000151511	-1.97682e-05	7.54373e-05	-0.000263698	-5.60066e-05	0.000107082	1.45476e-05	-0.000181041	0.000147125	2.61554e-05	-6.32499e-06	-4.67649e-05	-0.000409906	-0.000340007	3.87014e-05	-8.72515e-05	-0.000327294	-9.69369e-05	-0.000252984	0.000349719	-0.000126806	0.000145056	8.80748e-05	-0.000623538	-0.000161842	-0.000155882	7.60222e-05	-0.000186486	0.000310784	5.93548e-05	6.96763e-05	-0.000322027	-0.000264315	-4.71159e-05	-3.23548e-05	0.000134555
	7630.65	-6.03233e-05	7.59858e-05	-0.000196562	-3.49488e-05	-0.000149099	-0.000200792	-0.000114706	-0.000347246	-6.27349e-05	1.204e-05	-4.97514e-05	-0.000173169	-9.83248e-05	-1.69821e-05	0.000121735	-0.000322474	-5.37942e-06	0.000152509	-3.34669e-06	-0.000118562	5.85486e-05	0.000110482	0.00014449	-2.60555e-05	-0.000457256	-0.000326327	-4.36822e-05	-4.58834e-05	-0.000332197	-0.000105874	-0.000231464	0.000345944	-7.55744e-05	0.000149495	2.91448e-05	-0.00051485	-0.000127808	-9.1814e-05	5.03038e-05	-0.000176472	0.000249642	0.000171302	4.83215e-05	-0.000296619	-0.000271153	1.85717e-05	-0.000100328	8.45086e-05
	7630.75	-0.000131665	8.12528e-05	-0.000121533	-3.11313e-05	-0.000140265	-0.000174117	-7.21868e-05	-0.000265715	-8.90722e-05	5.16914e-05	-9.93114e-05	-0.000129799	-5.05544e-05	-1.20115e-05	0.00013488	-0.000361875	4.2595e-05	0.000179087	-2.51667e-05	-7.1103e-05	-3.61116e-05	0.000179331	0.000286275	-7.22369e-06	-0.000475772	-0.00028236	-0.000117818	-2.93214e-06	-0.000351025	-0.000108241	-0.000208218	0.000323939	4.16929e-07	0.000164072	-3.7959e-05	-0.000379529	-9.89399e-05	-3.9123e-05	4.45707e-05	-0.000136875	0.000156904	0.000271698	2.46981e-05	-0.000259075	-0.000285851	7.77848e-05	-0.000131763	2.22717e-05
	7630.85	-0.000185074	5.80043e-05	-5.89424e-05	-4.44044e-05	-0.000134286	-0.000118305	-3.65151e-05	-0.000177407	-0.000103151	6.52075e-05	-0.000147829	-9.10497e-05	-2.06943e-05	-6.76743e-06	0.000115692	-0.000376105	7.89967e-05	0.00018732	-4.67534e-05	-4.37705e-05	-0.00012625	0.000218398	0.000405282	6.68188e-06	-0.000458926	-0.000224911	-0.000172399	3.14144e-05	-0.000381249	-0.000101853	-0.000182424	0.000285616	8.42213e-05	0.0001896	-0.00010462	-0.000232458	-8.4401e-05	-1.03161e-05	5.78518e-05	-7.42925e-05	5.05577e-05	0.00034636	2.42074e-06	-0.000218315	-0.000303616	0.000120017	-0.000125187	-3.31731e-05
	7630.95	-0.00022116	5.68464e-06	-2.45233e-05	-6.95954e-05	-0.00013585	-3.57079e-05	-1.70086e-05	-8.87205e-05	-0.000111903	4.95469e-05	-0.000188066	-6.17296e-05	-1.83282e-05	-5.18912e-06	6.94382e-05	-0.00036239	9.37941e-05	0.000178856	-6.09399e-05	-3.34122e-05	-0.000203355	0.000219844	0.000488132	1.47994e-05	-0.000405504	-0.000174289	-0.00020469	5.29147e-05	-0.000417292	-8.49808e-05	-0.000150588	0.000237479	0.000154987	0.000219068	-0.00015845	-8.81225e-05	-8.73549e-05	-1.26063e-05	8.48384e-05	-8.25309e-08	-4.828e-05	0.000386555	-1.41891e-05	-0.000183285	-0.000319896	0.000140338	-9.03556e-05	-6.27596e-05
	7631.05	-0.000241874	-6.91733e-05	-2.5364e-05	-9.92118e-05	-0.00014677	6.2531e-05	-1.66688e-05	-6.43705e-06	-0.000119062	7.39275e-06	-0.000217625	-4.39655e-05	-4.61971e-05	-1.16755e-05	5.7094e-06	-0.00032107	8.04523e-05	0.000157009	-6.09719e-05	-3.21937e-05	-0.000261928	0.000185149	0.000523313	1.77727e-05	-0.000320259	-0.000147653	-0.000218328	6.31179e-05	-0.000451418	-5.75636e-05	-0.000108793	0.000189133	0.000194169	0.000239788	-0.000187088	4.18909e-05	-0.00010394	-4.53509e-05	0.000117581	7.28347e-05	-0.000121738	0.000388449	-2.17142e-05	-0.000158917	-0.000332836	0.000139266	-4.56388e-05	-5.50936e-05
	7631.15	-0.000249188	-0.000154046	-5.91003e-05	-0.00012609	-0.000164656	0.000159872	-3.24041e-05	6.32568e-05	-0.000124485	-5.30801e-05	-0.000237646	-3.68686e-05	-9.83597e-05	-2.89365e-05	-6.14185e-05	-0.000256321	3.94093e-05	0.000127129	-4.44479e-05	-3.23362e-05	-0.000298917	0.000125033	0.000503699	1.71148e-05	-0.000214007	-0.0001541	-0.000219023	6.59905e-05	-0.000475028	-2.26459e-05	-5.48693e-05	0.000149993	0.000190854	0.000238573	-0.000182493	0.000148589	-0.000125499	-0.000100293	0.000147722	0.000132713	-0.000159836	0.000352613	-1.92379e-05	-0.000143725	-0.000343048	0.000120148	-1.19655e-05	-1.0872e-05
	7631.25	-0.000245067	-0.000234117	-0.000116473	-0.000145481	-0.000183959	0.000240217	-5.69859e-05	0.000114971	-0.000125496	-0.000121593	-0.00025056	-3.784e-05	-0.000161784	-5.64702e-05	-0.000115145	-0.000175977	-2.12212e-05	9.57934e-05	-1.47625e-05	-2.93199e-05	-0.000312637	5.59734e-05	0.000428441	1.46885e-05	-0.0001016	-0.000193184	-0.000211304	6.33032e-05	-0.000479138	1.30255e-05	1.11723e-05	0.000124876	0.000143542	0.00020648	-0.000143202	0.00022475	-0.000142505	-0.00016522	0.000168835	0.000170041	-0.0001619	0.000283935	-8.9734e-06	-0.000131188	-0.000351925	8.63757e-05	-5.74575e-06	5.89021e-05
	7631.35	-0.000231768	-0.000296788	-0.000185112	-0.000155451	-0.000198877	0.000292066	-8.10896e-05	0.000143609	-0.000118804	-0.000189063	-0.00025837	-4.46931e-05	-0.000220558	-8.95918e-05	-0.000140347	-9.06522e-05	-8.75481e-05	6.8818e-05	2.01339e-05	-2.27903e-05	-0.000302985	-4.83895e-06	0.000304404	1.17494e-05	1.51913e-06	-0.000256104	-0.000198141	5.19536e-05	-0.000455199	4.03753e-05	8.75472e-05	0.000110945	5.91876e-05	0.000141145	-7.45753e-05	0.000264939	-0.000148679	-0.000228355	0.000177102	0.000177255	-0.000135148	0.000191771	3.78382e-06	-0.000114037	-0.000359921	4.05944e-05	-3.42247e-05	0.0001386
	7631.45	-0.000214156	-0.000332458	-0.000247961	-0.000156145	-0.000206514	0.000305512	-9.46861e-05	0.000142025	-0.00010376	-0.000244381	-0.000262081	-5.74848e-05	-0.00025752	-0.00011794	-0.000129704	-2.01009e-05	-0.000140445	5.05652e-05	4.67083e-05	-1.75403e-05	-0.000275757	-4.14793e-05	0.000156668	6.8696e-06	7.40531e-05	-0.000324547	-0.000184742	2.53781e-05	-0.000401882	4.82725e-05	0.000163648	9.83016e-05	-4.25174e-05	5.18951e-05	5.11919e-06	0.00026405	-0.000144966	-0.000277535	0.000168616	0.000148317	-9.59503e-05	9.59283e-05	8.92089e-06	-9.14363e-05	-0.000365355	-1.13152e-05	-9.25899e-05	0.000206481
	7631.55	-0.000194947	-0.000343731	-0.000293763	-0.000147051	-0.000207993	0.000281345	-9.17132e-05	0.000109247	-8.00607e-05	-0.000281734	-0.000260026	-7.69402e-05	-0.000265079	-0.000131548	-8.88433e-05	2.4946e-05	-0.00017048	4.22833e-05	5.78801e-05	-1.85098e-05	-0.000238981	-5.1148e-05	7.31945e-06	-2.3536e-06	0.000109605	-0.000384249	-0.000174809	-2.13331e-05	-0.000322742	3.31428e-05	0.000234421	7.63481e-05	-0.000144115	-5.04242e-05	8.14195e-05	0.000228112	-0.00013761	-0.000308838	0.000141497	8.38149e-05	-5.83503e-05	1.09986e-05	-1.79677e-06	-6.59745e-05	-0.000362364	-6.37086e-05	-0.000169624	0.000254281
	7631.65	-0.00017642	-0.00033925	-0.00031317	-0.000126512	-0.00020612	0.000223657	-7.12783e-05	4.82402e-05	-5.0255e-05	-0.000296272	-0.000249255	-0.000103061	-0.000241867	-0.00012361	-3.21383e-05	3.7023e-05	-0.000176766	4.41186e-05	5.20811e-05	-3.06114e-05	-0.000201685	-4.08717e-05	-0.00012237	-1.86695e-05	0.000107024	-0.000425868	-0.00017143	-8.84118e-05	-0.000229331	-4.15643e-06	0.000293255	3.91874e-05	-0.000228672	-0.000153422	0.000140557	0.000170208	-0.000135249	-0.000322284	9.37571e-05	-1.03154e-05	-3.33851e-05	-5.20142e-05	-3.37889e-05	-4.42727e-05	-0.000342847	-0.000109596	-0.00025199	0.000279847
	7631.75	-0.000160174	-0.000330422	-0.000300333	-9.32136e-05	-0.000202189	0.000140544	-3.87878e-05	-3.24279e-05	-2.01614e-05	-0.000287316	-0.000227236	-0.000133175	-0.000192669	-9.43463e-05	2.27647e-05	1.48343e-05	-0.000166202	5.44623e-05	3.45169e-05	-5.62564e-05	-0.000169944	-2.52278e-05	-0.000217204	-4.32091e-05	7.10847e-05	-0.000447224	-0.000175148	-0.000169746	-0.00013883	-5.83272e-05	0.000332761	-1.24673e-05	-0.000282335	-0.000246165	0.000172405	0.000109326	-0.000145078	-0.000321025	2.52047e-05	-0.000121958	-2.69175e-05	-8.91791e-05	-8.58015e-05	-3.31048e-05	-0.000299803	-0.000143237	-0.000327291	0.000285174
	7631.85	-0.00014741	-0.000327496	-0.00025517	-4.85203e-05	-0.00019401	4.4204e-05	-5.41284e-06	-0.000118994	2.92941e-06	-0.000261202	-0.000192701	-0.000162041	-0.000127233	-5.23433e-05	6.07195e-05	-3.47163e-05	-0.000149841	6.90267e-05	1.51248e-05	-9.29601e-05	-0.000144397	-2.09435e-05	-0.000271466	-7.46336e-05	1.29278e-05	-0.000452498	-0.000183507	-0.000253356	-6.87192e-05	-0.000119882	0.000346683	-7.21732e-05	-0.000296998	-0.000321486	0.000173143	6.47346e-05	-0.000169591	-0.000309239	-6.06346e-05	-0.000234059	-3.84551e-05	-0.000104393	-0.00014835	-3.60459e-05	-0.000230502	-0.000162608	-0.000386614	0.00027389
	7631.95	-0.000139608	-0.000335778	-0.000183929	2.18928e-06	-0.000176341	-5.11691e-05	1.4335e-05	-0.000195618	1.34202e-05	-0.000229841	-0.000145985	-0.000183796	-5.75404e-05	-1.20458e-05	7.27096e-05	-9.73856e-05	-0.000138737	8.12585e-05	3.66022e-06	-0.000132985	-0.000121449	-4.04018e-05	-0.000288489	-0.00010968	-5.21574e-05	-0.000448644	-0.000192988	-0.000324026	-3.14861e-05	-0.000176521	0.000331895	-0.00012906	-0.000272323	-0.000376055	0.000145843	4.81804e-05	-0.000205005	-0.000289802	-0.000155636	-0.000327596	-6.1488e-05	-0.000106505	-0.000206403	-5.25288e-05	-0.000138253	-0.000169793	-0.00042632	0.000249597
	7632.05	-0.000138254	-0.000353555	-9.72777e-05	5.03659e-05	-0.00014321	-0.000132384	6.98825e-06	-0.000248914	9.78016e-06	-0.000206039	-8.97023e-05	-0.000194207	5.31936e-06	1.21592e-05	5.70567e-05	-0.000155012	-0.000141365	8.39617e-05	5.07605e-06	-0.000165511	-9.70522e-05	-8.71718e-05	-0.000277348	-0.000144316	-0.000109284	-0.000441555	-0.000201461	-0.000367677	-3.13261e-05	-0.000215906	0.000290436	-0.000169027	-0.000216281	-0.000408834	9.89415e-05	5.90468e-05	-0.000242528	-0.00026409	-0.000247658	-0.000384965	-8.59239e-05	-0.0001051	-0.000244719	-7.84268e-05	-3.24219e-05	-0.000169966	-0.00044827	0.000215969
	7632.15	-0.000143583	-0.000372989	-7.19506e-06	8.66168e-05	-9.12434e-05	-0.000189858	-3.42462e-05	-0.00027202	-5.53322e-06	-0.000199262	-2.95223e-05	-0.000192422	5.32094e-05	1.26749e-05	1.88933e-05	-0.000190884	-0.000162093	7.12645e-05	1.73034e-05	-0.000180581	-7.07885e-05	-0.000154872	-0.000248701	-0.000174809	-0.000149159	-0.00043419	-0.000209432	-0.000375967	-6.32171e-05	-0.000229551	0.000230749	-0.000177638	-0.000143102	-0.000419693	4.33871e-05	8.50401e-05	-0.000272408	-0.000234099	-0.000323019	-0.000393886	-0.000102508	-0.00010689	-0.000253041	-0.000107514	7.2627e-05	-0.000169672	-0.000458596	0.000177262
	7632.25	-0.00015361	-0.000383855	7.54221e-05	0.000103267	-2.23203e-05	-0.000219084	-0.000105246	-0.000266312	-2.84057e-05	-0.000214162	2.61982e-05	-0.000181758	8.14039e-05	-7.8144e-06	-3.20614e-05	-0.000195203	-0.000199776	4.02708e-05	3.20896e-05	-0.000173033	-4.77651e-05	-0.000229656	-0.000211842	-0.000198612	-0.000171333	-0.000427139	-0.000219827	-0.000349289	-0.000114562	-0.000216408	0.000166733	-0.000145472	-6.86225e-05	-0.00040922	-1.04654e-05	0.000108187	-0.000288061	-0.000204403	-0.000370635	-0.000351918	-0.000107356	-0.000113914	-0.00022927	-0.000133935	0.000159905	-0.000174634	-0.000465254	0.000137823
	7632.35	-0.000164892	-0.00037756	0.00014655	9.74868e-05	6.06478e-05	-0.000220845	-0.00019477	-0.000237978	-5.59547e-05	-0.000251301	7.21789e-05	-0.000167138	8.9893e-05	-3.90367e-05	-8.70365e-05	-0.000166679	-0.000248759	-9.19249e-06	4.0392e-05	-0.000142626	-3.46634e-05	-0.000298432	-0.000170419	-0.000215183	-0.000183238	-0.000418889	-0.00023635	-0.000293787	-0.000171906	-0.000181919	0.000111258	-7.01348e-05	-6.42973e-07	-0.000377286	-5.72602e-05	0.000115319	-0.000287004	-0.000179026	-0.000387173	-0.000265019	-0.000103214	-0.000123556	-0.000177209	-0.000155413	0.000219082	-0.000187658	-0.000473892	9.91803e-05
	7632.45	-0.00017539	-0.000349414	0.000200392	6.84919e-05	0.000148559	-0.000198339	-0.000285033	-0.000195158	-8.59482e-05	-0.00030818	0.000103266	-0.000154396	7.88748e-05	-6.81777e-05	-0.000138306	-0.000111395	-0.000298394	-7.3389e-05	3.48342e-05	-9.39732e-05	-3.84813e-05	-0.000348174	-0.000125771	-0.000224469	-0.000194323	-0.000407749	-0.000262067	-0.000221002	-0.000222952	-0.000137176	7.55428e-05	3.98239e-05	5.56426e-05	-0.000324618	-9.4033e-05	0.000100483	-0.000268617	-0.000162177	-0.000374952	-0.000148968	-9.88078e-05	-0.000131135	-0.000107058	-0.000173756	0.000241419	-0.000210031	-0.000485799	6.04433e-05
	7632.55	-0.000186148	-0.000301681	0.00022942	1.87129e-05	0.000225928	-0.000159285	-0.000356487	-0.000146988	-0.000114811	-0.000377162	0.000117433	-0.000147861	5.06026e-05	-8.46545e-05	-0.000180713	-4.33608e-05	-0.000334569	-0.000142448	1.4608e-05	-3.62301e-05	-6.10097e-05	-0.000369265	-7.77887e-05	-0.000226072	-0.000210528	-0.000391312	-0.000297172	-0.000147077	-0.000259383	-9.61349e-05	6.4089e-05	0.000163476	9.74146e-05	-0.000255346	-0.000120034	6.76868e-05	-0.000234157	-0.000154565	-0.000343656	-2.8571e-05	-0.000106191	-0.000132402	-3.53526e-05	-0.00019499	0.000224645	-0.000242416	-0.00049748	1.8304e-05
	7632.65	-0.000199721	-0.000243678	0.00022769	-4.72226e-05	0.000276585	-0.000115119	-0.000396521	-0.000101126	-0.000137661	-0.00044671	0.000117448	-0.000147872	1.04901e-05	-8.45206e-05	-0.000213465	2.05212e-05	-0.000345153	-0.000202373	-1.29733e-05	2.13433e-05	-9.56933e-05	-0.000358705	-2.56805e-05	-0.000217852	-0.000229979	-0.000365779	-0.000338155	-8.68824e-05	-0.000279172	-6.83699e-05	7.18357e-05	0.000276309	0.000124762	-0.000176025	-0.000136792	2.76507e-05	-0.000186837	-0.00015101	-0.00030743	7.23824e-05	-0.000135209	-0.000126086	2.06579e-05	-0.000226655	0.000175833	-0.000285623	-0.000503165	-3.17226e-05
	7632.75	-0.000216464	-0.000190104	0.000192529	-0.000123823	0.000288128	-7.85554e-05	-0.000402594	-6.3648e-05	-0.000150262	-0.000503646	0.000107903	-0.000151652	-3.35842e-05	-7.0407e-05	-0.000238836	6.57478e-05	-0.000324865	-0.000239224	-3.65886e-05	7.20457e-05	-0.000129647	-0.000319751	2.84654e-05	-0.000195706	-0.000243865	-0.000327579	-0.000378165	-5.04786e-05	-0.000284674	-5.50876e-05	8.73953e-05	0.000356818	0.000137401	-9.45756e-05	-0.000147641	-8.68081e-06	-0.000132877	-0.000143529	-0.000280617	0.000137814	-0.000189345	-0.000115018	4.74042e-05	-0.00027337	0.000108445	-0.000339315	-0.000498502	-9.25627e-05
	7632.85	-0.000232273	-0.000156796	0.000126239	-0.000204724	0.000256066	-5.96925e-05	-0.000381531	-3.86815e-05	-0.000151715	-0.000536149	9.24903e-05	-0.000155774	-7.297e-05	-4.87051e-05	-0.000260253	8.45899e-05	-0.000278368	-0.00024522	-4.69434e-05	0.000111962	-0.000147971	-0.000260851	7.82228e-05	-0.000155431	-0.000241346	-0.000275399	-0.000408828	-4.08718e-05	-0.000279675	-4.9325e-05	9.85973e-05	0.000390204	0.000132322	-1.8683e-05	-0.000157532	-3.40661e-05	-8.0966e-05	-0.000126433	-0.000274129	0.000162974	-0.000263673	-0.000105332	3.89599e-05	-0.000333262	3.75345e-05	-0.000399727	-0.00048296	-0.000163485
	7632.95	-0.000239589	-0.000155237	3.6547e-05	-0.000281918	0.000185432	-6.24998e-05	-0.00034623	-2.70657e-05	-0.0001456	-0.000536425	7.27393e-05	-0.000158099	-0.000100948	-2.65399e-05	-0.000280814	7.75078e-05	-0.000219372	-0.000223453	-4.15083e-05	0.000138374	-0.000138808	-0.000193894	0.000114684	-9.57111e-05	-0.000215025	-0.000210866	-0.000423685	-5.35831e-05	-0.000267449	-4.00079e-05	9.75785e-05	0.000369954	0.00010456	4.52092e-05	-0.000172237	-4.5839e-05	-3.96372e-05	-9.97293e-05	-0.000292719	0.000154207	-0.000344969	-0.000104386	-1.33202e-06	-0.000396733	-2.49448e-05	-0.000459717	-0.000460221	-0.00023951
	7633.05	-0.000230575	-0.000188709	-6.38383e-05	-0.000345476	8.98623e-05	-8.39007e-05	-0.000310918	-2.57974e-05	-0.00013851	-0.000501879	4.78445e-05	-0.000157898	-0.00011494	-9.74372e-06	-0.000302152	5.1365e-05	-0.000165466	-0.000187799	-2.5821e-05	0.000148526	-9.83606e-05	-0.000131911	0.000129824	-2.02569e-05	-0.000164267	-0.000138249	-0.000421721	-7.85247e-05	-0.000250511	-1.7101e-05	8.35825e-05	0.000298529	5.10786e-05	9.18071e-05	-0.000196621	-4.53863e-05	-1.45819e-05	-6.90516e-05	-0.000333385	0.000125324	-0.000414118	-0.000118031	-6.28176e-05	-0.000448444	-7.23057e-05	-0.000511543	-0.00043686	-0.000312522
	7633.15	-0.000199938	-0.000252334	-0.000158829	-0.000384503	-1.17176e-05	-0.000115559	-0.00028603	-2.9911e-05	-0.000136987	-0.000433867	1.55273e-05	-0.000154604	-0.000116211	-1.78209e-06	-0.000323176	1.59042e-05	-0.000131234	-0.000157226	-1.04968e-05	0.000140091	-3.34525e-05	-8.6199e-05	0.000119085	6.33073e-05	-9.49118e-05	-6.36877e-05	-0.000408165	-0.00010394	-0.000231145	2.51202e-05	6.24785e-05	0.000185908	-2.58154e-05	0.000116648	-0.000232707	-3.65848e-05	-7.78766e-06	-4.2934e-05	-0.000385851	9.20456e-05	-0.000450806	-0.000148265	-0.000131785	-0.000472144	-0.000102315	-0.000549639	-0.000419667	-0.000373948
	7633.25	-0.000146494	-0.000335643	-0.000231605	-0.000389191	-9.99606e-05	-0.00014704	-0.000274748	-3.57425e-05	-0.000144903	-0.000336483	-2.55381e-05	-0.000146741	-0.000107592	-3.51405e-06	-0.000339138	-1.98376e-05	-0.000123463	-0.000147814	-5.42604e-06	0.000113097	3.97e-05	-6.37248e-05	8.23491e-05	0.000146439	-1.73031e-05	5.87146e-06	-0.000391614	-0.0001207	-0.000211778	8.60182e-05	4.3118e-05	4.68488e-05	-0.000117581	0.00011652	-0.000278602	-2.36507e-05	-1.82451e-05	-2.95145e-05	-0.00043522	6.6892e-05	-0.000439952	-0.000192367	-0.000194673	-0.000456424	-0.000115281	-0.000571182	-0.000412642	-0.000417481
	7633.35	-7.95763e-05	-0.000419316	-0.000264207	-0.000355567	-0.000155266	-0.000168046	-0.000274301	-4.36611e-05	-0.000162498	-0.000226797	-7.04906e-05	-0.000133534	-9.36902e-05	-1.41599e-05	-0.000342574	-4.84337e-05	-0.000140964	-0.000168181	-1.5554e-05	7.35015e-05	9.35356e-05	-6.77506e-05	2.61736e-05	0.000214619	4.84792e-05	5.84766e-05	-0.000381232	-0.000124916	-0.000197063	0.000150857	3.23719e-05	-9.11762e-05	-0.000204421	9.02821e-05	-0.000325993	-1.20012e-05	-4.21558e-05	-3.56187e-05	-0.000463811	5.69883e-05	-0.000381547	-0.00024128	-0.000235892	-0.000402635	-0.00011376	-0.000574871	-0.000416314	-0.000438772
	7633.45	-7.87674e-06	-0.000488615	-0.000250804	-0.000287199	-0.000174165	-0.000174193	-0.000275356	-5.61519e-05	-0.000185688	-0.000118272	-0.000111725	-0.000112178	-7.72026e-05	-3.01224e-05	-0.000327264	-6.84921e-05	-0.000173675	-0.000214415	-3.59646e-05	3.10592e-05	0.000111283	-9.24381e-05	-4.08915e-05	0.000263666	9.01193e-05	9.31934e-05	-0.000376877	-0.00011786	-0.000187373	0.000204327	3.04132e-05	-0.000210429	-0.000270802	4.26353e-05	-0.000365982	-3.74215e-06	-7.23142e-05	-6.02481e-05	-0.000462392	6.21801e-05	-0.000289407	-0.000286441	-0.000246926	-0.00032117	-0.000102025	-0.000560873	-0.000424127	-0.000439262
	7633.55	5.74589e-05	-0.000530347	-0.000193118	-0.000194428	-0.000161981	-0.000165553	-0.00026868	-7.58678e-05	-0.000208474	-2.77265e-05	-0.00013952	-8.02425e-05	-6.12104e-05	-4.77234e-05	-0.000290658	-8.17354e-05	-0.000210087	-0.000276001	-5.70749e-05	-3.12684e-06	8.5229e-05	-0.000129286	-0.00010868	0.000291195	9.82552e-05	0.000113784	-0.000371007	-0.00010214	-0.000181112	0.000229561	3.222e-05	-0.000296099	-0.000302668	-1.75035e-05	-0.000388177	-5.44274e-07	-0.000100816	-9.83759e-05	-0.00042918	7.83589e-05	-0.000187076	-0.000319286	-0.000223656	-0.000229344	-8.53023e-05	-0.000530061	-0.000426267	-0.000421048
	7633.65	0.000104904	-0.00053609	-0.000100929	-9.17161e-05	-0.000129311	-0.000145523	-0.000247794	-0.000102549	-0.000224798	2.82842e-05	-0.000146274	-3.64554e-05	-4.92564e-05	-6.47996e-05	-0.000234661	-9.13638e-05	-0.000241528	-0.000338691	-6.88478e-05	-2.09186e-05	1.92485e-05	-0.000169495	-0.000166633	0.00029651	6.92939e-05	0.000127027	-0.000351922	-7.92117e-05	-0.000175341	0.000213871	3.12925e-05	-0.000339226	-0.000290816	-7.71634e-05	-0.000383182	-3.39499e-06	-0.000122612	-0.000143787	-0.000368993	9.98034e-05	-0.000100234	-0.000332078	-0.000169003	-0.000146496	-6.90816e-05	-0.000485712	-0.000412247	-0.000384821
	7633.75	0.000125213	-0.000505603	9.03084e-06	6.62731e-06	-8.75701e-05	-0.000119526	-0.000210073	-0.000131561	-0.000230883	3.87328e-05	-0.000130411	1.86357e-05	-4.45652e-05	-8.18504e-05	-0.000164699	-0.00010025	-0.000264772	-0.00038751	-6.34873e-05	-2.11084e-05	-7.2361e-05	-0.00020564	-0.000205411	0.000280856	7.49642e-06	0.000139287	-0.00030951	-4.94736e-05	-0.00016701	0.000153872	2.33837e-05	-0.000338486	-0.000234441	-0.000121972	-0.000346728	-1.15334e-05	-0.000138625	-0.000191803	-0.00029029	0.000121049	-4.8422e-05	-0.000319431	-9.42167e-05	-8.77081e-05	-5.82554e-05	-0.000434722	-0.000374685	-0.000328839
	7633.85	0.000113787	-0.000447994	0.000116297	8.96414e-05	-4.63035e-05	-9.41752e-05	-0.000157054	-0.000155502	-0.000227044	2.18494e-06	-9.74868e-05	8.18174e-05	-4.90922e-05	-0.000101857	-8.87261e-05	-0.000109646	-0.000281858	-0.000410475	-3.64448e-05	-1.0576e-05	-0.000169301	-0.000232731	-0.000218339	0.000247322	-7.52695e-05	0.000153367	-0.00024089	-1.49158e-05	-0.000154178	5.75563e-05	8.1403e-06	-0.000299464	-0.000142568	-0.000141333	-0.000283751	-2.21783e-05	-0.00015547	-0.000239649	-0.000201934	0.000137397	-3.92166e-05	-0.000280899	-1.64137e-05	-5.88758e-05	-5.63485e-05	-0.000387147	-0.000313385	-0.000250177
	7633.95	7.2393e-05	-0.000379716	0.000201251	0.000150703	-1.34747e-05	-7.65219e-05	-9.38441e-05	-0.000167975	-0.000217351	-7.20034e-05	-5.82699e-05	0.000146515	-6.25097e-05	-0.000128151	-1.66731e-05	-0.000119442	-0.000297128	-0.000402139	1.28169e-05	-1.43645e-06	-0.000250494	-0.000248255	-0.000202646	0.000200701	-0.000162053	0.000167916	-0.00015288	1.83514e-05	-0.000136775	-5.76548e-05	-1.16323e-05	-0.000233521	-3.20279e-05	-0.000133547	-0.000209282	-3.17109e-05	-0.000180913	-0.000285203	-0.000111449	0.000144798	-6.65412e-05	-0.000223934	4.68869e-05	-5.53249e-05	-6.48928e-05	-0.00035395	-0.000237062	-0.000147692
	7634.05	9.06178e-06	-0.00031915	0.000250276	0.000186947	4.19539e-06	-7.22883e-05	-2.77117e-05	-0.000166981	-0.000206959	-0.000166469	-2.5256e-05	0.0002026	-8.16194e-05	-0.00016162	4.06672e-05	-0.00012974	-0.000313361	-0.00036531	7.98509e-05	-5.44397e-06	-0.000299099	-0.000251363	-0.000160579	0.000146128	-0.000235514	0.000178845	-5.98018e-05	4.05988e-05	-0.000116701	-0.000170631	-3.19665e-05	-0.000156483	7.76222e-05	-0.000107446	-0.000143699	-3.72569e-05	-0.000218031	-0.000326306	-2.49302e-05	0.000140688	-0.000114151	-0.000164681	8.30454e-05	-6.41166e-05	-8.29277e-05	-0.000343628	-0.000160643	-2.4464e-05
	7634.15	-6.39028e-05	-0.000279945	0.000259545	0.000198072	3.01104e-06	-8.34106e-05	3.3067e-05	-0.000155947	-0.000198832	-0.000260396	-9.05702e-06	0.000237479	-0.000101392	-0.000199674	7.37911e-05	-0.00014218	-0.000329749	-0.000310037	0.000154465	-2.87189e-05	-0.000307307	-0.000242643	-0.000100646	8.72631e-05	-0.000283268	0.000181217	2.14797e-05	4.23041e-05	-9.67627e-05	-0.000263033	-4.94891e-05	-8.63836e-05	0.000169433	-7.90704e-05	-0.000104015	-3.72795e-05	-0.000262228	-0.000360622	5.17212e-05	0.000125256	-0.000163144	-0.000124027	8.68485e-05	-6.91291e-05	-0.00010684	-0.000359129	-9.92051e-05	0.000109965
	7634.25	-0.000133293	-0.000266488	0.000235049	0.000185262	-1.53034e-05	-0.000106755	8.01388e-05	-0.000141666	-0.000191962	-0.000334015	-1.55768e-05	0.000239506	-0.000117822	-0.000237785	7.68907e-05	-0.000159184	-0.000342973	-0.000249727	0.000221893	-6.97149e-05	-0.000279377	-0.000225196	-3.69954e-05	2.57875e-05	-0.000301494	0.000170508	7.62388e-05	1.90706e-05	-7.83277e-05	-0.000323825	-6.21204e-05	-3.89713e-05	0.00023295	-6.48877e-05	-9.63345e-05	-3.1032e-05	-0.000302844	-0.000385217	0.000112386	0.000101418	-0.000199211	-0.000119062	6.05092e-05	-5.74113e-05	-0.00013128	-0.000397159	-6.16715e-05	0.000239206
	7634.35	-0.000192529	-0.00027249	0.000186434	0.000149861	-4.44165e-05	-0.000136278	0.00011055	-0.000128176	-0.000180405	-0.00037629	-4.52656e-05	0.000202211	-0.000130507	-0.000273688	4.92891e-05	-0.00018136	-0.000349009	-0.000190239	0.000272483	-0.00012373	-0.000225601	-0.000202839	2.04286e-05	-4.12521e-05	-0.000293732	0.000143065	9.8799e-05	-2.72562e-05	-5.70604e-05	-0.00035271	-6.86519e-05	-1.80921e-05	0.000270709	-7.38582e-05	-0.00011398	-1.64084e-05	-0.000329106	-0.000396483	0.00015762	7.24431e-05	-0.000216106	-0.000154682	1.04094e-05	-2.14402e-05	-0.000151743	-0.000452862	-4.45677e-05	0.000354774
	7634.45	-0.000234257	-0.000287775	0.00012489	9.38678e-05	-7.44417e-05	-0.000163697	0.000117956	-0.000119	-0.000159061	-0.000377503	-9.44785e-05	0.000124916	-0.00014246	-0.000304366	-6.79599e-06	-0.000203753	-0.000343811	-0.000139667	0.000291356	-0.000181189	-0.000166083	-0.000185518	5.62593e-05	-0.000111653	-0.000267568	9.69069e-05	8.21126e-05	-8.67527e-05	-2.92448e-05	-0.000351499	-6.93767e-05	-2.2629e-05	0.000284735	-0.000109914	-0.00014484	4.67372e-06	-0.000329296	-0.000389055	0.000183972	4.24663e-05	-0.000210367	-0.000222813	-5.1426e-05	3.37457e-05	-0.000164324	-0.000517288	-4.1736e-05	0.000436567
	7634.55	-0.000256502	-0.000299962	5.93939e-05	2.14431e-05	-9.58308e-05	-0.00018289	0.000100312	-0.000113546	-0.000125103	-0.000336406	-0.000155863	1.62538e-05	-0.0001575	-0.000327779	-8.42397e-05	-0.000215404	-0.000323432	-0.000100576	0.000269536	-0.000233595	-0.000121339	-0.000183396	6.00239e-05	-0.000180489	-0.000231096	3.50416e-05	2.57748e-05	-0.000144775	7.643e-06	-0.000326243	-6.6848e-05	-4.22522e-05	0.000281579	-0.000169365	-0.000175354	2.57484e-05	-0.000296519	-0.000358779	0.000191501	1.52598e-05	-0.000181817	-0.000301822	-0.000109819	9.36302e-05	-0.000166975	-0.0005792	-4.34508e-05	0.000471086
	7634.65	-0.00026239	-0.000299434	-4.51487e-06	-6.05471e-05	-0.000102751	-0.000192551	6.08515e-05	-0.000108454	-7.99245e-05	-0.00025904	-0.000221307	-0.00010744	-0.000176468	-0.000342054	-0.000172295	-0.000203303	-0.000285475	-7.07183e-05	0.000206113	-0.000276916	-0.000106644	-0.000201381	2.80874e-05	-0.000240579	-0.00018945	-3.31575e-05	-6.35297e-05	-0.000187382	5.22092e-05	-0.00028382	-6.63345e-05	-6.45242e-05	0.000268135	-0.000243453	-0.000196103	3.6308e-05	-0.000230324	-0.000305131	0.00018225	-6.41424e-06	-0.000133523	-0.00036421	-0.000150837	0.000140161	-0.000159034	-0.000625406	-4.05727e-05	0.000454715
	7634.75	-0.000258556	-0.000282171	-6.38097e-05	-0.000142337	-9.47512e-05	-0.000195866	7.36268e-06	-0.000100639	-2.86941e-05	-0.000156777	-0.00028424	-0.000224851	-0.000196094	-0.000345176	-0.000258029	-0.000158701	-0.000231365	-4.49871e-05	0.000108309	-0.000312316	-0.000129395	-0.000235345	-3.57099e-05	-0.000284876	-0.000144201	-9.3637e-05	-0.000172451	-0.000206267	9.89787e-05	-0.000229969	-7.4851e-05	-8.18391e-05	0.000247432	-0.000320617	-0.00020426	2.55618e-05	-0.000136696	-0.000233054	0.000158186	-2.14409e-05	-7.21134e-05	-0.000385294	-0.000166919	0.000158616	-0.00014091	-0.000643494	-2.677e-05	0.000393714
	7634.85	-0.00025295	-0.000249486	-0.00011641	-0.000212389	-7.69835e-05	-0.000198277	-4.92863e-05	-8.97408e-05	2.17487e-05	-4.46222e-05	-0.000340671	-0.000313236	-0.000211798	-0.000335319	-0.000327532	-8.19057e-05	-0.000166696	-1.73227e-05	-1.06225e-05	-0.000343933	-0.000188514	-0.00027326	-0.000120352	-0.000309337	-9.53334e-05	-0.000131935	-0.000282098	-0.000200877	0.000140343	-0.00016966	-9.82769e-05	-9.36128e-05	0.000217602	-0.000388236	-0.000203057	-1.23543e-05	-2.66327e-05	-0.000152707	0.000120757	-3.03949e-05	-6.77853e-06	-0.000350275	-0.000160179	0.000141981	-0.000113989	-0.000626877	5.29051e-07	0.00030138
	7634.95	-0.000252211	-0.00020631	-0.000159753	-0.000260268	-5.88578e-05	-0.0002049	-9.73674e-05	-7.82951e-05	6.44292e-05	6.10153e-05	-0.000389441	-0.00035335	-0.000221577	-0.000311547	-0.000367883	1.6825e-05	-9.90167e-05	1.6688e-05	-0.00013551	-0.000375094	-0.000274706	-0.000300851	-0.000210155	-0.000314409	-4.4201e-05	-0.000137652	-0.000371264	-0.000176604	0.000168719	-0.00010794	-0.000137891	-0.000103936	0.000174703	-0.000435004	-0.000199158	-7.50124e-05	8.65219e-05	-7.65343e-05	7.12735e-05	-3.49858e-05	5.31456e-05	-0.000258619	-0.000141122	9.17824e-05	-8.01294e-05	-0.000578271	3.95356e-05	0.000192944
	7635.05	-0.000259211	-0.000159425	-0.000189782	-0.000280057	-5.11523e-05	-0.000218133	-0.000127109	-6.97608e-05	9.26245e-05	0.000145	-0.000431357	-0.000335126	-0.000226952	-0.00027553	-0.000370547	0.000120216	-3.49141e-05	5.69077e-05	-0.000253135	-0.000405381	-0.000371337	-0.000307554	-0.000288927	-0.000305034	4.99427e-06	-0.000107128	-0.000421658	-0.000140518	0.000178426	-4.9503e-05	-0.00018862	-0.000116903	0.0001174	-0.0004539	-0.00019898	-0.000152631	0.000189699	-1.52881e-05	1.13163e-05	-3.76117e-05	0.000101002	-0.000124493	-0.00012305	1.69054e-05	-4.07407e-05	-0.000508817	8.42635e-05	8.18354e-05
	7635.15	-0.000271559	-0.000115461	-0.000201014	-0.000272164	-6.27458e-05	-0.000235964	-0.000133068	-6.63453e-05	0.000100543	0.000196091	-0.000466846	-0.000260497	-0.000230498	-0.000233487	-0.000334031	0.000209784	2.22868e-05	9.7754e-05	-0.000354505	-0.000430255	-0.000457474	-0.000288814	-0.000343882	-0.000289047	4.66145e-05	-4.31174e-05	-0.000422555	-9.72037e-05	0.000167062	3.24524e-06	-0.000240003	-0.000132785	4.9574e-05	-0.000443661	-0.000205551	-0.00023312	0.000272092	2.54085e-05	-5.70531e-05	-4.12478e-05	0.000134474	2.81486e-05	-0.000116218	-6.892e-05	4.0817e-06	-0.000432987	0.000125574	-2.1554e-05
	7635.25	-0.000282486	-7.94229e-05	-0.000188675	-0.000243359	-9.77462e-05	-0.000251929	-0.000115407	-6.8342e-05	8.508e-05	0.000208589	-0.000493083	-0.000142406	-0.000233589	-0.000196132	-0.000264324	0.000271636	7.32228e-05	0.000130357	-0.000434939	-0.000443254	-0.000512986	-0.000244889	-0.000367848	-0.000274762	7.61083e-05	4.69999e-05	-0.000372978	-4.78192e-05	0.000135828	5.10705e-05	-0.000278849	-0.000147392	-2.04487e-05	-0.000407759	-0.000217267	-0.000307131	0.000325912	4.67777e-05	-0.000130351	-4.9279e-05	0.000154175	0.000172929	-0.000125539	-0.000150019	5.46505e-05	-0.000363085	0.000152641	-0.0001093
	7635.35	-0.000284866	-5.83636e-05	-0.000154864	-0.000209483	-0.000150718	-0.000257585	-8.34149e-05	-7.57211e-05	4.85306e-05	0.000182289	-0.000502607	-1.29202e-05	-0.000237606	-0.000179086	-0.000181049	0.000294975	0.000116526	0.000143294	-0.000488455	-0.000439894	-0.000522382	-0.00018381	-0.000360632	-0.000270553	8.83299e-05	0.000144166	-0.000288027	2.07437e-06	9.06466e-05	9.14376e-05	-0.00029152	-0.000154412	-7.87324e-05	-0.000357089	-0.000228971	-0.000365893	0.000342308	5.37938e-05	-0.000197833	-6.49945e-05	0.000157613	0.000276709	-0.000151606	-0.000207192	0.000103688	-0.000312419	0.000152816	-0.000170642
	7635.45	-0.000275553	-5.44966e-05	-0.000106024	-0.000184499	-0.000209889	-0.000247417	-4.84279e-05	-8.76061e-05	-1.58539e-06	0.000125878	-0.000488238	0.000104065	-0.000243633	-0.000189414	-0.000100244	0.00028316	0.000155561	0.000133823	-0.000515792	-0.000419846	-0.000485267	-0.000109755	-0.000329829	-0.000277911	8.38e-05	0.000235836	-0.000185156	4.93181e-05	3.7823e-05	0.000124243	-0.000272321	-0.000148821	-0.00011807	-0.000299536	-0.000233963	-0.000409228	0.000322132	5.64251e-05	-0.000250922	-8.85634e-05	0.000141618	0.000330516	-0.00019201	-0.000232265	0.000144822	-0.000281683	0.000122399	-0.000204273
	7635.55	-0.00025738	-6.96743e-05	-5.32596e-05	-0.000179117	-0.00025912	-0.000220906	-2.24526e-05	-0.000104114	-5.44259e-05	5.23134e-05	-0.000446067	0.000188726	-0.000253376	-0.00022706	-3.62642e-05	0.000243326	0.000189812	0.000105114	-0.000517114	-0.000385895	-0.000410718	-2.58356e-05	-0.000286807	-0.000293425	6.41457e-05	0.000308385	-8.40181e-05	8.8145e-05	-1.58544e-05	0.000144143	-0.000223778	-0.000129067	-0.000134797	-0.000242898	-0.000225858	-0.000437877	0.000269114	6.21975e-05	-0.000280651	-0.000116656	0.000100423	0.000335573	-0.000243216	-0.000225246	0.000169363	-0.000268034	6.53964e-05	-0.00021335
	7635.65	-0.000237762	-0.00010378	-9.43389e-06	-0.000197352	-0.000283739	-0.000182304	-1.4247e-05	-0.000125946	-9.77752e-05	-2.35758e-05	-0.000378799	0.000230844	-0.000267216	-0.000283718	2.74462e-06	0.000184767	0.000214034	6.57496e-05	-0.000492622	-0.00034166	-0.000313377	6.5265e-05	-0.000243555	-0.000309959	3.24293e-05	0.000348199	-2.29301e-06	0.000112803	-6.382e-05	0.000141351	-0.000157579	-9.80547e-05	-0.000128874	-0.000195351	-0.000199344	-0.000451637	0.000189398	7.42701e-05	-0.000281521	-0.000143493	3.10844e-05	0.000300379	-0.000299415	-0.000195324	0.000171314	-0.000266562	-5.80684e-06	-0.000206059
	7635.75	-0.000224132	-0.000152934	1.47818e-05	-0.000236268	-0.000277053	-0.000138975	-2.63851e-05	-0.000153231	-0.000120956	-8.92171e-05	-0.000295913	0.000232864	-0.000282006	-0.000344339	1.81314e-05	0.000119223	0.000221015	2.72202e-05	-0.000444009	-0.000289945	-0.000208655	0.000159136	-0.000209575	-0.000318968	-6.61623e-06	0.000344812	4.85083e-05	0.000120751	-0.00010128	0.000106198	-9.19942e-05	-6.20064e-05	-0.000103703	-0.00016511	-0.000151492	-0.000449049	9.04316e-05	9.21034e-05	-0.000255378	-0.000164225	-6.093e-05	0.000237476	-0.000351898	-0.000157765	0.000151234	-0.000271353	-7.35071e-05	-0.000193759
	7635.85	-0.000218785	-0.000209323	1.41616e-05	-0.000288778	-0.000243401	-9.94885e-05	-5.47069e-05	-0.000184506	-0.000118027	-0.000138065	-0.000210298	0.000207621	-0.000290817	-0.000391301	1.95844e-05	6.04206e-05	0.000206164	3.0446e-07	-0.000375202	-0.000233202	-0.00010936	0.000247891	-0.000189957	-0.000313677	-4.72317e-05	0.000294333	6.53425e-05	0.000114378	-0.0001264	3.52981e-05	-4.57194e-05	-2.80662e-05	-6.50878e-05	-0.000158448	-8.37568e-05	-0.000428403	-2.01811e-05	0.000113648	-0.000212651	-0.000177867	-0.000160683	0.000160287	-0.000390993	-0.000127476	0.000115646	-0.000277103	-0.000120619	-0.000186643
	7635.95	-0.000216735	-0.000263213	-9.63082e-06	-0.000346697	-0.000195796	-7.19121e-05	-8.96338e-05	-0.000216321	-8.98585e-05	-0.000170342	-0.000133801	0.000172383	-0.00028513	-0.000409977	1.96527e-05	2.13305e-05	0.00017106	-7.97865e-06	-0.000292263	-0.000175186	-2.4454e-05	0.000321316	-0.000184961	-0.000292525	-8.35272e-05	0.000202004	5.36791e-05	0.000100519	-0.000140018	-6.40233e-05	-3.02658e-05	-2.54347e-06	-1.9145e-05	-0.00017661	-3.4105e-06	-0.000389577	-0.000134844	0.000137181	-0.000169925	-0.000187089	-0.000248184	8.10318e-05	-0.000409272	-0.000113682	7.38313e-05	-0.000280303	-0.000135973	-0.000189934
	7636.05	-0.000208192	-0.000306402	-4.84647e-05	-0.000402169	-0.000149874	-6.21851e-05	-0.000118228	-0.000243634	-4.3766e-05	-0.000191075	-7.46731e-05	0.000141693	-0.000258557	-0.000393907	2.70671e-05	9.35335e-06	0.00012339	3.89735e-06	-0.000202386	-0.000121745	4.10051e-05	0.000370506	-0.000191013	-0.000260887	-0.000109938	8.23627e-05	2.51999e-05	8.7539e-05	-0.000144301	-0.000174442	-4.45639e-05	9.43807e-06	2.99587e-05	-0.000213997	7.70387e-05	-0.000335442	-0.0002459	0.000161288	-0.000144151	-0.00019525	-0.000305139	9.13849e-06	-0.00040346	-0.000118337	3.44925e-05	-0.000279203	-0.000116526	-0.000203348
	7636.15	-0.000184815	-0.00033457	-8.96608e-05	-0.000447243	-0.000118065	-7.23911e-05	-0.000126917	-0.000260977	8.82805e-06	-0.000207488	-3.76508e-05	0.000122093	-0.000211435	-0.000347289	4.25272e-05	2.17903e-05	7.35109e-05	3.16845e-05	-0.000113514	-7.98734e-05	8.48421e-05	0.000391693	-0.000202991	-0.000229534	-0.00012118	-4.2915e-05	-6.32142e-06	8.16358e-05	-0.000141933	-0.000274115	-7.50925e-05	3.83287e-06	8.01697e-05	-0.000259098	0.000142708	-0.000272592	-0.000345483	0.000183344	-0.000146069	-0.000203089	-0.000320618	-4.95897e-05	-0.000374858	-0.000137386	3.22792e-06	-0.000272896	-6.74293e-05	-0.000223546
	7636.25	-0.000145857	-0.000346926	-0.000119899	-0.000473372	-0.00010634	-9.99377e-05	-0.000105031	-0.000263824	5.58356e-05	-0.000226432	-2.46069e-05	0.00011119	-0.000153372	-0.000282308	5.86609e-05	4.54976e-05	2.97895e-05	6.69305e-05	-3.41423e-05	-5.51876e-05	0.000106457	0.00038789	-0.000216506	-0.000210494	-0.000112473	-0.000150175	-2.97326e-05	8.47289e-05	-0.000136264	-0.000344301	-0.000101889	-2.14559e-05	0.000130122	-0.00029831	0.000181245	-0.000210289	-0.000426003	0.000198556	-0.000176473	-0.000207214	-0.000294016	-9.31572e-05	-0.000328685	-0.000163118	-1.83821e-05	-0.000260764	-9.63799e-07	-0.000246403
	7636.35	-9.47182e-05	-0.000343345	-0.000131267	-0.000473079	-0.000112539	-0.000140008	-4.42048e-05	-0.000248197	9.27019e-05	-0.000252233	-3.27213e-05	0.000101669	-9.4508e-05	-0.00020559	6.62927e-05	6.56368e-05	-6.61262e-06	0.000103696	3.54063e-05	-4.67217e-05	0.000108422	0.000367287	-0.000228365	-0.000210312	-7.79836e-05	-0.00022762	-4.00656e-05	9.65598e-05	-0.000129676	-0.000378598	-0.000108036	-6.62994e-05	0.000183521	-0.000322748	0.000191083	-0.000151182	-0.000485808	0.00020343	-0.000229228	-0.000200496	-0.00022995	-0.000124814	-0.000266892	-0.000187724	-3.11445e-05	-0.000240702	7.32375e-05	-0.000268067
	7636.45	-4.4405e-05	-0.000322591	-0.000121813	-0.000440683	-0.000132419	-0.000184121	5.34714e-05	-0.000213308	0.000113788	-0.00028436	-5.78135e-05	8.52094e-05	-5.22843e-05	-0.000126928	5.42775e-05	6.58137e-05	-3.71775e-05	0.000131467	8.90432e-05	-5.24072e-05	9.05612e-05	0.000338302	-0.000235604	-0.000233108	-1.60528e-05	-0.000264213	-3.7206e-05	0.00011305	-0.000126146	-0.000374617	-8.39121e-05	-0.000125729	0.000237947	-0.000327501	0.00017384	-0.000101859	-0.000518926	0.000193074	-0.000291984	-0.000177135	-0.000143081	-0.000147685	-0.000197208	-0.000203202	-3.42942e-05	-0.000215181	0.000137382	-0.000283238
	7636.55	-7.34431e-06	-0.00028182	-9.77325e-05	-0.000377854	-0.000158966	-0.000221351	0.000175721	-0.000162238	0.000118522	-0.000317451	-9.08282e-05	5.72836e-05	-3.87125e-05	-5.17692e-05	1.79564e-05	3.78386e-05	-6.73266e-05	0.000141068	0.000124284	-6.62277e-05	5.40231e-05	0.000307341	-0.00023535	-0.000275717	6.93795e-05	-0.00026059	-2.56234e-05	0.000128579	-0.000127337	-0.000338214	-3.25387e-05	-0.00019164	0.000289569	-0.000315022	0.000137794	-6.54658e-05	-0.000522371	0.000166592	-0.000351124	-0.000136075	-5.17379e-05	-0.000165995	-0.000127652	-0.000203502	-2.52712e-05	-0.000190143	0.000176363	-0.000286119
	7636.65	9.32601e-06	-0.000217584	-6.90271e-05	-0.000294688	-0.000184461	-0.00023985	0.000302035	-0.000102103	0.0001101	-0.000343594	-0.000120347	1.988e-05	-5.66943e-05	1.67979e-05	-3.83083e-05	-1.59103e-05	-0.000103518	0.000127455	0.000141182	-8.12208e-05	1.57177e-06	0.000276468	-0.000226191	-0.000329354	0.00016742	-0.000226316	-1.13534e-05	0.000137274	-0.00013117	-0.000279366	3.31349e-05	-0.000256666	0.000332741	-0.000291889	9.29344e-05	-4.35765e-05	-0.000497263	0.000127303	-0.00039577	-8.27574e-05	2.73673e-05	-0.000182703	-6.60821e-05	-0.000184763	-1.61437e-06	-0.000173457	0.000180991	-0.000271264
	7636.75	4.87235e-06	-0.000128557	-4.38867e-05	-0.000207525	-0.000202241	-0.000229811	0.000408178	-4.29606e-05	9.33109e-05	-0.000355537	-0.000136827	-1.87146e-05	-0.000100601	7.54791e-05	-0.000102607	-8.45819e-05	-0.000150118	9.25636e-05	0.000140409	-9.20127e-05	-6.17804e-05	0.000243876	-0.000209686	-0.000383094	0.000261415	-0.000175211	1.04666e-06	0.000134468	-0.000133412	-0.00020869	9.6472e-05	-0.000317137	0.00036074	-0.000263968	4.7326e-05	-3.81726e-05	-0.000450041	8.12166e-05	-0.000419318	-2.76396e-05	8.25472e-05	-0.000198008	-1.97667e-05	-0.000145376	3.62561e-05	-0.000170921	0.000149237	-0.000235079
	7636.85	-1.58416e-05	-1.81578e-05	-2.55364e-05	-0.000134623	-0.000208437	-0.000186711	0.000471564	4.86679e-06	7.26188e-05	-0.000348751	-0.000135886	-4.70608e-05	-0.00015923	0.00012007	-0.000159443	-0.000153179	-0.000207286	4.59109e-05	0.00012256	-9.54382e-05	-0.000128237	0.000206478	-0.000190557	-0.000426522	0.000333127	-0.000121889	1.02569e-05	0.000118023	-0.000131382	-0.000136031	0.000142301	-0.00037317	0.00036752	-0.000233406	6.42789e-06	-5.09135e-05	-0.00039248	3.49919e-05	-0.000419078	1.75853e-05	0.000107994	-0.000209829	5.8112e-06	-8.68639e-05	8.37077e-05	-0.000181939	8.64282e-05	-0.000178486
	7636.95	-4.38659e-05	0.000105562	-1.27366e-05	-9.13122e-05	-0.000203185	-0.000112273	0.000475211	3.40899e-05	5.05845e-05	-0.000321162	-0.000118888	-5.48884e-05	-0.000219636	0.000146106	-0.000194567	-0.000207447	-0.000270622	7.76547e-07	8.84057e-05	-8.99157e-05	-0.000188121	0.000162499	-0.000175101	-0.000450721	0.000367787	-7.88471e-05	1.82893e-05	8.89125e-05	-0.000126285	-6.9574e-05	0.000159561	-0.000426262	0.00034885	-0.00019838	-2.64751e-05	-8.08243e-05	-0.00033797	-6.40648e-06	-0.000395266	4.36951e-05	0.00010281	-0.000214949	8.55214e-06	-1.42883e-05	0.000132758	-0.000198016	3.83935e-06	-0.00010868
	7637.05	-6.81837e-05	0.000230671	-3.17498e-06	-8.61404e-05	-0.000190905	-1.48356e-05	0.00041173	4.21985e-05	2.7649e-05	-0.000273188	-9.17694e-05	-3.73243e-05	-0.000269535	0.000150011	-0.000200018	-0.000238159	-0.000331831	-3.1882e-05	4.0587e-05	-7.57818e-05	-0.00023188	0.00011322	-0.00016867	-0.000449165	0.00035783	-5.42924e-05	2.85609e-05	5.1391e-05	-0.00012218	-1.58058e-05	0.000142869	-0.000475458	0.000303685	-0.000155952	-4.95854e-05	-0.000122006	-0.000296254	-4.08281e-05	-0.000351435	4.56687e-05	6.98804e-05	-0.00021011	-8.37206e-06	6.39399e-05	0.000173987	-0.000205544	-8.31385e-05	-3.86829e-05
	7637.15	-7.78595e-05	0.000332485	1.68387e-06	-0.000119141	-0.000181332	8.25502e-05	0.00029205	2.98906e-05	4.17753e-06	-0.000213806	-6.65536e-05	-6.92169e-07	-0.000295909	0.000129307	-0.000178917	-0.000243235	-0.000376575	-4.67705e-05	-1.19887e-05	-5.93579e-05	-0.000250542	6.5677e-05	-0.000174667	-0.000420424	0.000304589	-5.35431e-05	4.07917e-05	1.43086e-05	-0.000124214	1.58738e-05	9.48298e-05	-0.000512133	0.000238088	-0.000110019	-6.11065e-05	-0.000160746	-0.000273467	-6.68716e-05	-0.000299806	2.19859e-05	1.62759e-05	-0.00019483	-3.47142e-05	0.000131024	0.000195384	-0.000191527	-0.000152024	1.0112e-05
	7637.25	-6.64682e-05	0.000407827	1.82476e-06	-0.000181371	-0.000179966	0.000173191	0.000127002	2.64253e-06	-1.95682e-05	-0.000144404	-4.85281e-05	4.76661e-05	-0.000292419	8.4935e-05	-0.00013932	-0.00022847	-0.000396592	-4.73051e-05	-6.34189e-05	-4.63768e-05	-0.000241952	2.27394e-05	-0.000190085	-0.000361364	0.000212585	-7.26844e-05	5.41856e-05	-1.64059e-05	-0.000131994	2.82851e-05	2.24725e-05	-0.000528378	0.000154862	-5.86209e-05	-5.86875e-05	-0.000184231	-0.0002599	-8.57812e-05	-0.000244043	-2.47483e-05	-5.59211e-05	-0.000167276	-5.68887e-05	0.000186994	0.000196474	-0.000144041	-0.000192485	3.28049e-05
	7637.35	-3.53849e-05	0.000439453	-4.925e-06	-0.000252576	-0.000192231	0.000235834	-4.4901e-05	-3.18423e-05	-3.99037e-05	-8.12633e-05	-4.63835e-05	8.68194e-05	-0.000256564	2.27184e-05	-0.000100695	-0.000206467	-0.000382915	-4.2613e-05	-0.000101057	-4.99534e-05	-0.000209427	-7.8906e-06	-0.000209482	-0.000280452	9.86472e-05	-0.000105082	5.81359e-05	-3.25332e-05	-0.000143063	2.23662e-05	-5.37467e-05	-0.000514746	6.69019e-05	-1.27089e-05	-4.11721e-05	-0.000178198	-0.000245319	-9.69939e-05	-0.000197723	-8.66274e-05	-0.000139304	-0.000135697	-6.03295e-05	0.000223608	0.000175748	-6.34132e-05	-0.000192211	2.35619e-05
	7637.45	9.17118e-06	0.000424007	-1.56857e-05	-0.000314268	-0.000216278	0.000266236	-0.000196639	-6.57438e-05	-5.32193e-05	-3.38709e-05	-6.12111e-05	0.000102075	-0.000191846	-5.09473e-05	-7.73308e-05	-0.000187546	-0.000335065	-4.22621e-05	-0.000117739	-7.90861e-05	-0.000159725	-2.30587e-05	-0.00022624	-0.000186053	-2.26283e-05	-0.000140414	4.17409e-05	-3.0566e-05	-0.000152216	6.60716e-06	-0.000113891	-0.000468965	-1.88829e-05	2.18687e-05	-9.18441e-06	-0.000137872	-0.000215596	-0.000100329	-0.000165696	-0.00015536	-0.000230827	-0.000108913	-3.81469e-05	0.0002421	0.000136126	4.73188e-05	-0.000150654	-1.1432e-05
	7637.55	5.68963e-05	0.000363715	-2.3417e-05	-0.000352789	-0.000246048	0.000269285	-0.000309722	-9.18759e-05	-5.71131e-05	-8.40213e-06	-8.92277e-05	8.53894e-05	-0.00010838	-0.000128338	-7.74033e-05	-0.000177964	-0.000261226	-5.32913e-05	-0.000110564	-0.000137328	-0.000102728	-2.30061e-05	-0.000235327	-9.28895e-05	-0.000134452	-0.000166186	-3.63097e-06	-1.09986e-05	-0.000155486	-8.0973e-06	-0.000139942	-0.000396481	-9.68405e-05	4.08806e-05	3.16495e-05	-6.89248e-05	-0.000160081	-9.58201e-05	-0.000149975	-0.000220759	-0.000324615	-9.59821e-05	7.4793e-06	0.000243837	8.17942e-05	0.000179318	-7.6698e-05	-6.19175e-05
	7637.65	9.60622e-05	0.000265892	-1.96478e-05	-0.000363933	-0.000274551	0.000256121	-0.000378395	-0.000105589	-5.1647e-05	-5.00781e-06	-0.00012241	3.78443e-05	-2.10614e-05	-0.000200511	-9.99415e-05	-0.000177919	-0.000176892	-7.76529e-05	-8.21847e-05	-0.000219942	-5.00858e-05	-1.15717e-05	-0.000235101	-2.04032e-05	-0.000219674	-0.000170729	-7.94207e-05	2.1473e-05	-0.000152811	-1.23971e-05	-0.000122282	-0.000309068	-0.000161756	4.23693e-05	7.12329e-05	1.51502e-05	-7.56749e-05	-8.34783e-05	-0.000150173	-0.00027192	-0.000410233	-0.000102324	6.62055e-05	0.000229013	1.76074e-05	0.000317961	1.24773e-05	-0.000117381
	7637.75	0.000116251	0.00014318	8.22913e-07	-0.000353244	-0.000296177	0.000239071	-0.000409185	-0.000106285	-3.97141e-05	-1.68477e-05	-0.000150633	-3.18411e-05	5.45926e-05	-0.000257461	-0.000135581	-0.000181595	-0.000100208	-0.000111493	-4.10628e-05	-0.000313567	-1.29383e-05	4.99915e-06	-0.000226615	1.36377e-05	-0.000264938	-0.000146878	-0.000177609	5.87351e-05	-0.000147872	-1.8981e-06	-6.41574e-05	-0.000221226	-0.000208497	2.71392e-05	9.89091e-05	9.8762e-05	3.20587e-05	-6.32556e-05	-0.000163572	-0.00030063	-0.000475121	-0.000127021	0.000122946	0.000198572	-5.19855e-05	0.00044329	9.51214e-05	-0.000169053
	7637.85	0.000110487	1.2587e-05	3.55362e-05	-0.000331601	-0.000306645	0.000225946	-0.000415244	-9.76222e-05	-2.6729e-05	-3.3106e-05	-0.000165767	-0.000111424	0.000106486	-0.000290072	-0.000171786	-0.000179836	-4.54263e-05	-0.000146002	4.17482e-07	-0.000399679	1.10589e-06	1.99131e-05	-0.000211611	6.2766e-08	-0.000264773	-9.42747e-05	-0.000282991	9.06227e-05	-0.000145331	2.12914e-05	1.91927e-05	-0.000145639	-0.000231782	-1.81571e-06	0.000108553	0.000168943	0.000150588	-3.59051e-05	-0.000186129	-0.000305345	-0.00050939	-0.00016284	0.000162631	0.000156236	-0.000123836	0.000532442	0.000151385	-0.000210676
	7637.95	7.68788e-05	-0.00010668	7.33454e-05	-0.000309601	-0.000301648	0.000217683	-0.00040916	-8.57163e-05	-1.94617e-05	-4.3741e-05	-0.000165402	-0.00018822	0.000128125	-0.000294024	-0.000198925	-0.000164617	-1.80072e-05	-0.00016984	2.9639e-05	-0.000460623	-9.78376e-06	2.72685e-05	-0.000191575	-5.82538e-05	-0.00022365	-1.90733e-05	-0.000378713	0.00010655	-0.000147532	4.99975e-05	0.000106524	-8.99201e-05	-0.000227302	-4.02472e-05	0.00010202	0.00021693	0.000264176	-4.0127e-06	-0.000212976	-0.000292518	-0.00051052	-0.000198884	0.000174695	0.000109211	-0.000194924	0.000565775	0.000169736	-0.000238026
	7638.05	1.96746e-05	-0.000196918	9.79278e-05	-0.000293856	-0.000276965	0.000209451	-0.000397224	-7.58345e-05	-2.34448e-05	-4.35308e-05	-0.000153736	-0.000250245	0.000119765	-0.000272594	-0.000213585	-0.000132754	-1.42126e-05	-0.000173104	3.79039e-05	-0.000485349	-4.14298e-05	2.33434e-05	-0.00016809	-0.000148192	-0.000155	6.80122e-05	-0.000451826	9.80822e-05	-0.000153183	7.49933e-05	0.000178608	-5.62084e-05	-0.00019443	-8.35833e-05	8.82965e-05	0.000237635	0.00035772	2.77296e-05	-0.000238413	-0.000273457	-0.000484792	-0.000224764	0.000155845	6.68392e-05	-0.000260574	0.000534184	0.000149791	-0.000248207
	7638.15	-5.08478e-05	-0.000246458	9.42043e-05	-0.000286167	-0.000231834	0.000193282	-0.000378172	-7.00098e-05	-3.96583e-05	-3.41014e-05	-0.000139089	-0.000287153	8.87133e-05	-0.000235705	-0.000218467	-8.69935e-05	-2.49192e-05	-0.000151573	2.32896e-05	-0.000472632	-8.46783e-05	8.09747e-06	-0.000143363	-0.000251041	-7.82857e-05	0.000153342	-0.000496169	6.2381e-05	-0.000158811	8.73788e-05	0.000223824	-4.30165e-05	-0.000139251	-0.000127425	7.83744e-05	0.00022951	0.000419725	5.27809e-05	-0.000256916	-0.000258624	-0.000444233	-0.0002346	0.000110831	3.776e-05	-0.000314769	0.000443804	0.000100239	-0.000239899
	7638.25	-0.000121199	-0.00025274	5.40237e-05	-0.000284445	-0.000172068	0.000160961	-0.000346515	-6.71279e-05	-6.29085e-05	-2.2614e-05	-0.000129481	-0.000292567	4.66348e-05	-0.000194963	-0.000220027	-3.38012e-05	-4.08243e-05	-0.000107884	-9.2941e-06	-0.000430177	-0.000127385	-1.40331e-05	-0.000119706	-0.000348314	-1.33439e-05	0.000223234	-0.000512188	4.28334e-06	-0.000160984	7.99466e-05	0.000239609	-4.69704e-05	-7.36868e-05	-0.000167718	7.97587e-05	0.00019559	0.000445545	6.40895e-05	-0.000265542	-0.000252528	-0.0004	-0.000228927	5.07953e-05	2.64361e-05	-0.000353124	0.000313952	3.28551e-05	-0.000213472
	7638.35	-0.000181161	-0.000219281	-2.48158e-05	-0.000283529	-0.00010566	0.000105129	-0.000294921	-6.41746e-05	-8.40984e-05	-1.63532e-05	-0.000128318	-0.000264276	3.107e-06	-0.000156238	-0.000224524	2.33369e-05	-5.60582e-05	-4.54071e-05	-5.23504e-05	-0.000366614	-0.000158473	-3.5852e-05	-9.69238e-05	-0.000429279	2.87466e-05	0.000270515	-0.000502727	-6.7261e-05	-0.000156623	4.73875e-05	0.000230018	-6.40975e-05	-6.81329e-06	-0.000201388	9.56403e-05	0.000142088	0.00043926	5.6553e-05	-0.000264893	-0.000251551	-0.000354152	-0.000211788	-1.25769e-05	3.17689e-05	-0.000375833	0.000162875	-4.58245e-05	-0.00016748
	7638.45	-0.000218927	-0.000156157	-0.000134765	-0.000278178	-5.03289e-05	2.43078e-05	-0.000224575	-6.06802e-05	-9.24938e-05	-2.19605e-05	-0.000136128	-0.000206892	-3.33764e-05	-0.000125666	-0.000237019	7.66571e-05	-6.81347e-05	2.64085e-05	-9.57406e-05	-0.000296205	-0.000167615	-4.85647e-05	-7.66836e-05	-0.000481405	3.89204e-05	0.000285938	-0.000469806	-0.000134745	-0.000145386	-1.25888e-05	0.000199134	-9.16823e-05	4.78771e-05	-0.000222931	0.000122597	8.15149e-05	0.00040837	2.54543e-05	-0.000259672	-0.000248493	-0.000306849	-0.0001909	-6.36768e-05	4.55786e-05	-0.000385402	1.733e-05	-0.00012736	-0.000104637
	7638.55	-0.000227969	-7.87025e-05	-0.000261933	-0.000263692	-2.24934e-05	-7.66338e-05	-0.000143272	-5.89512e-05	-8.14312e-05	-4.03296e-05	-0.000149057	-0.000130562	-5.88314e-05	-0.000105382	-0.000257982	0.000120431	-7.67016e-05	9.8626e-05	-0.000130466	-0.000231497	-0.000152045	-4.55593e-05	-5.87129e-05	-0.00049877	1.80357e-05	0.000266918	-0.000412807	-0.000180111	-0.000130381	-9.52535e-05	0.000151769	-0.000128184	8.15143e-05	-0.000227751	0.000152648	2.95965e-05	0.000364184	-2.90687e-05	-0.000255126	-0.000235197	-0.000254454	-0.000172327	-9.04735e-05	5.48264e-05	-0.000387082	-0.000101964	-0.000202974	-2.97828e-05
	7638.65	-0.000207603	-5.35092e-06	-0.000390213	-0.000238493	-3.16223e-05	-0.000187232	-6.35132e-05	-6.36898e-05	-5.1207e-05	-6.68006e-05	-0.000162057	-4.78022e-05	-7.33748e-05	-9.46727e-05	-0.000282985	0.000150893	-8.15873e-05	0.000163738	-0.000150355	-0.000180661	-0.000117749	-2.44066e-05	-4.03905e-05	-0.00048219	-2.55888e-05	0.000216443	-0.000329374	-0.000191281	-0.000118795	-0.000188106	9.2032e-05	-0.000173721	9.07082e-05	-0.00021373	0.000175831	1.06392e-06	0.000316535	-0.000100875	-0.000253583	-0.000207186	-0.000193753	-0.000158004	-8.79097e-05	4.57967e-05	-0.000386189	-0.000182569	-0.000262675	4.98081e-05
	7638.75	-0.000161758	4.55819e-05	-0.000504592	-0.000205729	-7.68953e-05	-0.000292873	8.28283e-07	-7.95235e-05	-7.96422e-06	-9.33353e-05	-0.000172592	2.90854e-05	-7.90922e-05	-9.16491e-05	-0.000304205	0.000165358	-8.14633e-05	0.000214843	-0.000152892	-0.000145876	-7.63434e-05	1.29342e-05	-1.74173e-05	-0.000437154	-7.99526e-05	0.000139994	-0.000219646	-0.000166803	-0.000119506	-0.000274127	2.24977e-05	-0.000229223	7.71164e-05	-0.000182277	0.000183963	5.64691e-06	0.000270858	-0.000178001	-0.000253529	-0.000166238	-0.000124681	-0.000146154	-5.90454e-05	8.14655e-06	-0.000385991	-0.00021891	-0.000297498	0.000125181
	7638.85	-9.73495e-05	6.10002e-05	-0.000592729	-0.000172651	-0.00014709	-0.000377108	3.92786e-05	-0.000108217	3.96721e-05	-0.000110851	-0.000181977	8.97913e-05	-7.65094e-05	-9.43785e-05	-0.000312637	0.000161888	-7.37985e-05	0.000245102	-0.000139716	-0.000123191	-4.02343e-05	6.13099e-05	1.47211e-05	-0.000371496	-0.000132161	4.37212e-05	-9.04189e-05	-0.000116289	-0.000138376	-0.00033732	-5.54512e-05	-0.000294717	4.66049e-05	-0.000138999	0.00017369	4.54681e-05	0.00022898	-0.000244895	-0.000250953	-0.000120295	-5.04733e-05	-0.000133372	-1.41269e-05	-6.18106e-05	-0.000386517	-0.000211073	-0.000303112	0.000187228
	7638.95	-2.27102e-05	3.84648e-05	-0.000645573	-0.000147926	-0.00022442	-0.000425662	4.9519e-05	-0.000147481	8.34504e-05	-0.000111194	-0.000193893	0.000127567	-6.18571e-05	-0.000100918	-0.000300423	0.000139481	-5.63639e-05	0.000248509	-0.000115959	-0.000104997	-1.86539e-05	0.000114263	5.85917e-05	-0.000294039	-0.000170456	-6.50581e-05	4.37138e-05	-5.58914e-05	-0.000174479	-0.000366924	-0.000139119	-0.000366979	6.91432e-06	-9.36637e-05	0.000146558	0.000114184	0.000191308	-0.000286886	-0.000241609	-8.12309e-05	2.2955e-05	-0.000117199	3.29967e-05	-0.000159302	-0.000384299	-0.00016435	-0.000281292	0.000228204
	7639.05	5.44624e-05	-1.19658e-05	-0.000657474	-0.000138128	-0.000290522	-0.000430891	3.84776e-05	-0.000191583	0.000116941	-8.82653e-05	-0.000211672	0.000140137	-2.74155e-05	-0.000108161	-0.000262201	9.86177e-05	-2.87086e-05	0.000221353	-8.76838e-05	-8.31397e-05	-1.62523e-05	0.000165523	0.000113402	-0.000213709	-0.00018552	-0.00017649	0.000163314	-1.44411e-06	-0.000219983	-0.000357875	-0.000220976	-0.000437077	-3.56411e-05	-5.9016e-05	0.000106311	0.000198949	0.000158466	-0.000294527	-0.000222801	-6.1326e-05	8.7791e-05	-9.81836e-05	7.02965e-05	-0.000272025	-0.000373029	-8.82705e-05	-0.000238372	0.00024318
	7639.15	0.000129149	-7.14141e-05	-0.00062617	-0.000145473	-0.000331666	-0.000394458	1.83295e-05	-0.000232892	0.000136261	-3.91056e-05	-0.000236013	0.000129385	3.42361e-05	-0.000111059	-0.000196306	4.27396e-05	8.02268e-06	0.000163472	-5.90639e-05	-5.0983e-05	-3.36573e-05	0.000208857	0.000174873	-0.000138549	-0.000171954	-0.000277353	0.00024928	3.61091e-05	-0.000263593	-0.00030999	-0.00028739	-0.000489678	-7.85268e-05	-4.82235e-05	5.62119e-05	0.000284319	0.000132214	-0.000265612	-0.000194296	-6.95665e-05	0.000134942	-8.05416e-05	9.19519e-05	-0.000382796	-0.000345473	5.07066e-06	-0.000183163	0.000230919
	7639.25	0.000193376	-0.000116411	-0.00055845	-0.00016772	-0.000340907	-0.000331985	1.26777e-06	-0.000262253	0.000138927	2.90052e-05	-0.000263047	0.00010074	0.000117072	-0.000104764	-0.000113928	-1.62109e-05	4.83024e-05	8.34469e-05	-3.49653e-05	-8.62016e-06	-6.70451e-05	0.000232942	0.000230031	-8.08094e-05	-0.000133103	-0.000346232	0.00028244	4.85345e-05	-0.000293366	-0.000235515	-0.00031923	-0.000504629	-0.000121036	-7.17206e-05	9.58885e-07	0.000348794	0.000116058	-0.000209152	-0.000162129	-0.000108197	0.000151718	-7.28295e-05	9.7555e-05	-0.000466742	-0.000300663	9.40701e-05	-0.00013133	0.000194523
	7639.35	0.000249159	-0.000134805	-0.000463335	-0.000199428	-0.000322162	-0.000259352	-6.2033e-06	-0.000275539	0.000129425	0.000108569	-0.000286987	6.13618e-05	0.000210109	-8.5593e-05	-2.71519e-05	-6.57031e-05	9.0906e-05	-9.73122e-06	-1.58864e-05	4.35322e-05	-0.00010926	0.000230946	0.000270408	-4.1816e-05	-7.59392e-05	-0.00037127	0.000262759	3.77284e-05	-0.000305254	-0.00014996	-0.000307628	-0.000470646	-0.000166007	-0.000128742	-5.85589e-05	0.000383867	0.000112214	-0.000134762	-0.000130573	-0.000171694	0.000134991	-7.87742e-05	9.58685e-05	-0.000512571	-0.000240213	0.000167162	-9.19199e-05	0.000140375
	7639.45	0.000299297	-0.000124594	-0.000355238	-0.000234761	-0.000283877	-0.000190553	-3.81083e-06	-0.000271704	0.00011544	0.000188139	-0.000301619	1.81164e-05	0.000293756	-5.40021e-05	4.69395e-05	-9.40171e-05	0.00013398	-0.000106573	-2.8918e-06	0.000101281	-0.000150971	0.000198289	0.00028688	-1.98301e-05	-1.04184e-05	-0.000346675	0.000199	1.03919e-05	-0.000300931	-7.35195e-05	-0.000253853	-0.000387288	-0.000213952	-0.000208721	-0.000121365	0.000386542	0.000120742	-5.26663e-05	-0.000103868	-0.000250586	8.78759e-05	-9.66862e-05	9.83049e-05	-0.000517991	-0.000171377	0.000215252	-7.08619e-05	7.62567e-05
	7639.55	0.000345458	-9.18531e-05	-0.000252463	-0.000267614	-0.000234282	-0.000134225	3.54346e-06	-0.000252159	0.000105739	0.000253469	-0.000302479	-2.27323e-05	0.000345204	-1.58455e-05	9.11663e-05	-9.60844e-05	0.000174231	-0.000199529	3.18842e-06	0.000157227	-0.00018293	0.000136359	0.000271349	-1.13458e-05	5.19654e-05	-0.00027615	0.000105594	-2.2508e-05	-0.000285958	-2.44368e-05	-0.000169797	-0.000267366	-0.00026035	-0.000293087	-0.00018489	0.000360008	0.000138118	2.76265e-05	-8.52312e-05	-0.000333904	1.96883e-05	-0.000118154	0.000114864	-0.000489301	-0.000104323	0.000232699	-6.94462e-05	1.08414e-05
	7639.65	0.000386501	-4.60633e-05	-0.000171952	-0.000291155	-0.000177882	-9.32147e-05	8.78085e-06	-0.00021986	0.00010693	0.000289771	-0.000287743	-5.5889e-05	0.000345867	1.88568e-05	9.48723e-05	-7.68859e-05	0.000207495	-0.000283625	3.33079e-06	0.000202688	-0.000198703	5.40056e-05	0.000219424	-1.23325e-05	9.88879e-05	-0.00017392	-1.40685e-06	-4.80316e-05	-0.000266371	-1.18852e-05	-7.42996e-05	-0.000134304	-0.000296258	-0.000360382	-0.000244353	0.000313155	0.000157716	9.84361e-05	-7.69113e-05	-0.000410599	-5.68128e-05	-0.000130521	0.000149371	-0.000437413	-4.7888e-05	0.000218521	-8.4458e-05	-4.72961e-05
	7639.75	0.000417123	4.29728e-06	-0.000123045	-0.000298672	-0.000115757	-6.73918e-05	6.11642e-06	-0.000178408	0.000121043	0.000284981	-0.000257504	-7.77574e-05	0.000287718	4.01025e-05	5.81766e-05	-4.93106e-05	0.000229566	-0.000355061	1.91346e-07	0.000230563	-0.000195948	-3.45544e-05	0.000133033	-1.88154e-05	0.000118624	-6.19812e-05	-0.00010848	-5.54161e-05	-0.000245326	-3.25429e-05	1.25155e-05	-1.50977e-05	-0.000312702	-0.00039259	-0.000292573	0.000257514	0.000172041	0.000154826	-8.06564e-05	-0.000470189	-0.000129278	-0.000122427	0.000196382	-0.000372892	-6.45675e-06	0.000176953	-0.000110061	-9.09682e-05
	7639.85	0.000428468	5.35626e-05	-0.000104353	-0.000285872	-4.90887e-05	-5.68947e-05	-6.9114e-06	-0.000131824	0.00014552	0.000233547	-0.000212677	-8.72557e-05	0.00017591	4.28572e-05	-8.41912e-06	-2.71603e-05	0.000236852	-0.000409498	-3.5383e-06	0.000237695	-0.000176227	-0.000113929	2.23518e-05	-2.68568e-05	0.000103744	3.54367e-05	-0.000206365	-3.9508e-05	-0.000221894	-7.18604e-05	7.43628e-05	6.76308e-05	-0.000306519	-0.000380424	-0.000320896	0.000203284	0.000174921	0.000194722	-9.72893e-05	-0.000503621	-0.000188595	-8.89708e-05	0.000242442	-0.000303069	2.0573e-05	0.000116953	-0.000139745	-0.000115388
	7639.95	0.000411096	9.84e-05	-0.000106039	-0.000253165	1.75461e-05	-6.33305e-05	-2.90885e-05	-8.53957e-05	0.000174983	0.000138784	-0.000154769	-8.64171e-05	2.65537e-05	2.91019e-05	-8.86681e-05	-1.75399e-05	0.000227013	-0.000441665	-6.53814e-06	0.000224661	-0.00014489	-0.000172138	-9.4845e-05	-3.3156e-05	5.59546e-05	9.85381e-05	-0.000288747	-1.57702e-06	-0.000192253	-0.000109806	0.000102435	0.000100853	-0.000283407	-0.000326303	-0.000322353	0.000156437	0.000162386	0.000217703	-0.000125463	-0.000505002	-0.000230248	-3.3784e-05	0.000271413	-0.000231733	3.6258e-05	4.96865e-05	-0.000168084	-0.000118554
	7640.05	0.000360133	0.000136366	-0.000115394	-0.00020702	7.5452e-05	-8.80809e-05	-5.61465e-05	-4.67726e-05	0.000203156	1.3682e-05	-8.73445e-05	-8.04876e-05	-0.000136938	5.82745e-06	-0.000166125	-1.79338e-05	0.000200124	-0.00044733	-8.63121e-06	0.000193972	-0.00011111	-0.000203786	-0.000197381	-3.55429e-05	-1.11234e-05	0.000117759	-0.000349735	5.16636e-05	-0.000153005	-0.000129064	9.69739e-05	8.2979e-05	-0.000256066	-0.000244348	-0.000296145	0.000118157	0.000132792	0.000223234	-0.000159961	-0.000474471	-0.000254066	3.20829e-05	0.000271381	-0.000161493	4.24018e-05	-1.42287e-05	-0.000192145	-0.000101313
	7640.15	0.000279691	0.000165286	-0.000121863	-0.000158904	0.000114657	-0.00012911	-8.24061e-05	-2.46805e-05	0.000224406	-0.000120838	-1.72204e-05	-7.68081e-05	-0.000287781	-1.89985e-05	-0.000228431	-1.99088e-05	0.000159714	-0.000425861	-9.38791e-06	0.000148882	-8.5918e-05	-0.000210218	-0.00026767	-3.19275e-05	-7.52711e-05	9.67013e-05	-0.0003831	0.000109727	-0.000104865	-0.000121452	6.65153e-05	2.32259e-05	-0.000238539	-0.000155945	-0.000249614	8.56356e-05	8.68025e-05	0.000209754	-0.000190937	-0.000419868	-0.000262505	9.38747e-05	0.000240003	-9.64298e-05	3.80958e-05	-6.60961e-05	-0.000211463	-6.68135e-05
	7640.25	0.000176665	0.000186858	-0.000118893	-0.000116349	0.000132503	-0.000181867	-0.000103952	-2.25221e-05	0.000237588	-0.000250492	5.37353e-05	-8.10469e-05	-0.000411196	-4.0449e-05	-0.000272559	-1.52404e-05	0.000109785	-0.000376896	-6.18764e-06	9.02227e-05	-7.55174e-05	-0.000195152	-0.000300859	-1.70151e-05	-0.000118578	4.87083e-05	-0.000384405	0.000166365	-4.87376e-05	-8.63375e-05	2.29517e-05	-6.60215e-05	-0.000238229	-7.39544e-05	-0.000190117	5.23991e-05	2.4137e-05	0.000174968	-0.000207126	-0.000348488	-0.000257228	0.000143933	0.000183632	-3.60779e-05	2.21285e-05	-0.000102168	-0.000226199	-1.46626e-05
	7640.35	6.93826e-05	0.000199508	-0.00010527	-8.95522e-05	0.000128617	-0.000235462	-0.000118062	-4.08647e-05	0.000240682	-0.000351565	0.000116726	-9.79159e-05	-0.000485486	-5.57268e-05	-0.000296277	-2.47816e-06	5.7943e-05	-0.000305759	2.839e-06	2.16646e-05	-8.529e-05	-0.000163328	-0.000297074	1.44829e-05	-0.000127323	-5.52791e-06	-0.000350511	0.00020889	5.29235e-06	-3.20555e-05	-1.86016e-05	-0.000163611	-0.000258646	-1.50207e-05	-0.000131764	1.33397e-05	-5.12473e-05	0.00011834	-0.000197494	-0.000275886	-0.00023908	0.000172012	0.000118511	1.2886e-05	-5.91681e-06	-0.000118012	-0.000234201	5.06838e-05
	7640.45	-2.21344e-05	0.000201079	-8.31061e-05	-8.2208e-05	0.000110757	-0.000278381	-0.00012482	-7.32767e-05	0.000234032	-0.000406314	0.000165172	-0.000127333	-0.000498364	-6.51603e-05	-0.000300849	1.39453e-05	1.18131e-05	-0.000220353	1.85018e-05	-5.28451e-05	-0.000114775	-0.000118638	-0.000265263	6.57837e-05	-0.000102068	-4.45578e-05	-0.000284758	0.000227048	4.74238e-05	2.89106e-05	-4.47714e-05	-0.000246529	-0.000295343	1.33378e-05	-8.59572e-05	-3.35834e-05	-0.000133083	4.57237e-05	-0.000159133	-0.000216224	-0.000208022	0.000174696	6.46474e-05	4.60601e-05	-4.27897e-05	-0.000112656	-0.000230771	0.000122441
	7640.55	-8.13023e-05	0.000187056	-5.54096e-05	-9.04452e-05	9.01925e-05	-0.000302935	-0.000126329	-0.000110337	0.000219281	-0.000406114	0.000194689	-0.000164285	-0.000447201	-7.17051e-05	-0.000288811	2.80172e-05	-2.19536e-05	-0.000129827	3.99781e-05	-0.000128894	-0.000158093	-6.36411e-05	-0.000218409	0.00013437	-5.5716e-05	-5.35439e-05	-0.000197335	0.000215879	7.24076e-05	8.41747e-05	-4.73083e-05	-0.000295754	-0.000337617	1.29502e-05	-5.80894e-05	-8.6081e-05	-0.000212617	-2.91203e-05	-9.98963e-05	-0.000178711	-0.000164493	0.000155267	3.78436e-05	6.16146e-05	-8.23294e-05	-8.87375e-05	-0.000210743	0.000190546
	7640.65	-9.92134e-05	0.000150836	-2.54264e-05	-0.000104644	7.47325e-05	-0.000307117	-0.000125727	-0.000144584	0.000198486	-0.000351909	0.000201639	-0.000200799	-0.000337468	-7.99161e-05	-0.000262896	3.64701e-05	-3.81605e-05	-4.29534e-05	6.5102e-05	-0.000200275	-0.000205071	-3.19437e-07	-0.000169175	0.000210737	-6.62939e-06	-2.85668e-05	-0.000103461	0.000177486	8.07958e-05	0.000124504	-2.48778e-05	-0.000302147	-0.000371782	-7.87908e-06	-4.67459e-05	-0.000139098	-0.000278804	-8.70207e-05	-3.51041e-05	-0.000165925	-0.000111046	0.000121221	4.32447e-05	5.8628e-05	-0.000117036	-5.28094e-05	-0.000172022	0.000242633
	7640.75	-7.75492e-05	8.72248e-05	2.52264e-06	-0.000112562	6.45791e-05	-0.000293136	-0.000126717	-0.000172782	0.000173821	-0.000253453	0.00018275	-0.000228827	-0.000182384	-9.42757e-05	-0.000225689	4.00521e-05	-3.39761e-05	3.32846e-05	9.06754e-05	-0.00025826	-0.000243536	6.84065e-05	-0.000127169	0.000280698	2.91157e-05	2.37346e-05	-2.00907e-05	0.000120954	7.74183e-05	0.000145146	1.68018e-05	-0.000269627	-0.000385374	-3.79408e-05	-4.50539e-05	-0.000187813	-0.000319934	-0.000109525	1.93491e-05	-0.000174062	-5.30332e-05	8.13339e-05	7.30111e-05	3.6682e-05	-0.000139628	-1.51681e-05	-0.000117527	0.000267518
	7640.85	-2.76799e-05	-3.81316e-06	2.29653e-05	-0.00010267	5.33532e-05	-0.00026372	-0.000132892	-0.000195109	0.000147228	-0.00012651	0.000136438	-0.000242198	-1.02708e-06	-0.000117393	-0.000178607	4.16728e-05	-9.69355e-06	9.40875e-05	0.00011224	-0.000292996	-0.000262985	0.000137478	-9.70294e-05	0.000329885	4.33524e-05	9.05404e-05	3.82684e-05	5.94571e-05	6.81408e-05	0.000145809	6.69776e-05	-0.000212204	-0.000371015	-6.66958e-05	-4.36273e-05	-0.000229808	-0.000326055	-8.57645e-05	5.30641e-05	-0.000195346	2.30565e-06	4.31619e-05	0.000109859	-3.02793e-06	-0.000144358	1.2434e-05	-5.36622e-05	0.000258805
	7640.95	3.34656e-05	-0.000114452	3.07174e-05	-6.77634e-05	3.28445e-05	-0.000219402	-0.000146162	-0.000213056	0.000120422	9.94601e-06	6.58462e-05	-0.00023713	0.000184747	-0.000148819	-0.000121774	4.3583e-05	3.0689e-05	0.000136504	0.00012336	-0.000297404	-0.000258243	0.000199132	-7.77601e-05	0.000347658	3.7013e-05	0.000157696	6.31003e-05	5.95399e-06	5.6974e-05	0.000130065	0.000112725	-0.000146924	-0.000328944	-8.70311e-05	-3.38933e-05	-0.00026479	-0.000292245	-1.78461e-05	6.35133e-05	-0.000221189	4.76865e-05	1.18356e-05	0.00013516	-5.6376e-05	-0.000128177	2.09015e-05	1.2503e-05	0.000216962
	7641.05	8.55843e-05	-0.000224552	2.22772e-05	-1.06797e-05	-2.31825e-06	-0.00016082	-0.000165028	-0.000227805	9.58018e-05	0.000130436	-1.68022e-05	-0.000212999	0.000346262	-0.000184265	-5.81339e-05	4.51005e-05	7.7201e-05	0.000157584	0.000114321	-0.0002721	-0.000232229	0.00024055	-6.44671e-05	0.000328101	1.66417e-05	0.000209661	5.23569e-05	-2.93405e-05	4.49305e-05	0.000104314	0.0001389	-9.06313e-05	-0.000269611	-9.69066e-05	-1.16203e-05	-0.00029193	-0.000223643	7.37177e-05	5.40374e-05	-0.00024445	7.56271e-05	-9.6059e-06	0.000135635	-0.000114754	-9.3173e-05	7.02005e-06	7.21842e-05	0.000150616
	7641.15	0.000120069	-0.000319096	-5.46055e-07	6.2502e-05	-5.48784e-05	-8.21261e-05	-0.000185134	-0.000239682	7.51881e-05	0.000226549	-0.000101137	-0.000168442	0.000477521	-0.000219326	1.50623e-05	4.46628e-05	0.000123625	0.000161212	7.62648e-05	-0.000222982	-0.000190347	0.000255266	-4.64395e-05	0.000272566	-1.15022e-05	0.000241099	1.26842e-05	-4.54653e-05	3.10358e-05	7.47642e-05	0.00013729	-4.66004e-05	-0.000201086	-9.9348e-05	2.60162e-05	-0.000311008	-0.000125833	0.000167784	3.18524e-05	-0.00026213	8.73591e-05	-2.16072e-05	0.000111015	-0.000172382	-4.13085e-05	-2.38187e-05	0.000126862	6.85166e-05
	7641.25	0.000129622	-0.000375144	-3.1112e-05	0.000128049	-0.000120071	8.034e-06	-0.000201002	-0.000247875	6.16192e-05	0.000281944	-0.000168584	-0.000111829	0.000559251	-0.000245948	8.72183e-05	3.70896e-05	0.000156842	0.000151168	5.94328e-06	-0.000168207	-0.000146578	0.000235573	-1.72124e-05	0.000192986	-4.35313e-05	0.000243136	-4.21384e-05	-4.69435e-05	1.2751e-05	4.83965e-05	0.000101342	-2.07515e-05	-0.000141234	-0.000101772	7.11034e-05	-0.000321619	-2.19489e-05	0.000227574	2.97381e-06	-0.000272889	8.4472e-05	-2.69855e-05	6.98033e-05	-0.0002191	1.40465e-05	-5.98641e-05	0.000172137	-1.25435e-05
	7641.35	0.000119631	-0.000386207	-6.10818e-05	0.000167906	-0.000193151	0.000100628	-0.000210495	-0.000250224	5.72397e-05	0.000298222	-0.000211126	-5.1412e-05	0.000589826	-0.000257479	0.000151622	1.83919e-05	0.000172089	0.00013452	-9.22308e-05	-0.000121318	-0.000108966	0.000183778	2.64127e-05	0.000104954	-7.92829e-05	0.000214152	-9.79708e-05	-4.28526e-05	-1.28832e-05	2.88703e-05	3.34039e-05	-1.10956e-05	-9.78256e-05	-0.000109956	0.000116244	-0.000326287	7.1963e-05	0.000233373	-3.0648e-05	-0.000275221	7.36954e-05	-3.00178e-05	2.42576e-05	-0.000251016	6.21437e-05	-8.9712e-05	0.000211201	-8.40769e-05
	7641.45	9.9664e-05	-0.000356764	-8.36781e-05	0.000169745	-0.000267781	0.000180011	-0.0002151	-0.000243841	6.32432e-05	0.0002838	-0.000226515	2.11202e-06	0.000570925	-0.000247707	0.000200887	-1.30341e-05	0.000169034	0.000117533	-0.000205093	-9.13624e-05	-8.15768e-05	0.000109112	7.92057e-05	2.6492e-05	-0.000117311	0.000155801	-0.000142697	-4.25273e-05	-4.82499e-05	1.72257e-05	-5.67165e-05	-1.42068e-05	-7.47296e-05	-0.000126723	0.000153498	-0.00032944	0.000141582	0.000179295	-6.95806e-05	-0.000264816	6.13842e-05	-3.5453e-05	-1.42015e-05	-0.000267615	9.21844e-05	-0.000104838	0.000247073	-0.000142303
	7641.55	7.74857e-05	-0.000300097	-9.67454e-05	0.00013166	-0.000336691	0.000228985	-0.000218187	-0.000225477	7.87869e-05	0.000250745	-0.000217178	3.88649e-05	0.000507271	-0.000212598	0.000229919	-5.46922e-05	0.00015146	0.000103908	-0.000313706	-8.06856e-05	-6.43534e-05	2.48487e-05	0.00012804	-2.73852e-05	-0.000151532	7.40158e-05	-0.000169632	-5.20689e-05	-9.3794e-05	1.22549e-05	-0.000152718	-2.56831e-05	-7.2427e-05	-0.000151785	0.000176587	-0.0003351	0.000177184	7.53907e-05	-0.000113795	-0.000234557	5.15115e-05	-4.77158e-05	-3.85194e-05	-0.000270752	9.67068e-05	-0.000101647	0.000280172	-0.000187288
	7641.65	5.45713e-05	-0.000233421	-0.000103536	6.35046e-05	-0.000393003	0.00023615	-0.000221656	-0.000191606	0.000100003	0.000210606	-0.000188424	5.31599e-05	0.000407861	-0.000151715	0.000237669	-0.000100421	0.000125691	9.44811e-05	-0.000397631	-8.54617e-05	-5.44979e-05	-5.57829e-05	0.000156566	-5.01885e-05	-0.000171327	-2.11745e-05	-0.000178992	-7.23062e-05	-0.000147109	1.18567e-05	-0.000235271	-4.05655e-05	-8.80813e-05	-0.000182337	0.000181888	-0.000345058	0.000175613	-5.46209e-05	-0.000160119	-0.000177173	4.54578e-05	-7.043e-05	-4.77994e-05	-0.00026221	7.47893e-05	-8.22049e-05	0.000306702	-0.000220924
	7641.75	2.5991e-05	-0.000171461	-0.000110204	-1.60389e-05	-0.000431965	0.000199952	-0.000222783	-0.000139135	0.000119902	0.000170221	-0.00014633	4.5004e-05	0.000285678	-6.83649e-05	0.000225916	-0.000142191	9.79084e-05	8.78961e-05	-0.000438763	-9.89364e-05	-4.90974e-05	-0.000122767	0.000151647	-4.65444e-05	-0.00016561	-0.000118547	-0.000175843	-9.92544e-05	-0.000202694	1.40294e-05	-0.000288231	-5.41784e-05	-0.00011595	-0.0002136	0.00016812	-0.000358782	0.000139557	-0.000180607	-0.000202042	-8.91805e-05	4.23902e-05	-0.000105735	-4.66884e-05	-0.00024132	3.20166e-05	-5.31023e-05	0.000318293	-0.000245011
	7641.85	-1.49269e-05	-0.000122092	-0.000121495	-8.50819e-05	-0.000452094	0.000128546	-0.000214038	-6.82536e-05	0.000129918	0.00013107	-9.71096e-05	1.97947e-05	0.000156989	2.95249e-05	0.000197424	-0.000171325	7.2231e-05	8.15342e-05	-0.000425822	-0.00011478	-4.74284e-05	-0.00017092	0.000109446	-3.03281e-05	-0.000129572	-0.000209258	-0.00016592	-0.000126879	-0.000252017	1.63314e-05	-0.000304878	-6.23666e-05	-0.000147786	-0.000239883	0.000136346	-0.000374281	7.69743e-05	-0.000275262	-0.000231514	2.50568e-05	3.98608e-05	-0.000152409	-4.27744e-05	-0.000206125	-2.21024e-05	-2.28389e-05	0.00030475	-0.000261033
	7641.95	-7.13823e-05	-8.58084e-05	-0.000137638	-0.000125527	-0.000454307	3.6338e-05	-0.00018655	1.47297e-05	0.000123093	9.13511e-05	-4.69982e-05	-1.39476e-05	3.90604e-05	0.000128853	0.000155001	-0.000179241	5.01661e-05	7.23294e-05	-0.000358738	-0.000128985	-5.12812e-05	-0.000200664	3.82852e-05	-1.82013e-05	-6.94271e-05	-0.000289199	-0.000152201	-0.00015056	-0.000284061	1.49487e-05	-0.000289707	-6.18115e-05	-0.000173909	-0.000256649	9.0116e-05	-0.000388459	8.77886e-07	-0.000322866	-0.000241203	0.000152167	3.50501e-05	-0.000204305	-4.29798e-05	-0.000157454	-7.74408e-05	1.32134e-06	0.000258873	-0.000270579
	7642.05	-0.000144692	-5.53548e-05	-0.000154194	-0.000129785	-0.000437936	-6.69943e-05	-0.000131041	0.000106087	9.69535e-05	4.59462e-05	3.70785e-06	-4.96272e-05	-6.15378e-05	0.00022249	9.90137e-05	-0.000157849	3.07094e-05	5.80768e-05	-0.000241619	-0.000140385	-6.20913e-05	-0.000217642	-4.94393e-05	-1.98026e-05	5.57582e-06	-0.000363885	-0.000132412	-0.000169393	-0.000288307	5.83684e-06	-0.000250998	-5.00946e-05	-0.000186192	-0.000262109	3.19937e-05	-0.000396596	-7.75957e-05	-0.000324823	-0.000225531	0.000284786	2.71178e-05	-0.000254787	-4.91993e-05	-9.60228e-05	-0.000128776	1.88117e-05	0.000176932	-0.000274391
	7642.15	-0.000227612	-2.85161e-05	-0.000162718	-9.76454e-05	-0.00040098	-0.000165092	-4.78055e-05	0.000191342	5.29453e-05	-8.86191e-06	5.03587e-05	-8.08329e-05	-0.00013387	0.000293057	3.31676e-05	-0.000102393	1.25921e-05	3.76335e-05	-9.44009e-05	-0.000150397	-8.00392e-05	-0.000227397	-0.000133265	-3.8513e-05	7.54846e-05	-0.000435298	-0.000106605	-0.000183443	-0.000255125	-1.60988e-05	-0.000200409	-3.03626e-05	-0.000178867	-0.000257402	-3.18522e-05	-0.00039245	-0.000141136	-0.000292277	-0.000183508	0.000401565	1.60315e-05	-0.000293622	-5.94345e-05	-3.22613e-05	-0.000169184	2.99272e-05	6.53187e-05	-0.000273019
	7642.25	-0.000309148	-6.35777e-06	-0.000153044	-3.80672e-05	-0.000340667	-0.00024311	5.49274e-05	0.000258014	-2.54775e-06	-7.64914e-05	8.931e-05	-0.000102878	-0.00017349	0.000326935	-3.56924e-05	-1.42444e-05	-5.41208e-06	1.25703e-05	5.71826e-05	-0.000162134	-0.000101885	-0.000233661	-0.000196329	-6.94478e-05	0.000121803	-0.000504111	-7.77472e-05	-0.000192134	-0.000183354	-5.2675e-05	-0.00014709	-1.04762e-05	-0.000152681	-0.000246337	-9.38455e-05	-0.000370441	-0.000175263	-0.0002433	-0.000120932	0.000483566	3.32959e-06	-0.000313267	-6.70423e-05	2.28777e-05	-0.000193441	3.85745e-05	-6.06443e-05	-0.000267134
	7642.35	-0.000377717	6.87461e-06	-0.00011645	3.5781e-05	-0.000256528	-0.000290693	0.000163781	0.000299419	-6.02359e-05	-0.000158025	0.0001168	-0.000112006	-0.000181651	0.00031725	-9.71255e-05	9.85885e-05	-2.38516e-05	-1.35307e-05	0.000188506	-0.000178751	-0.000122728	-0.000236669	-0.000230768	-0.000104703	0.000132371	-0.000567048	-5.09041e-05	-0.00019235	-8.23562e-05	-0.000100093	-9.67277e-05	5.56062e-07	-0.000114422	-0.000232934	-0.000145136	-0.000328644	-0.000172775	-0.000192774	-4.87832e-05	0.000518145	-8.63001e-06	-0.000310113	-6.48301e-05	6.26352e-05	-0.000198548	4.93119e-05	-0.000179878	-0.000258801
	7642.45	-0.000423939	5.39923e-06	-4.91687e-05	0.000110989	-0.000153694	-0.000304055	0.000264798	0.000315627	-0.000110821	-0.00025002	0.000127967	-0.000105336	-0.000163606	0.000264684	-0.000139342	0.000222241	-4.25562e-05	-3.73643e-05	0.000280945	-0.000201829	-0.0001383	-0.0002343	-0.000238221	-0.000138723	0.000103871	-0.000617093	-2.9871e-05	-0.000179175	3.00767e-05	-0.000149193	-5.34945e-05	-3.2564e-06	-7.36472e-05	-0.000218585	-0.00017696	-0.000270327	-0.000136961	-0.000146195	2.08623e-05	0.000501666	-1.74784e-05	-0.000284414	-5.04472e-05	8.63035e-05	-0.000184677	6.43529e-05	-0.000270929	-0.000251462
	7642.55	-0.000442214	-1.63633e-05	4.50954e-05	0.000177193	-4.39587e-05	-0.000285979	0.000347876	0.000312521	-0.00014773	-0.000344247	0.000117797	-8.17541e-05	-0.000127542	0.000177468	-0.000153926	0.000339095	-6.05467e-05	-5.76315e-05	0.000323902	-0.000230583	-0.000145947	-0.000224236	-0.000226612	-0.000170149	4.29325e-05	-0.000646106	-1.51879e-05	-0.000149365	0.000132223	-0.000188578	-2.17941e-05	-2.30087e-05	-3.91368e-05	-0.000200655	-0.000183472	-0.000203028	-8.1826e-05	-9.99404e-05	7.8481e-05	0.00044082	-2.17321e-05	-0.000239746	-2.90461e-05	9.80171e-05	-0.000155628	8.24805e-05	-0.00031805	-0.000247997
	7642.65	-0.000430598	-6.2305e-05	0.000154986	0.000227639	5.64116e-05	-0.000243551	0.000409045	0.000299023	-0.00016835	-0.000429546	8.34746e-05	-4.26537e-05	-8.32956e-05	7.05221e-05	-0.000139766	0.000431452	-7.59205e-05	-7.44877e-05	0.000314714	-0.000262248	-0.000144687	-0.000205596	-0.000205559	-0.000200307	-3.52885e-05	-0.000647326	-5.87619e-06	-0.000105076	0.000203648	-0.000208936	-6.16171e-06	-5.51833e-05	-1.64507e-05	-0.000173545	-0.000164158	-0.000136291	-2.78876e-05	-4.58732e-05	0.000118275	0.000350033	-2.15199e-05	-0.000181459	-1.07701e-05	0.00010367	-0.0001179	9.94222e-05	-0.000315256	-0.00024874
	7642.75	-0.000389941	-0.000132731	0.000263793	0.000259675	0.000131238	-0.000185436	0.000449857	0.000283749	-0.000173014	-0.000494892	2.66468e-05	8.00808e-06	-4.06143e-05	-3.63181e-05	-0.000103533	0.000485975	-8.64529e-05	-8.74636e-05	0.000258133	-0.000293022	-0.00013499	-0.000180346	-0.000182865	-0.000230624	-0.000111051	-0.000617116	-2.77775e-06	-5.46889e-05	0.00023017	-0.000206243	-9.93213e-06	-9.25819e-05	-7.16934e-06	-0.000131935	-0.000124139	-7.95795e-05	5.0505e-06	2.26731e-05	0.000137182	0.000246106	-1.8398e-05	-0.00011502	-4.87704e-06	0.000107687	-7.82691e-05	0.000108938	-0.000267442	-0.000251332
	7642.85	-0.00032288	-0.000223316	0.000353858	0.000274549	0.000169205	-0.000119297	0.000474761	0.000272441	-0.000162746	-0.000532468	-4.59799e-05	6.48403e-05	-7.1061e-06	-0.000121933	-5.69852e-05	0.000496493	-9.04334e-05	-9.42681e-05	0.000164589	-0.000318411	-0.000117916	-0.000153884	-0.000162697	-0.000260817	-0.000165595	-0.000555539	-9.77295e-06	-9.72722e-06	0.000207497	-0.000182258	-3.41763e-05	-0.000125735	-1.01562e-05	-7.36929e-05	-7.12579e-05	-4.01823e-05	5.32904e-06	0.000107248	0.000133235	0.000142884	-1.43057e-05	-4.49699e-05	-1.52386e-05	0.000110561	-4.05361e-05	0.000104456	-0.000188432	-0.000251905
	7642.95	-0.00023408	-0.000324966	0.00041144	0.000276427	0.00016666	-5.04297e-05	0.000487889	0.000266767	-0.000138364	-0.000539449	-0.000123318	0.000122239	1.29193e-05	-0.000169168	-1.36557e-05	0.000464002	-8.70775e-05	-9.20069e-05	4.81331e-05	-0.000332766	-9.42504e-05	-0.00013371	-0.000145762	-0.000288096	-0.000186839	-0.000466782	-3.17369e-05	1.9586e-05	0.000142777	-0.000142868	-7.70043e-05	-0.000145564	-2.42366e-05	-1.25739e-06	-1.19284e-05	-2.09897e-05	-2.56729e-05	0.000203754	0.00010533	4.89532e-05	-1.07617e-05	2.47705e-05	-4.03277e-05	0.000108042	-4.15966e-06	8.14598e-05	-9.70501e-05	-0.00024631
	7643.05	-0.000139668	-0.000417086	0.000425918	0.000270239	0.000127926	1.14725e-05	0.00048869	0.000263302	-0.00010522	-0.00051947	-0.000187002	0.000169156	1.61554e-05	-0.000169089	1.04365e-05	0.000397727	-7.84662e-05	-8.1561e-05	-6.65166e-05	-0.000330061	-6.78145e-05	-0.000128554	-0.000133349	-0.000306278	-0.000173762	-0.000368251	-7.0279e-05	2.48419e-05	5.85363e-05	-9.99516e-05	-0.000130553	-0.000147693	-5.01003e-05	7.1039e-05	4.53714e-05	-2.11247e-05	-7.10821e-05	0.000294713	5.73914e-05	-2.60034e-05	-1.03172e-05	8.32972e-05	-7.55527e-05	9.22102e-05	2.97157e-05	4.11604e-05	-2.04829e-05	-0.00023342
	7643.15	-4.99442e-05	-0.000483411	0.000402711	0.000262188	6.4693e-05	6.44344e-05	0.000475239	0.000256033	-6.87896e-05	-0.000479855	-0.000225761	0.000200574	4.74099e-06	-0.00012948	1.0856e-05	0.000309764	-6.74692e-05	-6.70109e-05	-0.000162865	-0.000307063	-4.03919e-05	-0.000139067	-0.000124285	-0.000309015	-0.000137171	-0.000272963	-0.000122627	7.69019e-06	-2.10126e-05	-6.01438e-05	-0.00018668	-0.000136865	-8.93696e-05	0.000132286	0.000100972	-3.17924e-05	-0.000107694	0.000368792	-3.07293e-07	-8.18925e-05	-1.39328e-05	0.000125754	-0.000118316	5.83299e-05	6.19703e-05	-9.81594e-06	2.88048e-05	-0.00021377
	7643.25	2.51508e-05	-0.000507906	0.000353661	0.000256284	-9.19838e-06	0.000106142	0.000442382	0.000238212	-3.76491e-05	-0.000429047	-0.000233205	0.000211832	-1.86259e-05	-6.75077e-05	-8.29923e-06	0.000212493	-5.90594e-05	-5.57067e-05	-0.000227443	-0.000265677	-1.48795e-05	-0.000160272	-0.000118215	-0.000290179	-9.24374e-05	-0.000194808	-0.000181711	-2.65207e-05	-7.39591e-05	-2.8694e-05	-0.000237155	-0.00012442	-0.000141998	0.000170594	0.000154379	-4.35492e-05	-0.000115379	0.000413103	-5.12888e-05	-0.000119552	-2.26323e-05	0.000146488	-0.000168029	6.77209e-06	8.90653e-05	-6.15847e-05	4.66288e-05	-0.00019133
	7643.35	7.95337e-05	-0.000480182	0.000293625	0.000253683	-7.96001e-05	0.000133923	0.000383598	0.000205785	-2.14239e-05	-0.000374931	-0.0002099	0.000200464	-5.09749e-05	-3.94742e-06	-3.53095e-05	0.000115915	-5.85469e-05	-5.48413e-05	-0.000253498	-0.00021345	5.96778e-06	-0.000182784	-0.000115006	-0.000246395	-5.29843e-05	-0.000144073	-0.000238134	-7.13735e-05	-8.77619e-05	-1.01071e-05	-0.00027494	-0.000122537	-0.000203151	0.000177282	0.000202265	-4.97969e-05	-8.63252e-05	0.000416779	-7.8516e-05	-0.000141087	-3.64085e-05	0.000141256	-0.000223614	-5.62786e-05	0.000105369	-0.00010443	3.81225e-05	-0.000171435
	7643.45	0.000112103	-0.000399921	0.000235781	0.000253129	-0.00013382	0.000144869	0.000293357	0.000160077	-2.77736e-05	-0.000323891	-0.000163321	0.000167308	-8.83669e-05	4.25979e-05	-5.54454e-05	2.65692e-05	-6.91324e-05	-6.79717e-05	-0.000242413	-0.000160968	2.07766e-05	-0.000195543	-0.000114209	-0.000179093	-2.62746e-05	-0.000124232	-0.00028336	-0.00012136	-6.27779e-05	-8.57743e-06	-0.000293742	-0.000138143	-0.000262701	0.000149829	0.000239244	-4.84773e-05	-2.86351e-05	0.000374844	-7.19144e-05	-0.00015014	-5.28467e-05	0.000109357	-0.00028049	-0.000120371	0.000106786	-0.000131809	1.63128e-05	-0.000157981
	7643.55	0.000125373	-0.000278181	0.000186878	0.000252036	-0.000163545	0.000136353	0.00017031	0.000108103	-5.91851e-05	-0.000280026	-0.000105697	0.000116324	-0.000125464	6.00778e-05	-5.72098e-05	-5.15367e-05	-9.06033e-05	-9.34185e-05	-0.000202584	-0.000117617	2.99715e-05	-0.000189265	-0.000115103	-9.50096e-05	-1.38971e-05	-0.000131732	-0.000312215	-0.000172389	-1.09846e-05	-2.71775e-05	-0.000287178	-0.00017049	-0.00030825	9.25316e-05	0.000260553	-4.17774e-05	3.77447e-05	0.00029084	-3.30242e-05	-0.000150466	-6.65046e-05	5.43982e-05	-0.000330099	-0.000173367	9.28129e-05	-0.000142052	-1.68859e-06	-0.000151659
	7643.65	0.000123448	-0.000135619	0.0001456	0.000248363	-0.000167924	0.000107228	2.06186e-05	5.99831e-05	-0.00011078	-0.000244602	-5.03679e-05	5.38984e-05	-0.000156303	4.46973e-05	-3.72883e-05	-0.000115304	-0.000119763	-0.000125321	-0.00014682	-8.82457e-05	3.54243e-05	-0.000159366	-0.000116787	-5.11873e-06	-1.49667e-05	-0.000158159	-0.000322974	-0.000220959	4.89251e-05	-6.63854e-05	-0.000249523	-0.000213268	-0.000329738	1.51912e-05	0.000264178	-3.44738e-05	9.03734e-05	0.000177395	2.57324e-05	-0.000143812	-7.0291e-05	-1.61891e-05	-0.000362708	-0.000204847	6.67512e-05	-0.000138135	-1.55837e-07	-0.000149996
	7643.75	0.000110478	2.12827e-06	0.000105332	0.000242935	-0.00015438	5.93737e-05	-0.000140788	2.46586e-05	-0.000171056	-0.000216461	-7.74265e-06	-1.2485e-05	-0.000176321	-1.05512e-08	-2.22429e-06	-0.000162354	-0.00015169	-0.000156671	-8.87603e-05	-7.24376e-05	3.97937e-05	-0.000107549	-0.000117898	7.80494e-05	-2.95517e-05	-0.000192625	-0.000315704	-0.000263221	9.76705e-05	-0.000123227	-0.000178635	-0.000258471	-0.000322904	-6.95849e-05	0.000251261	-3.18078e-05	0.000113755	5.3814e-05	8.6504e-05	-0.000129547	-5.944e-05	-9.23376e-05	-0.00037109	-0.000210114	3.44549e-05	-0.000125759	2.91497e-05	-0.000148762
	7643.85	8.99319e-05	0.000110745	5.98723e-05	0.0002404	-0.000135436	-7.10579e-07	-0.00029214	5.99478e-06	-0.000225851	-0.000193689	1.71266e-05	-7.58182e-05	-0.000184387	-6.47827e-05	3.40736e-05	-0.000192193	-0.000180997	-0.000182223	-3.95192e-05	-6.63875e-05	4.57256e-05	-4.2363e-05	-0.000116685	0.000143955	-5.88434e-05	-0.000223009	-0.000291311	-0.000294608	0.000120736	-0.000190839	-8.02878e-05	-0.000298913	-0.000290716	-0.000149208	0.000225631	-3.75617e-05	0.000104213	-5.82929e-05	0.000133053	-0.000107308	-3.60847e-05	-0.00016273	-0.000352856	-0.000192997	2.10549e-06	-0.000111282	8.21275e-05	-0.000144013
	7643.95	6.40403e-05	0.000174654	7.68858e-06	0.00024738	-0.000122077	-6.25837e-05	-0.000411415	1.14378e-06	-0.000263739	-0.00017517	2.48063e-05	-0.000131062	-0.000183197	-0.000136837	5.68458e-05	-0.00020669	-0.000203281	-0.000199327	-4.7777e-06	-6.56744e-05	5.47153e-05	2.25534e-05	-0.000111344	0.000187678	-0.000102769	-0.000237173	-0.000251793	-0.000310603	0.000111914	-0.000259192	3.09391e-05	-0.000328986	-0.000242225	-0.000213761	0.000192212	-5.26458e-05	6.85861e-05	-0.000140901	0.000156262	-7.96989e-05	-1.0086e-05	-0.00021733	-0.00030999	-0.00016458	-2.59519e-05	-0.000100023	0.000142637	-0.000133803
	7644.05	3.25519e-05	0.000194269	-5.03045e-05	0.000270368	-0.000116661	-0.000117947	-0.000488405	3.1501e-06	-0.000280099	-0.000159524	2.05955e-05	-0.000177492	-0.000176959	-0.000206811	5.88161e-05	-0.00020816	-0.000216443	-0.000206392	1.86139e-05	-6.65355e-05	6.73649e-05	7.6804e-05	-9.8611e-05	0.000213517	-0.000160451	-0.000224397	-0.000197057	-0.000307911	7.26101e-05	-0.000319998	0.000143121	-0.000344886	-0.000185234	-0.000259784	0.000153289	-7.47474e-05	1.68813e-05	-0.000187021	0.000156664	-4.97478e-05	7.35046e-06	-0.000251841	-0.000241934	-0.000135009	-4.83972e-05	-9.36012e-05	0.000193209	-0.000117328
	7644.15	-4.83989e-06	0.000175878	-0.000107268	0.000309506	-0.000115432	-0.000157111	-0.000513854	2.82099e-06	-0.000274574	-0.000149381	9.56176e-06	-0.000212119	-0.000172716	-0.000263486	3.83982e-05	-0.000197971	-0.000219947	-0.000200798	3.44115e-05	-6.85533e-05	8.00074e-05	0.000105615	-7.64223e-05	0.000225259	-0.000225466	-0.000178301	-0.000133332	-0.000286087	9.60081e-06	-0.000360587	0.000233294	-0.000342302	-0.00013275	-0.000283906	0.000110098	-9.82484e-05	-3.89107e-05	-0.000193152	0.000137227	-2.56152e-05	2.9787e-06	-0.000264248	-0.000152552	-0.000114363	-6.43407e-05	-9.29596e-05	0.000211258	-9.89439e-05
	7644.25	-4.71513e-05	0.000136573	-0.000155829	0.000358751	-0.000109117	-0.000175537	-0.000490093	-5.81693e-06	-0.000252624	-0.000146785	-4.12576e-06	-0.000232366	-0.00017738	-0.000301105	3.61362e-06	-0.000176433	-0.000215304	-0.00017898	4.77152e-05	-7.33333e-05	8.85534e-05	0.000100931	-4.37013e-05	0.000228133	-0.000288812	-0.000100893	-6.88654e-05	-0.000248787	-6.60406e-05	-0.000371053	0.00028378	-0.000318367	-9.48338e-05	-0.000287347	6.27718e-05	-0.000115463	-8.93269e-05	-0.000164781	0.000103831	-1.46142e-05	-2.95717e-05	-0.000259213	-4.66455e-05	-0.000104644	-7.31621e-05	-9.54856e-05	0.000183033	-8.5413e-05
	7644.35	-8.98871e-05	9.72585e-05	-0.000189794	0.000407291	-8.95868e-05	-0.000173761	-0.000428117	-2.24435e-05	-0.000222754	-0.000151339	-1.96918e-05	-0.000235967	-0.000194755	-0.000319217	-3.1634e-05	-0.000143628	-0.000205031	-0.000138004	6.09151e-05	-8.35867e-05	9.08593e-05	6.36617e-05	-2.35423e-06	0.000225502	-0.000340762	-3.15006e-06	-1.207e-05	-0.000202468	-0.00014118	-0.000347132	0.000287327	-0.000271975	-7.69514e-05	-0.000274218	1.26949e-05	-0.000119216	-0.000128604	-0.000112331	6.21311e-05	-2.04722e-05	-8.81273e-05	-0.000245907	6.7362e-05	-9.97468e-05	-7.32993e-05	-9.55598e-05	0.000107283	-8.33121e-05
	7644.45	-0.000124874	7.41691e-05	-0.000204569	0.000442071	-5.61521e-05	-0.000155071	-0.000343716	-4.1223e-05	-0.000193347	-0.000160213	-3.98231e-05	-0.000222305	-0.000222413	-0.00032027	-5.34876e-05	-0.000100601	-0.000191533	-7.84379e-05	7.20126e-05	-0.00010154	8.72222e-05	3.19593e-06	4.20345e-05	0.00021687	-0.000372901	9.76583e-05	3.07195e-05	-0.000154948	-0.000202171	-0.000292696	0.000248987	-0.000204527	-8.05234e-05	-0.000249055	-3.65136e-05	-0.000104641	-0.000153905	-4.77001e-05	1.68238e-05	-4.11919e-05	-0.00016385	-0.000234319	0.000174425	-8.96614e-05	-6.24383e-05	-8.62909e-05	-5.27536e-06	-9.57042e-05
	7644.55	-0.000143445	7.26013e-05	-0.000197429	0.000451216	-1.694e-05	-0.000122766	-0.000254106	-5.4075e-05	-0.000170491	-0.000169753	-6.77537e-05	-0.000193969	-0.000250034	-0.00030718	-5.36396e-05	-4.97448e-05	-0.000176135	-6.28076e-06	7.62194e-05	-0.000127163	7.94655e-05	-6.51576e-05	8.23716e-05	0.000198158	-0.000380306	0.00018315	5.65809e-05	-0.000114277	-0.000237019	-0.000220222	0.00018468	-0.000121205	-0.000104035	-0.000214872	-8.04686e-05	-6.96253e-05	-0.000164448	1.69039e-05	-2.68254e-05	-6.86649e-05	-0.000243977	-0.000231973	0.00025375	-6.59138e-05	-3.965e-05	-6.16674e-05	-0.000135022	-0.000120183
	7644.65	-0.000141299	8.53336e-05	-0.000168071	0.000427663	1.56852e-05	-7.8904e-05	-0.000173759	-5.40264e-05	-0.000157392	-0.0001773	-0.000103673	-0.000156401	-0.000261416	-0.000281926	-3.24116e-05	5.51046e-06	-0.000158743	6.76531e-05	6.90446e-05	-0.000156838	6.98998e-05	-0.00012503	0.000113501	0.000164238	-0.000362807	0.000239216	6.56817e-05	-8.69717e-05	-0.000238167	-0.000147686	0.000115906	-3.17848e-05	-0.000143878	-0.000172269	-0.000116537	-1.51153e-05	-0.000160942	6.98897e-05	-6.22373e-05	-9.14282e-05	-0.00031445	-0.000242025	0.000284613	-2.55121e-05	-8.14809e-06	-1.8462e-05	-0.000258441	-0.000150108
	7644.75	-0.000121609	9.68524e-05	-0.000119392	0.000371111	3.19153e-05	-2.5438e-05	-0.0001103	-3.73998e-05	-0.000155276	-0.000181633	-0.00014348	-0.000116104	-0.000240747	-0.00024543	1.86878e-06	6.09183e-05	-0.000138312	0.000130686	4.91941e-05	-0.000183371	6.09247e-05	-0.000164236	0.000134141	0.000112504	-0.000324393	0.000258913	6.04399e-05	-7.54432e-05	-0.000204286	-9.30849e-05	6.25681e-05	5.0177e-05	-0.000194713	-0.000120278	-0.000145394	5.4146e-05	-0.000145123	0.000102261	-8.33024e-05	-9.94743e-05	-0.000362833	-0.00026313	0.000254273	2.8046e-05	2.3306e-05	4.3096e-05	-0.000353828	-0.000178206
	7644.85	-9.40393e-05	9.0764e-05	-5.77496e-05	0.000286462	2.90881e-05	3.44328e-05	-6.21402e-05	-4.81027e-06	-0.00016471	-0.000181837	-0.000180697	-7.86551e-05	-0.000179481	-0.000197638	3.69894e-05	0.000111681	-0.000113521	0.000171848	2.02403e-05	-0.000197964	5.52925e-05	-0.000177629	0.000146322	4.49387e-05	-0.000271006	0.000241737	4.50903e-05	-7.59279e-05	-0.000139416	-6.87455e-05	3.73901e-05	0.000110352	-0.000250042	-5.83659e-05	-0.000170563	0.000129924	-0.000119665	0.000109948	-8.69267e-05	-8.83124e-05	-0.000381261	-0.000289983	0.000162998	8.64673e-05	4.22663e-05	0.000120712	-0.000405804	-0.000199881
	7644.95	-7.06247e-05	5.64977e-05	7.14674e-06	0.000180797	1.25387e-05	9.59886e-05	-1.96076e-05	3.83395e-05	-0.000186307	-0.000176104	-0.000209583	-4.7391e-05	-8.02978e-05	-0.000138246	6.19822e-05	0.000152635	-8.42508e-05	0.000184088	-9.42132e-06	-0.000193734	5.61804e-05	-0.00016665	0.000153249	-3.17894e-05	-0.000208806	0.00019114	2.55955e-05	-7.85573e-05	-5.09182e-05	-7.73885e-05	4.43431e-05	0.000137397	-0.000302732	1.0522e-05	-0.000196361	0.000202137	-8.90701e-05	9.52597e-05	-7.42551e-05	-6.05304e-05	-0.000368092	-0.00031323	2.49888e-05	0.000139414	3.74482e-05	0.000211098	-0.000407097	-0.000214124
	7645.05	-6.24334e-05	-4.47262e-06	5.92784e-05	6.75637e-05	-6.54796e-06	0.000149275	2.73112e-05	7.91035e-05	-0.000219527	-0.000163063	-0.000227307	-2.48163e-05	3.57187e-05	-7.286e-05	6.94885e-05	0.000175998	-5.62576e-05	0.000164781	-2.82055e-05	-0.000171262	6.5113e-05	-0.000139072	0.000155956	-0.000104224	-0.000147537	0.000115854	9.14012e-06	-7.06881e-05	4.56822e-05	-0.000109837	7.78728e-05	0.000125288	-0.00034378	7.31067e-05	-0.000224778	0.000257177	-6.27615e-05	6.74425e-05	-5.26008e-05	-2.72102e-05	-0.000329988	-0.000319844	-0.000126555	0.000174033	4.18863e-06	0.000302746	-0.000361217	-0.000222562
	7645.15	-7.19047e-05	-8.04703e-05	8.76808e-05	-4.21527e-05	-1.74784e-05	0.000187155	8.70091e-05	0.000106143	-0.00026211	-0.000140972	-0.000236317	-8.29376e-06	0.000145382	-7.26229e-06	6.14023e-05	0.000178007	-3.72466e-05	0.000117804	-2.78719e-05	-0.000138288	8.16981e-05	-0.000103286	0.000153657	-0.000160951	-9.1829e-05	2.51927e-05	7.74216e-07	-4.10148e-05	0.000138102	-0.000147523	0.000127632	7.91904e-05	-0.000367509	0.000116297	-0.000254686	0.000289781	-4.83816e-05	3.93562e-05	-3.14244e-05	5.38232e-07	-0.000276353	-0.000298443	-0.000259825	0.000184545	-5.21643e-05	0.000384849	-0.000279877	-0.000227333
	7645.25	-9.50386e-05	-0.000154948	8.60358e-05	-0.000137352	-1.5052e-05	0.000203167	0.000160281	0.000112133	-0.000309575	-0.00010851	-0.000241457	6.38255e-06	0.000227465	5.11634e-05	4.47033e-05	0.000157915	-3.52546e-05	4.92017e-05	-6.48627e-06	-0.000106505	0.000102818	-6.65036e-05	0.000143086	-0.000192148	-4.32195e-05	-7.18781e-05	1.1343e-06	1.67116e-05	0.00021579	-0.000170734	0.000180872	1.11455e-05	-0.000370916	0.000129328	-0.000282372	0.000300607	-4.98564e-05	2.19361e-05	-2.13024e-05	1.39536e-05	-0.000216014	-0.000243844	-0.000349537	0.000170378	-0.000119785	0.00044519	-0.000178166	-0.000229591
	7645.35	-0.000124663	-0.000212194	5.28473e-05	-0.000207928	-5.05382e-07	0.000192159	0.000239266	9.61056e-05	-0.000355198	-6.49944e-05	-0.000246636	2.20157e-05	0.000266334	9.4682e-05	2.72786e-05	0.000118832	-5.41697e-05	-3.36959e-05	3.02807e-05	-8.70351e-05	0.000122885	-3.53615e-05	0.00012018	-0.000190005	-1.82041e-06	-0.000166193	5.92013e-06	0.000101366	0.000269915	-0.000166007	0.000222724	-6.13951e-05	-0.000353659	0.000107582	-0.000303717	0.000294601	-6.49791e-05	2.0623e-05	-3.28378e-05	7.29872e-06	-0.000156318	-0.000160536	-0.000380486	0.000136311	-0.000183606	0.00047281	-7.22515e-05	-0.000229135
	7645.45	-0.00015369	-0.000242941	-8.26011e-06	-0.000248361	2.10781e-05	0.000152716	0.000311148	6.39981e-05	-0.000391523	-1.05053e-05	-0.00025226	3.86756e-05	0.000255871	0.000118504	1.43567e-05	6.76492e-05	-8.95681e-05	-0.000122033	7.09904e-05	-8.57641e-05	0.000135918	-1.5436e-05	8.2538e-05	-0.00015063	3.27384e-05	-0.000248878	8.26917e-06	0.000204016	0.000295434	-0.000131474	0.00023852	-0.000117598	-0.000318074	5.57253e-05	-0.000316014	0.000279202	-8.45252e-05	3.45961e-05	-7.3952e-05	-2.13354e-05	-0.000102316	-6.12524e-05	-0.000350449	9.33007e-05	-0.000229747	0.000462856	2.3874e-05	-0.000224591
	7645.55	-0.000176985	-0.000246324	-8.93154e-05	-0.000259539	4.45031e-05	8.83229e-05	0.000363683	2.55914e-05	-0.000412556	5.28391e-05	-0.000254642	5.46313e-05	0.000200501	0.000122348	6.23897e-06	1.30352e-05	-0.000128604	-0.000205381	0.000102631	-0.000101721	0.000138304	-9.36896e-06	3.07472e-05	-7.60221e-05	5.97202e-05	-0.00031205	2.73033e-06	0.000308726	0.000291838	-7.70701e-05	0.000217328	-0.000137577	-0.000268944	-1.27746e-05	-0.000317878	0.000261248	-9.49074e-05	5.92121e-05	-0.000146653	-6.91889e-05	-5.698e-05	3.80637e-05	-0.0002691	5.66753e-05	-0.000249526	0.000417841	0.000100475	-0.000214376
	7645.65	-0.000191328	-0.000227845	-0.000179194	-0.00024793	6.6823e-05	6.9698e-06	0.000389507	-1.05323e-05	-0.000416043	0.000119161	-0.000247361	6.90807e-05	0.000113988	0.000109491	-1.61302e-06	-3.66235e-05	-0.00015408	-0.000272563	0.000114957	-0.000129089	0.000130669	-1.49264e-05	-3.17209e-05	2.41709e-05	7.63135e-05	-0.000349771	-1.20845e-05	0.000395208	0.000262557	-1.95994e-05	0.000155379	-0.000108704	-0.000212945	-7.89481e-05	-0.000308072	0.000244153	-8.38507e-05	8.91191e-05	-0.000244808	-0.000128225	-2.17032e-05	0.000123245	-0.000153944	4.07521e-05	-0.000241264	0.000345837	0.000152302	-0.000197785
	7645.75	-0.000194645	-0.000196079	-0.000264925	-0.000223288	8.73727e-05	-7.96717e-05	0.00038705	-4.11571e-05	-0.000404948	0.000177869	-0.000224643	8.36122e-05	1.68522e-05	8.47428e-05	-1.56998e-05	-7.44606e-05	-0.000151229	-0.000313665	0.000103846	-0.000160669	0.000117536	-2.52855e-05	-9.86768e-05	0.00013183	7.85048e-05	-0.000359162	-3.34535e-05	0.000444097	0.000214278	2.44202e-05	5.89912e-05	-3.24985e-05	-0.000157725	-0.000123173	-0.00028545	0.000226614	-4.69358e-05	0.000119212	-0.000353884	-0.000185669	3.61001e-06	0.000184512	-2.58006e-05	5.18849e-05	-0.000210068	0.000258188	0.00017774	-0.000175518
	7645.85	-0.000185432	-0.000159923	-0.000333732	-0.000195613	0.000106619	-0.000157557	0.000358508	-6.93819e-05	-0.000386405	0.000215135	-0.000185275	0.000100537	-6.8118e-05	5.31829e-05	-3.99581e-05	-9.61855e-05	-0.000114033	-0.000322907	7.28684e-05	-0.000189762	0.000104701	-3.21491e-05	-0.00016115	0.000223424	6.34077e-05	-0.000341429	-5.66935e-05	0.000443748	0.000156504	4.52914e-05	-5.53211e-05	7.29342e-05	-0.000110408	-0.000130609	-0.000250426	0.000203475	9.73925e-06	0.000144211	-0.000453779	-0.000226927	2.07394e-05	0.000217132	9.55335e-05	8.48013e-05	-0.000165828	0.000167068	0.000178055	-0.000149218
	7645.95	-0.000160321	-0.000122359	-0.000379158	-0.000168676	0.000127713	-0.000217416	0.000305102	-0.000103379	-0.000365074	0.000221352	-0.000129232	0.000122185	-0.000126565	1.82702e-05	-7.31193e-05	-0.000100921	-4.23876e-05	-0.000298947	3.01224e-05	-0.000210571	9.59576e-05	-2.88578e-05	-0.000212123	0.000284664	3.03542e-05	-0.000298723	-7.87182e-05	0.000393751	9.65446e-05	4.50244e-05	-0.000173897	0.000188948	-7.10055e-05	-9.35759e-05	-0.000201575	0.000167588	7.95966e-05	0.000162421	-0.000530533	-0.000241782	3.50804e-05	0.000223685	0.000205534	0.00012958	-0.000114602	7.66787e-05	0.000157152	-0.000116656
	7646.05	-0.000119323	-8.84978e-05	-0.000394057	-0.000145595	0.000149952	-0.000246825	0.000229397	-0.000151017	-0.000345296	0.00018789	-6.60276e-05	0.000143434	-0.000144591	-1.53061e-05	-0.000105319	-9.06485e-05	4.94184e-05	-0.000246656	-1.14968e-05	-0.000214217	9.06717e-05	-1.39946e-05	-0.000241059	0.000298264	-1.7902e-05	-0.000239791	-9.79421e-05	0.000303533	4.52016e-05	3.00307e-05	-0.000274538	0.000283428	-4.14886e-05	-1.60983e-05	-0.000144044	0.000114488	0.000148552	0.000170985	-0.000566969	-0.000224013	4.91406e-05	0.000205615	0.000292452	0.000167687	-6.62652e-05	-5.61562e-06	0.000119359	-7.7925e-05
	7646.15	-6.65077e-05	-6.14932e-05	-0.000377899	-0.00012497	0.000170806	-0.000239632	0.000136786	-0.000217101	-0.000326531	0.000117656	-7.61352e-06	0.000155539	-0.000118534	-4.41495e-05	-0.00012079	-7.10426e-05	0.000140459	-0.000176647	-4.03489e-05	-0.000191176	8.35403e-05	8.46257e-06	-0.000242801	0.000257241	-7.42307e-05	-0.000175911	-0.000114901	0.000191317	1.03695e-05	9.41656e-06	-0.000340816	0.000330142	-1.97014e-05	8.4943e-05	-8.38516e-05	4.55847e-05	0.000205491	0.000171163	-0.000555221	-0.000176316	6.3246e-05	0.000167641	0.000347709	0.000181396	-2.74943e-05	-7.6751e-05	7.17299e-05	-3.24916e-05
	7646.25	-1.09065e-05	-4.29765e-05	-0.000336413	-0.000102751	0.000185812	-0.000197907	3.75197e-05	-0.000300897	-0.000304409	2.56521e-05	3.5262e-05	0.000150901	-5.50143e-05	-6.73166e-05	-0.000103536	-4.99578e-05	0.000210352	-0.000102588	-5.06371e-05	-0.000134646	6.62618e-05	3.12258e-05	-0.000220409	0.000164306	-0.000127763	-0.000117889	-0.00013123	7.78273e-05	-4.494e-06	-1.0355e-05	-0.000364402	0.000315101	-6.88173e-07	0.000183485	-2.57755e-05	-3.07399e-05	0.000243906	0.000167368	-0.000498045	-0.000108839	7.39427e-05	0.000117631	0.000363695	0.000158719	-9.43313e-07	-0.000137211	2.37517e-05	1.90737e-05
	7646.35	3.51064e-05	-3.29189e-05	-0.000278408	-7.55141e-05	0.000189258	-0.000131395	-5.4433e-05	-0.000395803	-0.000273296	-6.54907e-05	5.5596e-05	0.000127203	3.13382e-05	-8.64951e-05	-4.38898e-05	-3.53178e-05	0.000245851	-3.77911e-05	-4.35837e-05	-4.44562e-05	3.03533e-05	4.73111e-05	-0.000184352	2.97562e-05	-0.000166564	-7.42218e-05	-0.00014903	-1.88232e-05	1.08838e-08	-2.72333e-05	-0.000344022	0.000238727	2.02877e-05	0.000251047	2.76648e-05	-0.0001007	0.000260829	0.00016459	-0.000406835	-3.58072e-05	7.48971e-05	6.62543e-05	0.000334126	9.71628e-05	1.42261e-05	-0.000188479	-1.40323e-05	7.32147e-05
	7646.45	5.9393e-05	-2.89028e-05	-0.000211802	-4.31372e-05	0.000175783	-5.48805e-05	-0.000126584	-0.000490483	-0.000228919	-0.000132478	5.12292e-05	8.7871e-05	0.000121488	-0.000105263	5.66043e-05	-3.28725e-05	0.000244475	8.28924e-06	-2.49024e-05	7.0542e-05	-2.89215e-05	5.33382e-05	-0.000148477	-0.000130022	-0.000181497	-5.05562e-05	-0.00017084	-8.59479e-05	2.04e-05	-4.1959e-05	-0.000284474	0.000115441	4.47133e-05	0.000265207	7.63899e-05	-0.000148798	0.000255318	0.000166611	-0.000298227	2.81709e-05	6.04756e-05	2.56446e-05	0.000258118	5.49113e-06	2.10436e-05	-0.00023062	-3.2172e-05	0.000123017
	7646.55	5.39085e-05	-2.6644e-05	-0.000141464	-9.39086e-06	0.000141943	1.60209e-05	-0.000173335	-0.000570024	-0.000170888	-0.000158553	2.43711e-05	3.9477e-05	0.000196991	-0.000127575	0.000184168	-4.45898e-05	0.000213474	3.25783e-05	-7.78407e-07	0.000193259	-0.000108603	5.07844e-05	-0.000124674	-0.00029481	-0.000168901	-4.98011e-05	-0.000199394	-0.000117946	5.16825e-05	-5.57782e-05	-0.000196321	-2.94107e-05	6.91513e-05	0.000216706	0.000122	-0.000163104	0.000227408	0.000175003	-0.000190099	7.08736e-05	2.92063e-05	6.36633e-06	0.000144222	-9.8304e-05	2.27914e-05	-0.000261538	-2.46524e-05	0.000160052
	7646.65	1.78961e-05	-2.24855e-05	-7.0554e-05	1.99279e-05	8.72348e-05	6.9056e-05	-0.000197253	-0.000617692	-0.000104653	-0.000138722	-1.95809e-05	-1.11724e-05	0.000245231	-0.000155986	0.000316342	-6.8686e-05	0.000165543	3.86343e-05	2.49343e-05	0.000302824	-0.000196429	4.48078e-05	-0.000119244	-0.000443804	-0.000131359	-7.17015e-05	-0.000236224	-0.0001172	8.84713e-05	-6.91009e-05	-9.50054e-05	-0.0001648	8.64223e-05	0.000112395	0.000166517	-0.000140851	0.000178078	0.000187772	-9.77808e-05	8.41184e-05	-1.50094e-05	1.36889e-05	1.12194e-05	-0.000192229	2.12798e-05	-0.000278269	9.47444e-06	0.0001779
	7646.75	-4.09318e-05	-1.59654e-05	-3.03447e-06	4.00479e-05	1.45222e-05	9.82412e-05	-0.00020592	-0.000617786	-4.12295e-05	-8.06163e-05	-7.37352e-05	-5.90003e-05	0.000262733	-0.000190008	0.000429395	-0.000101095	0.000113877	3.40233e-05	5.15448e-05	0.000381282	-0.000273546	4.17233e-05	-0.000132599	-0.00055906	-7.6675e-05	-0.000111995	-0.00027962	-9.26518e-05	0.000126214	-8.09637e-05	2.64223e-06	-0.000260953	8.95793e-05	-2.72989e-05	0.000211644	-9.10101e-05	0.000109063	0.000198699	-3.03279e-05	6.50818e-05	-6.44306e-05	4.58844e-05	-0.000115987	-0.000256348	1.58084e-05	-0.000278601	6.673e-05	0.000174652
	7646.85	-0.000107863	-1.02385e-05	5.50441e-05	4.94189e-05	-6.88145e-05	0.000104195	-0.000207791	-0.00055916	5.96592e-06	-7.29573e-07	-0.000131207	-0.000101426	0.000254882	-0.000224622	0.000506017	-0.000136693	6.83738e-05	2.61509e-05	8.03878e-05	0.00041885	-0.000320946	4.65051e-05	-0.000161357	-0.000627431	-1.60138e-05	-0.000162003	-0.000323367	-5.61287e-05	0.000162048	-8.8806e-05	8.21569e-05	-0.00029631	7.62311e-05	-0.000173529	0.000258017	-3.19163e-05	2.29887e-05	0.000199526	1.18263e-05	1.7759e-05	-0.000110286	9.57986e-05	-0.000212782	-0.000277368	3.22697e-06	-0.000262254	0.000141134	0.000152534
	7646.95	-0.000161101	-1.20715e-05	9.09101e-05	4.86653e-05	-0.000143964	9.11605e-05	-0.000211085	-0.000446123	2.2168e-05	7.48435e-05	-0.000182458	-0.000136235	0.000233176	-0.000248646	0.000534747	-0.000167998	3.53435e-05	1.88067e-05	0.000109202	0.000413496	-0.000325627	5.93581e-05	-0.000198718	-0.000639014	3.27296e-05	-0.000206846	-0.000355437	-2.24296e-05	0.00019081	-8.97273e-05	0.000126851	-0.000263663	5.04418e-05	-0.000284973	0.000299099	9.62276e-06	-6.89299e-05	0.000184153	3.27938e-05	-4.28289e-05	-0.0001429	0.00014891	-0.000255742	-0.000252392	-2.00535e-05	-0.000234597	0.000218189	0.000116712
	7647.05	-0.000186713	-2.67195e-05	9.84861e-05	4.26324e-05	-0.000193852	6.62596e-05	-0.000220593	-0.000287808	5.06513e-06	0.000133907	-0.000222337	-0.000164727	0.000210731	-0.000251425	0.000524062	-0.000189544	1.21446e-05	1.26121e-05	0.000137078	0.00037696	-0.000289654	7.83392e-05	-0.000237741	-0.000595676	6.05888e-05	-0.000235302	-0.000366074	2.09481e-06	0.000211682	-8.13588e-05	0.000133289	-0.000174233	1.9797e-05	-0.000337212	0.000330328	1.94417e-05	-0.000156916	0.000155551	4.47356e-05	-9.86241e-05	-0.000157893	0.000197077	-0.000238922	-0.000188947	-5.38626e-05	-0.000200831	0.000289949	7.13584e-05
	7647.15	-0.000178113	-5.83659e-05	7.46327e-05	3.6365e-05	-0.000202724	3.53503e-05	-0.00023757	-0.000101399	-4.07046e-05	0.000173969	-0.000246248	-0.000187763	0.000196994	-0.000225887	0.000489648	-0.000197451	-8.06705e-06	5.60317e-06	0.000160894	0.000325599	-0.000223952	9.87093e-05	-0.000270352	-0.000504987	6.41465e-05	-0.000240696	-0.000348067	1.5569e-05	0.000223387	-6.3719e-05	0.000103274	-5.05946e-05	-8.87201e-06	-0.000318081	0.000345932	-5.25509e-06	-0.000229153	0.00012322	5.65374e-05	-0.000131403	-0.000153832	0.000233412	-0.000165861	-9.97865e-05	-9.22835e-05	-0.000166589	0.000348519	1.85545e-05
	7647.25	-0.000137054	-0.000107847	2.22339e-05	3.42722e-05	-0.000162733	3.36845e-06	-0.000258175	8.90266e-05	-0.000104753	0.000200326	-0.000250099	-0.000205219	0.000194731	-0.000172581	0.0004492	-0.000190667	-3.30405e-05	-6.2551e-06	0.000176499	0.000276464	-0.000143867	0.000113773	-0.000288344	-0.00038012	4.67599e-05	-0.000222754	-0.000298814	1.90369e-05	0.000224744	-3.9522e-05	4.48773e-05	7.87153e-05	-3.04331e-05	-0.000232048	0.0003427	-5.54384e-05	-0.000276209	9.77272e-05	7.01552e-05	-0.000128825	-0.000132668	0.000251075	-4.92883e-05	8.38884e-07	-0.000124512	-0.000136369	0.000387631	-4.09624e-05
	7647.35	-7.17904e-05	-0.000170097	-4.83877e-05	4.02322e-05	-7.82759e-05	-2.45196e-05	-0.000273477	0.000255128	-0.000172749	0.000220665	-0.000230814	-0.00021718	0.000199463	-0.00010044	0.000417126	-0.000170896	-6.78093e-05	-2.84941e-05	0.000180007	0.000243451	-6.45612e-05	0.000116483	-0.000285843	-0.000238066	1.69971e-05	-0.000186924	-0.000222037	1.47054e-05	0.000215212	-1.30284e-05	-2.80202e-05	0.000186301	-4.06159e-05	-9.92154e-05	0.000322585	-0.000114996	-0.000294659	8.42598e-05	8.13637e-05	-8.91528e-05	-9.9816e-05	0.000243836	9.01361e-05	0.000100404	-0.000138996	-0.000112326	0.000404921	-0.000105399
	7647.45	6.16727e-06	-0.000233874	-0.000121849	5.75705e-05	3.46921e-05	-4.29197e-05	-0.000272043	0.000369109	-0.000228893	0.000239409	-0.000187577	-0.000225552	0.000201887	-2.38077e-05	0.000400608	-0.000140942	-0.000112329	-6.61513e-05	0.000168132	0.000234067	3.16031e-06	0.000102181	-0.000261454	-9.60315e-05	-1.5074e-05	-0.000141961	-0.000128623	4.38175e-06	0.000194348	1.2049e-05	-9.89365e-05	0.000253005	-3.59386e-05	5.25823e-05	0.000291138	-0.00016856	-0.000287235	7.98164e-05	8.36139e-05	-2.18886e-05	-6.32479e-05	0.000208065	0.000227437	0.000189539	-0.000127901	-9.38134e-05	0.00040241	-0.000169197
	7647.55	8.46375e-05	-0.000284875	-0.000182485	8.80023e-05	0.000153127	-4.78982e-05	-0.000244194	0.000410726	-0.000258842	0.000255415	-0.00012383	-0.000234164	0.000192048	4.26681e-05	0.000399047	-0.000103396	-0.000161929	-0.000120627	0.000138307	0.00024815	5.54308e-05	7.10038e-05	-0.00021867	3.18299e-05	-4.08414e-05	-9.70196e-05	-3.49577e-05	-1.13167e-05	0.000161487	3.44666e-05	-0.000152789	0.00027239	-1.50118e-05	0.000197729	0.000253957	-0.00020677	-0.000260473	7.56368e-05	7.194e-05	5.61442e-05	-3.13453e-05	0.000144746	0.00033846	0.000261022	-8.95396e-05	-7.77217e-05	0.000384905	-0.000222734
	7647.65	0.000152467	-0.000310362	-0.000219151	0.000129609	0.000253227	-3.88283e-05	-0.000186358	0.00037376	-0.000253527	0.000262831	-4.8458e-05	-0.000246829	0.000163514	8.87569e-05	0.000406326	-6.1238e-05	-0.000209899	-0.000187213	8.92934e-05	0.000279346	9.54585e-05	2.7971e-05	-0.000164237	0.000136205	-5.45574e-05	-5.92138e-05	4.18745e-05	-3.2484e-05	0.000116546	5.55908e-05	-0.000179129	0.000251143	2.00594e-05	0.000319115	0.000214546	-0.000226496	-0.000221873	6.29896e-05	4.46167e-05	0.000127494	-9.8459e-06	6.02069e-05	0.00040538	0.000308057	-2.8679e-05	-5.97365e-05	0.000357325	-0.000255379
	7647.75	0.000200704	-0.000303182	-0.000228481	0.000175056	0.000316487	-1.89687e-05	-0.000104391	0.000269787	-0.000213358	0.000253762	2.50231e-05	-0.000264871	0.000116633	0.000110527	0.000414414	-1.96856e-05	-0.000249915	-0.000254674	2.31131e-05	0.000318339	0.000130802	-1.8482e-05	-0.000106061	0.000212667	-5.38879e-05	-3.26539e-05	8.98034e-05	-5.78776e-05	6.15723e-05	7.71749e-05	-0.00017397	0.000205967	6.33254e-05	0.000407582	0.000174569	-0.000228345	-0.00017905	3.89953e-05	3.75377e-06	0.000179736	1.95438e-07	-3.41727e-05	0.000420827	0.000324803	4.40336e-05	-3.6489e-05	0.000322926	-0.000260145
	7647.85	0.000223995	-0.000264058	-0.00021536	0.000212527	0.000333682	5.59675e-06	-1.31392e-05	0.000125841	-0.000149433	0.000221895	8.22592e-05	-0.000285825	5.90899e-05	0.000109416	0.000417104	1.3943e-05	-0.00027714	-0.000307699	-5.30225e-05	0.000355789	0.000168974	-5.83777e-05	-5.18037e-05	0.000261202	-3.96455e-05	-1.85297e-05	0.000105819	-8.3113e-05	1.31344e-06	9.90391e-05	-0.00013969	0.000158213	0.000106567	0.000457794	0.000134959	-0.00021442	-0.000140366	8.56271e-06	-4.41347e-05	0.000207953	1.76875e-06	-0.000124064	0.000388624	0.000309328	0.00011436	-7.54104e-06	0.000282961	-0.000236628
	7647.95	0.00022369	-0.000196079	-0.000187136	0.000233802	0.000306154	3.17437e-05	7.7164e-05	-3.62644e-05	-7.25416e-05	0.000163676	0.000118569	-0.000304673	-1.17859e-06	9.06336e-05	0.000413798	3.71794e-05	-0.000289023	-0.000334085	-0.000132613	0.000388029	0.000217989	-8.39596e-05	-3.10089e-06	0.000289591	-1.20246e-05	-1.36959e-05	9.76309e-05	-0.00010232	-6.15372e-05	0.000121737	-7.85247e-05	0.00012549	0.000146507	0.000469874	9.43308e-05	-0.000184296	-0.000110441	-2.02622e-05	-9.15062e-05	0.000216382	-1.51613e-07	-0.000201755	0.000317658	0.000264385	0.000175657	2.74331e-05	0.000235028	-0.000186409
	7648.05	0.000201122	-0.00011268	-0.000155054	0.000229847	0.000238833	5.52357e-05	0.000148205	-0.00018601	-1.39425e-06	8.31791e-05	0.000130534	-0.000314385	-5.30172e-05	6.01228e-05	0.000406785	4.79666e-05	-0.000283519	-0.000322649	-0.000201834	0.000408696	0.00027625	-8.68073e-05	3.22328e-05	0.000301882	2.54095e-05	-1.58415e-05	7.62887e-05	-0.00010897	-0.000119506	0.000141253	-6.40638e-07	0.000123576	0.000176272	0.000439846	5.23853e-05	-0.000140261	-9.77929e-05	-3.83968e-05	-0.000126122	0.000208117	-4.51526e-06	-0.000256344	0.000221494	0.000196882	0.000218314	6.08113e-05	0.00017816	-0.000118195
	7648.15	0.000159581	-3.09912e-05	-0.000129135	0.000199053	0.000141797	7.54913e-05	0.000188046	-0.00030129	4.89099e-05	-8.63161e-06	0.000123707	-0.000309389	-8.99854e-05	2.5308e-05	0.000400265	5.01133e-05	-0.000261503	-0.000271722	-0.000247936	0.000414146	0.000337708	-6.24917e-05	4.59201e-05	0.00030239	6.87879e-05	-2.12341e-05	5.52464e-05	-0.000100157	-0.000165198	0.000152402	7.90554e-05	0.000158876	0.000191441	0.000369219	7.56841e-06	-8.63783e-05	-0.000107226	-4.12361e-05	-0.000137964	0.000186171	-1.35181e-05	-0.000282069	0.000115485	0.000116256	0.000240028	8.20614e-05	0.000112645	-4.36516e-05
	7648.25	0.000102335	3.29985e-05	-0.000115625	0.00014711	2.73853e-05	9.43032e-05	0.000194146	-0.000370628	6.97147e-05	-9.66591e-05	0.000109359	-0.000288216	-0.000112107	-6.3694e-06	0.000396177	5.00882e-05	-0.000226572	-0.000190252	-0.00026156	0.000404385	0.000394647	-1.25739e-05	3.00981e-05	0.000294037	0.00011471	-2.521e-05	4.59817e-05	-7.75994e-05	-0.000192072	0.000148498	0.000142717	0.000226213	0.000190662	0.000265299	-4.19648e-05	-2.88614e-05	-0.000137856	-3.02658e-05	-0.000123002	0.000152369	-3.01435e-05	-0.000277765	1.47921e-05	3.17232e-05	0.000244987	8.20702e-05	4.15493e-05	2.46252e-05
	7648.35	3.25459e-05	6.92741e-05	-0.000115066	8.43036e-05	-9.17223e-05	0.000113027	0.000172573	-0.000391572	5.92057e-05	-0.0001654	9.93912e-05	-0.000254603	-0.000124491	-2.86635e-05	0.00039178	5.20042e-05	-0.000183679	-9.57327e-05	-0.000238485	0.000383279	0.000439853	5.43188e-05	-2.00756e-05	0.000278044	0.000159711	-2.27838e-05	5.50348e-05	-4.62217e-05	-0.000194849	0.000122109	0.000174267	0.000310311	0.000175776	0.000139887	-9.61787e-05	2.49406e-05	-0.000182891	-1.2217e-05	-8.42798e-05	0.000109077	-5.47259e-05	-0.00024569	-6.73438e-05	-4.8877e-05	0.000240349	5.84176e-05	-2.84566e-05	7.51982e-05
	7648.45	-4.55096e-05	7.70663e-05	-0.000121532	2.20238e-05	-0.000203624	0.000130899	0.000134366	-0.000367807	2.18086e-05	-0.000202409	0.000102255	-0.000216503	-0.000133759	-3.72166e-05	0.000380492	5.44753e-05	-0.000137591	-1.02352e-05	-0.000181134	0.000357093	0.000467547	0.000123923	-0.000102574	0.000255109	0.000199586	-9.47247e-06	8.27421e-05	-1.17127e-05	-0.000170697	6.8309e-05	0.000165894	0.000390777	0.000151663	8.73906e-06	-0.000151173	6.84117e-05	-0.000231437	3.01407e-06	-2.99609e-05	6.13738e-05	-8.34068e-05	-0.000191103	-0.000121509	-0.000119074	0.000232309	1.77842e-05	-8.78462e-05	9.99369e-05
	7648.55	-0.000125628	6.46119e-05	-0.000124605	-3.04535e-05	-0.000298545	0.000145156	9.06052e-05	-0.000305904	-3.38505e-05	-0.000200761	0.000120524	-0.000183603	-0.000143735	-3.01188e-05	0.000354575	5.13788e-05	-9.19398e-05	4.49114e-05	-9.80767e-05	0.000331279	0.000473315	0.000180094	-0.000206044	0.000227263	0.000229965	1.71252e-05	0.000123303	2.15233e-05	-0.000121386	-1.15048e-05	0.000122123	0.00044879	0.000125387	-0.000109029	-0.00019892	9.69686e-05	-0.000272241	5.15178e-06	3.06986e-05	1.6693e-05	-0.000109478	-0.000121633	-0.000143362	-0.000173777	0.00022295	-2.71503e-05	-0.000126723	9.54889e-05
	7648.65	-0.000199622	4.53143e-05	-0.000113839	-6.7668e-05	-0.000370484	0.000152337	4.91023e-05	-0.000213975	-9.78395e-05	-0.000160631	0.000150715	-0.000164537	-0.000153202	-8.37577e-06	0.000307874	3.62786e-05	-4.92478e-05	5.4897e-05	-1.57826e-06	0.000307726	0.000454261	0.000208537	-0.000310271	0.00019973	0.000247723	5.52553e-05	0.000166406	5.16767e-05	-5.49621e-05	-0.000108187	5.83626e-05	0.000472972	0.00010441	-0.00019346	-0.000229467	0.000108235	-0.000297125	-1.29232e-05	9.12536e-05	-1.7749e-05	-0.000125967	-4.64254e-05	-0.000133754	-0.000210148	0.000209964	-6.42647e-05	-0.000138234	6.37207e-05
	7648.75	-0.000258003	3.22004e-05	-8.31966e-05	-8.79994e-05	-0.000417987	0.000149581	1.35781e-05	-0.000101388	-0.000161725	-8.93318e-05	0.000185549	-0.000164366	-0.00015729	2.43487e-05	0.000237308	6.60294e-06	-1.14293e-05	1.53835e-05	9.59125e-05	0.000284193	0.000409619	0.000199133	-0.000389908	0.000180998	0.000251333	9.84935e-05	0.000200629	8.05023e-05	1.60422e-05	-0.00020781	-5.70066e-06	0.000462068	9.42599e-05	-0.000228221	-0.000233968	0.000101101	-0.000302009	-5.21357e-05	0.00015049	-3.73855e-05	-0.000127233	2.49222e-05	-9.77563e-05	-0.000228737	0.000189506	-8.71887e-05	-0.000120751	1.06654e-05
	7648.85	-0.000291423	3.32516e-05	-3.38269e-05	-9.28521e-05	-0.000443051	0.000135528	-1.53328e-05	2.12024e-05	-0.000219852	9.70184e-08	0.000216917	-0.000182624	-0.000151344	6.26521e-05	0.000143979	-3.55171e-05	1.95652e-05	-6.63113e-05	0.000183497	0.000256003	0.000341745	0.000147576	-0.0004207	0.000179669	0.000239799	0.000137578	0.00021705	0.000112569	7.93955e-05	-0.000296627	-5.3711e-05	0.000423401	9.69728e-05	-0.000205372	-0.000206837	7.44377e-05	-0.00028607	-0.000106787	0.000211788	-4.1112e-05	-0.000109789	8.31121e-05	-4.40182e-05	-0.000233448	0.00015998	-9.61041e-05	-7.84413e-05	-5.5535e-05
	7648.95	-0.000292811	4.78218e-05	1.99284e-05	-8.6939e-05	-0.00044852	0.000111481	-3.75814e-05	0.000131411	-0.000265475	8.35271e-05	0.000234464	-0.00021188	-0.000136225	9.67552e-05	4.13292e-05	-8.24067e-05	3.84221e-05	-0.000166169	0.000243745	0.000219916	0.000261517	6.08035e-05	-0.000388006	0.000197779	0.000211896	0.000159757	0.000209659	0.00014824	0.000122382	-0.000359648	-7.56292e-05	0.000371406	0.000109087	-0.000133999	-0.000151396	2.86081e-05	-0.000253612	-0.000164399	0.000273522	-3.23092e-05	-7.65556e-05	0.000115152	9.73146e-06	-0.000231043	0.000125174	-9.65562e-05	-2.6268e-05	-0.00012292
	7649.05	-0.000263456	7.08011e-05	6.36148e-05	-7.54532e-05	-0.000436507	8.14825e-05	-5.45516e-05	0.000218481	-0.000295525	0.000147127	0.000233947	-0.000240874	-0.000115456	0.000122748	-5.78131e-05	-0.000127407	4.45663e-05	-0.000260192	0.000268886	0.000173981	0.000178454	-4.9793e-05	-0.00029687	0.000229834	0.000166686	0.000160921	0.00018049	0.00018672	0.00014602	-0.000394169	-7.39044e-05	0.000318855	0.000125414	-3.39468e-05	-7.39058e-05	-3.42162e-05	-0.000207449	-0.000217506	0.000336177	-1.56246e-05	-3.23897e-05	0.000118113	5.04068e-05	-0.000226048	9.03829e-05	-9.54151e-05	2.10548e-05	-0.000186024
	7649.15	-0.000210804	9.53952e-05	8.26657e-05	-6.34616e-05	-0.000405609	5.06423e-05	-6.66968e-05	0.000273836	-0.000305154	0.000181612	0.00021347	-0.000257949	-9.35643e-05	0.000138762	-0.000138709	-0.000163914	3.94687e-05	-0.000326528	0.000254064	0.000118366	0.000101815	-0.000169222	-0.000169106	0.000264488	0.00010397	0.000142454	0.000135289	0.000221298	0.000156186	-0.000402023	-5.72338e-05	0.000275549	0.000139264	6.78851e-05	1.41639e-05	-0.000107794	-0.000148994	-0.000263072	0.000394105	4.14387e-06	1.44671e-05	9.38932e-05	6.80723e-05	-0.000218838	6.03968e-05	-9.87536e-05	4.79861e-05	-0.000241684
	7649.25	-0.000146519	0.00011604	6.82119e-05	-5.49161e-05	-0.000352954	2.34538e-05	-7.27945e-05	0.00029287	-0.00028881	0.000182582	0.000173986	-0.000253703	-7.25454e-05	0.000144412	-0.000189526	-0.000186171	2.71423e-05	-0.00035104	0.000201214	5.51524e-05	3.81492e-05	-0.000281595	-3.72141e-05	0.000289365	2.65671e-05	0.00011096	8.2471e-05	0.000241427	0.000160485	-0.000387336	-3.72953e-05	0.00024696	0.000144292	0.000145886	9.73594e-05	-0.000181838	-7.79048e-05	-0.0003009	0.000436323	2.31912e-05	5.38911e-05	4.97052e-05	5.95668e-05	-0.000204811	3.78489e-05	-0.000109368	4.33904e-05	-0.000287132
	7649.35	-8.32551e-05	0.00013045	2.20798e-05	-5.11623e-05	-0.00027811	2.73092e-06	-7.04797e-05	0.000276171	-0.000243811	0.000149973	0.000119829	-0.000223015	-5.02573e-05	0.000140105	-0.000205264	-0.000190086	1.30558e-05	-0.000330571	0.000121142	-1.15202e-05	-9.68642e-06	-0.000372888	6.67903e-05	0.000295732	-5.77968e-05	7.63587e-05	3.16664e-05	0.000236871	0.000165717	-0.000354135	-2.5436e-05	0.000233923	0.000136348	0.000184648	0.000159388	-0.000244285	6.21565e-06	-0.000330228	0.000449857	3.91728e-05	7.62409e-05	-3.44849e-06	2.9459e-05	-0.000176035	2.36941e-05	-0.000125139	6.50856e-06	-0.000318325
	7649.45	-3.15507e-05	0.000140499	-4.22968e-05	-4.92744e-05	-0.00018558	-1.08525e-05	-5.86037e-05	0.000228989	-0.000173643	8.73703e-05	5.8666e-05	-0.000166812	-2.22053e-05	0.000126403	-0.000188733	-0.000173681	2.32971e-06	-0.000272729	3.10583e-05	-7.55135e-05	-4.16463e-05	-0.000433	0.000121668	0.000280794	-0.000136841	4.87728e-05	-8.35658e-06	0.000201602	0.000175916	-0.000304769	-2.92801e-05	0.000233817	0.000113984	0.000183703	0.000186625	-0.000284469	0.000100818	-0.000347168	0.000424314	5.09021e-05	7.47435e-05	-5.43439e-05	-1.22017e-05	-0.000125323	1.84072e-05	-0.000140491	-5.07868e-05	-0.000329198
	7649.55	2.36575e-06	0.000151171	-0.000103867	-4.16432e-05	-8.41048e-05	-1.91484e-05	-3.97895e-05	0.00016051	-8.86231e-05	1.87668e-06	6.1724e-07	-9.30302e-05	1.4819e-05	0.000104007	-0.000149132	-0.000137657	-6.84865e-07	-0.000192868	-5.0875e-05	-0.000129389	-5.90215e-05	-0.000457246	0.000121219	0.000247661	-0.000196897	3.53816e-05	-3.11074e-05	0.000136464	0.000191448	-0.000239632	-5.06531e-05	0.0002422	7.80077e-05	0.000155787	0.00017081	-0.000296114	0.000198011	-0.000344945	0.000356652	5.76881e-05	4.74426e-05	-9.42454e-05	-5.30122e-05	-5.08797e-05	2.19178e-05	-0.000150418	-0.00010775	-0.000312578
	7649.65	1.75945e-05	0.000167372	-0.00014157	-1.84765e-05	1.61018e-05	-2.61652e-05	-2.05897e-05	8.33154e-05	-3.11531e-06	-9.66624e-05	-4.39024e-05	-1.57359e-05	5.98992e-05	7.41435e-05	-9.89763e-05	-8.5708e-05	8.17249e-06	-0.000109299	-0.000111732	-0.000165699	-6.30078e-05	-0.000447016	7.25327e-05	0.000203766	-0.000227728	3.80864e-05	-3.25696e-05	5.01676e-05	0.000209079	-0.000157516	-8.59084e-05	0.000253917	3.15706e-05	0.000119503	0.000110909	-0.000278873	0.000284457	-0.000316513	0.000253724	5.90903e-05	-1.74249e-06	-0.000117226	-8.09997e-05	4.09359e-05	3.26278e-05	-0.000153407	-0.000142903	-0.000262819
	7649.75	1.78607e-05	0.000190124	-0.000142713	2.64549e-05	0.000105505	-3.58087e-05	-8.56945e-06	1.24112e-05	6.8788e-05	-0.000196691	-6.74809e-05	4.74956e-05	0.000106971	3.90705e-05	-5.0743e-05	-2.4538e-05	3.17015e-05	-3.86002e-05	-0.00014786	-0.000179192	-5.44461e-05	-0.000409761	-7.75313e-06	0.000158652	-0.000226908	5.2896e-05	-1.1647e-05	-4.13236e-05	0.000222709	-5.79767e-05	-0.000127822	0.000263582	-1.84345e-05	9.03719e-05	1.50385e-05	-0.000238278	0.000344615	-0.000258781	0.000132157	5.54554e-05	-6.32326e-05	-0.000119589	-8.72169e-05	0.000135778	4.69176e-05	-0.000150851	-0.000142308	-0.000180264
	7649.85	9.49038e-06	0.000215013	-0.000107791	9.05915e-05	0.00017693	-4.86015e-05	-7.94608e-06	-3.784e-05	0.000117534	-0.000286247	-6.86215e-05	8.01917e-05	0.000146261	2.41955e-06	-1.36122e-05	3.68451e-05	6.84498e-05	8.10816e-06	-0.000164786	-0.000169307	-3.4756e-05	-0.000357946	-9.75997e-05	0.000121577	-0.000200744	7.19865e-05	2.89587e-05	-0.000118334	0.000224914	5.55666e-05	-0.000167737	0.000266004	-6.07544e-05	7.5082e-05	-9.97138e-05	-0.000184069	0.000366758	-0.000175591	1.48991e-05	4.85551e-05	-0.000124168	-0.000100162	-6.79771e-05	0.000215232	6.00879e-05	-0.000144204	-0.000103866	-7.41594e-05
	7649.95	-2.92968e-07	0.000237284	-4.40122e-05	0.000169144	0.000233669	-6.00491e-05	-1.59466e-05	-6.02176e-05	0.000145249	-0.000360304	-5.03461e-05	7.53687e-05	0.000172047	-3.25796e-05	1.22692e-05	9.49872e-05	0.000115877	3.1246e-05	-0.000172923	-0.000138416	-3.83319e-06	-0.00030053	-0.000181337	9.77793e-05	-0.000156645	9.06235e-05	8.78085e-05	-0.000168147	0.000210482	0.000185427	-0.000199143	0.000257958	-8.43545e-05	7.22216e-05	-0.000220534	-0.000121113	0.000349594	-6.87405e-05	-8.36056e-05	4.1816e-05	-0.000175948	-5.77457e-05	-2.21616e-05	0.00027008	7.03782e-05	-0.000131144	-3.07705e-05	4.96757e-05
	7650.05	-5.13602e-06	0.000248191	3.04915e-05	0.00024507	0.000275751	-6.18919e-05	-2.57413e-05	-5.10373e-05	0.000155227	-0.000408943	-2.07245e-05	3.10669e-05	0.000177168	-5.95909e-05	2.62984e-05	0.000140859	0.00016272	3.18887e-05	-0.000182657	-9.4817e-05	3.36079e-05	-0.000250755	-0.000241516	9.11232e-05	-0.00010561	0.000104425	0.000155554	-0.000179346	0.000176174	0.000318321	-0.000214077	0.000235773	-7.84691e-05	7.69051e-05	-0.000327832	-5.88024e-05	0.000296371	4.6329e-05	-0.000146398	3.76128e-05	-0.000209446	2.09943e-06	4.29888e-05	0.00028846	7.53359e-05	-0.000109766	6.24745e-05	0.000171763
	7650.15	-2.17822e-07	0.000241953	9.54618e-05	0.000300789	0.000306667	-4.53876e-05	-2.85359e-05	-1.47386e-05	0.000155398	-0.000424946	1.0768e-05	-4.35254e-05	0.000160638	-7.27163e-05	3.00272e-05	0.000168165	0.000195961	1.54046e-05	-0.000199976	-4.81286e-05	7.10216e-05	-0.000215827	-0.000270074	0.000100904	-5.5936e-05	0.000112567	0.000219279	-0.000151772	0.000124533	0.00043723	-0.000207085	0.000198044	-4.10477e-05	8.59196e-05	-0.000408609	-4.1628e-06	0.000216912	0.000149605	-0.000168197	3.6397e-05	-0.000221434	6.93259e-05	0.000115005	0.00026757	7.51016e-05	-7.92326e-05	0.000157618	0.000272834
	7650.25	1.65514e-05	0.000217945	0.000134879	0.000323612	0.000330804	-5.05366e-06	-1.84071e-05	3.87169e-05	0.000153544	-0.000403535	3.66256e-05	-0.000132042	0.000127422	-6.87052e-05	2.51375e-05	0.000174153	0.000204339	-1.17901e-05	-0.000224054	-5.18622e-06	0.000101916	-0.00019383	-0.000268861	0.000122478	-1.23015e-05	0.000115095	0.000264363	-9.58316e-05	6.24668e-05	0.00052502	-0.000177196	0.00014557	1.98792e-05	0.00010021	-0.000457477	3.72915e-05	0.00012384	0.000220221	-0.000154321	3.66345e-05	-0.00021409	0.000131811	0.000179461	0.00021311	7.21035e-05	-4.24694e-05	0.000238234	0.00033776
	7650.35	4.37207e-05	0.000180941	0.000141824	0.000308985	0.000351149	5.88237e-05	4.67578e-06	9.7801e-05	0.000154019	-0.000342616	5.32039e-05	-0.000216886	8.63847e-05	-4.83851e-05	1.28788e-05	0.000159248	0.000181321	-4.38609e-05	-0.00024891	3.22877e-05	0.000121776	-0.000174719	-0.000246086	0.000149083	2.28539e-05	0.000110096	0.000278397	-2.83561e-05	-2.24003e-06	0.000568868	-0.000129321	8.08254e-05	8.96221e-05	0.00012292	-0.00047406	5.99661e-05	3.01964e-05	0.000241893	-0.000114798	3.66951e-05	-0.000192136	0.000178756	0.000224474	0.000136406	6.93287e-05	-7.50442e-06	0.000294649	0.000358804
	7650.45	7.60043e-05	0.000140131	0.00012006	0.000261128	0.000368027	0.000139017	3.49114e-05	0.000152323	0.000157746	-0.00024508	6.09338e-05	-0.00028394	4.77107e-05	-1.66447e-05	-5.20753e-06	0.000126068	0.000127504	-7.48054e-05	-0.000267812	6.71243e-05	0.000128869	-0.000144834	-0.000211459	0.000174017	4.81253e-05	9.31439e-05	0.000255956	3.28117e-05	-6.38902e-05	0.000563837	-7.36176e-05	7.99114e-06	0.000151986	0.000156019	-0.000459883	5.85366e-05	-5.19973e-05	0.000208102	-5.83098e-05	3.72695e-05	-0.00016033	0.000203479	0.000244424	5.0907e-05	6.77643e-05	1.48076e-05	0.000326155	0.000337946
	7650.55	0.000104979	0.000107093	8.17785e-05	0.000190482	0.000377889	0.00022145	6.34944e-05	0.000194812	0.000163266	-0.000121383	6.28568e-05	-0.000324595	1.99636e-05	1.93571e-05	-2.6842e-05	7.78435e-05	5.13732e-05	-9.75695e-05	-0.000277252	0.000103326	0.000123961	-9.31405e-05	-0.000172017	0.000192313	6.34974e-05	5.86214e-05	0.000201099	7.38231e-05	-0.000119962	0.000513133	-2.21255e-05	-6.69147e-05	0.000193377	0.000198377	-0.00041603	2.9978e-05	-0.000113947	0.000123554	1.08451e-05	4.24639e-05	-0.000122779	0.000204787	0.000240379	-3.12769e-05	6.4522e-05	1.64562e-05	0.000339036	0.000286196
	7650.65	0.000121178	9.27486e-05	4.35737e-05	0.000109789	0.000373349	0.000287474	8.25555e-05	0.000221274	0.000167389	1.01364e-05	6.23336e-05	-0.000334925	7.76494e-06	5.34356e-05	-4.91903e-05	1.77696e-05	-3.24353e-05	-0.000105153	-0.000277815	0.000142071	0.000110193	-1.58362e-05	-0.000130675	0.000200988	7.15278e-05	2.0396e-06	0.000126432	8.74114e-05	-0.000170184	0.000426359	1.54028e-05	-0.00013693	0.000204905	0.000245701	-0.000342746	-2.38266e-05	-0.000152858	2.05655e-06	9.0886e-05	5.85722e-05	-8.33079e-05	0.000187393	0.000217461	-0.00010142	5.33804e-05	-1.85105e-06	0.000342187	0.00021999
	7650.75	0.000117015	0.000103734	2.26091e-05	3.06238e-05	0.000345503	0.000318847	8.79596e-05	0.000231841	0.000166097	0.000127264	6.1702e-05	-0.00031333	1.11183e-05	8.38925e-05	-6.90988e-05	-5.01453e-05	-0.000107368	-9.29672e-05	-0.000271215	0.000180046	9.29169e-05	8.32696e-05	-8.72945e-05	0.000198002	7.70928e-05	-7.79177e-05	4.88301e-05	7.24823e-05	-0.000214631	0.000317052	3.42867e-05	-0.000196454	0.000182965	0.000292249	-0.000239685	-9.46778e-05	-0.000172946	-0.000138092	0.000178612	9.14152e-05	-4.50901e-05	0.00016105	0.000180948	-0.000154603	2.75525e-05	-2.87608e-05	0.000343752	0.000155558
	7650.85	8.95991e-05	0.000138989	3.30251e-05	-3.82385e-05	0.000288402	0.000303621	7.9729e-05	0.000230234	0.000156571	0.00021026	6.22657e-05	-0.000259815	2.61343e-05	0.000114531	-8.30973e-05	-0.000119269	-0.000159199	-6.04017e-05	-0.00025594	0.000210551	7.80617e-05	0.00019456	-4.09614e-05	0.000181479	8.47666e-05	-0.000177625	-1.62711e-05	3.24512e-05	-0.000251985	0.000200494	3.58353e-05	-0.000243253	0.000129533	0.000333155	-0.000107242	-0.000168425	-0.000183042	-0.000278309	0.000266142	0.000143779	-1.02328e-05	0.000137997	0.0001332	-0.000188413	-1.66195e-05	-4.61822e-05	0.000350277	0.000103818
	7650.95	4.41288e-05	0.00018382	7.90564e-05	-8.71764e-05	0.000208095	0.000241849	6.05759e-05	0.000220939	0.000139632	0.000241319	6.32917e-05	-0.000184369	4.40155e-05	0.000148428	-8.80021e-05	-0.000175794	-0.000176183	-1.48916e-05	-0.000228264	0.000223447	6.8598e-05	0.000294727	3.7111e-06	0.000151231	9.39085e-05	-0.000280793	-5.65477e-05	-2.29681e-05	-0.000277713	9.88544e-05	2.6024e-05	-0.000276361	5.59458e-05	0.000361831	3.83957e-05	-0.00022322	-0.00019267	-0.000393004	0.000332026	0.000208928	1.61447e-05	0.000130033	7.57772e-05	-0.000199777	-7.37905e-05	-3.76229e-05	0.000364731	7.01976e-05
	7651.05	-9.39364e-06	0.000221202	0.000155892	-0.000114312	0.000117561	0.000145956	3.49385e-05	0.000208518	0.000121218	0.000223098	6.42096e-05	-9.84326e-05	5.86536e-05	0.000189456	-8.23275e-05	-0.000211101	-0.000155948	3.73606e-05	-0.000181553	0.000216204	6.13005e-05	0.000370681	4.61449e-05	0.000110269	0.0001011	-0.000374399	-7.34426e-05	-8.31322e-05	-0.000289544	2.08772e-05	1.50996e-05	-0.000298497	-2.53393e-05	0.000378473	0.000186168	-0.000245111	-0.000206619	-0.000471726	0.00036069	0.000282925	3.356e-05	0.000143752	7.18258e-06	-0.000186504	-0.000133894	2.76318e-06	0.000388239	4.99668e-05
	7651.15	-5.93088e-05	0.000234675	0.000250621	-0.000120465	3.57653e-05	3.6081e-05	7.63272e-06	0.000195513	0.000109127	0.000167313	6.34879e-05	-1.82324e-05	6.74018e-05	0.000235356	-6.76611e-05	-0.000221524	-0.000100826	9.03396e-05	-0.000113785	0.000190831	4.78559e-05	0.000413984	8.64211e-05	6.49191e-05	0.000100656	-0.000445564	-7.49512e-05	-0.000137475	-0.000287411	-3.08217e-05	1.27046e-05	-0.00031016	-0.000101485	0.000383042	0.000319587	-0.000227932	-0.000224321	-0.000508899	0.000339284	0.000361775	4.26726e-05	0.000180125	-7.07133e-05	-0.000146492	-0.00018397	6.91262e-05	0.000417061	3.56875e-05
	7651.25	-9.57625e-05	0.000214989	0.000346455	-0.000109594	-1.8325e-05	-6.38992e-05	-1.51313e-05	0.000182731	0.000108524	9.07908e-05	5.91496e-05	3.95249e-05	7.2646e-05	0.000278149	-4.89699e-05	-0.000210402	-1.72811e-05	0.00013959	-3.07807e-05	0.000152195	1.93832e-05	0.000424394	0.000126117	2.37337e-05	8.80555e-05	-0.000484017	-7.07098e-05	-0.000178226	-0.000273996	-5.77542e-05	2.57825e-05	-0.000308466	-0.000161475	0.000373692	0.00041996	-0.000175587	-0.000241256	-0.000503904	0.000264662	0.000441208	4.67916e-05	0.000233924	-0.000149926	-8.14283e-05	-0.000213639	0.000146599	0.000442597	2.12313e-05
	7651.35	-0.000112829	0.000163912	0.000427501	-8.87151e-05	-3.18665e-05	-0.000131929	-2.53292e-05	0.000169504	0.000118384	1.07877e-05	4.99087e-05	6.29217e-05	8.07324e-05	0.000308447	-3.18433e-05	-0.000186431	8.52321e-05	0.000182976	5.48802e-05	0.000105563	-2.828e-05	0.000409716	0.000166796	-4.87473e-06	6.25745e-05	-0.000483856	-6.70576e-05	-0.000201549	-0.000252861	-6.19813e-05	5.67418e-05	-0.000288311	-0.000197592	0.000347171	0.000471242	-0.000100195	-0.0002511	-0.000461032	0.000148682	0.00051504	5.23854e-05	0.000294825	-0.000217447	2.21652e-07	-0.000219374	0.000216515	0.000453167	4.58909e-06
	7651.45	-0.000108862	9.29992e-05	0.000481984	-6.57124e-05	-1.67434e-06	-0.000153737	-1.5415e-05	0.000154152	0.000131969	-5.90335e-05	3.64904e-05	4.79761e-05	9.83411e-05	0.000321044	-1.85719e-05	-0.000159914	0.00019545	0.000220192	0.000128163	5.53623e-05	-9.17536e-05	0.000381412	0.000206452	-1.55269e-05	2.80065e-05	-0.000444702	-6.43926e-05	-0.000206578	-0.000225821	-4.32963e-05	0.000101483	-0.000245368	-0.000206513	0.000300596	0.000464165	-1.69794e-05	-0.00024757	-0.000388317	1.80592e-05	0.000574025	6.68548e-05	0.000350247	-0.000259465	8.36316e-05	-0.00020482	0.000261829	0.00043677	-1.10799e-05
	7651.55	-8.59422e-05	1.87989e-05	0.000503791	-4.54787e-05	6.56061e-05	-0.000126953	1.71595e-05	0.000135456	0.000141221	-0.000110197	2.24076e-05	-4.87163e-07	0.000128598	0.000318227	-7.06375e-06	-0.000139688	0.00030085	0.000251068	0.000176717	5.33917e-06	-0.00016098	0.000350011	0.000237412	-8.03383e-06	-8.22955e-06	-0.000372184	-5.82426e-05	-0.000193924	-0.000192411	2.25639e-07	0.000149257	-0.000179939	-0.000190301	0.000233981	0.000399583	6.03777e-05	-0.000225771	-0.000296312	-9.21393e-05	0.00060717	9.44943e-05	0.00038857	-0.000266397	0.000152072	-0.0001777	0.000271254	0.000384788	-1.91235e-05
	7651.65	-4.9133e-05	-4.26985e-05	0.000492782	-2.65213e-05	0.000155919	-6.16545e-05	6.6746e-05	0.000114556	0.00014176	-0.00013918	1.34497e-05	-6.9799e-05	0.000168996	0.000307986	6.38697e-06	-0.000131384	0.000388837	0.000273995	0.000194274	-4.14819e-05	-0.000223041	0.000322713	0.000248323	1.25056e-05	-3.74955e-05	-0.000276367	-4.2883e-05	-0.000164536	-0.00015155	6.93336e-05	0.000186098	-9.92178e-05	-0.000156112	0.000152453	0.000289447	0.000121671	-0.000183237	-0.000196938	-0.000149984	0.000605089	0.000133199	0.000401733	-0.000236319	0.00019327	-0.000145862	0.000241633	0.000295635	-1.33433e-05
	7651.75	-5.7687e-06	-8.00613e-05	0.000454435	-1.71089e-06	0.000250664	2.24514e-05	0.000120608	9.53141e-05	0.000135416	-0.000146616	1.52962e-05	-0.000141864	0.000211402	0.000298312	2.31192e-05	-0.000136825	0.000449071	0.000286011	0.000181917	-8.29951e-05	-0.000267031	0.00030292	0.000230136	3.75856e-05	-5.3104e-05	-0.000169431	-1.55104e-05	-0.000119788	-0.000103589	0.000159721	0.000200465	-1.67135e-05	-0.000113964	6.69642e-05	0.000155467	0.000159826	-0.000121481	-0.00010262	-0.000138989	0.000563974	0.000174143	0.000386983	-0.000176544	0.00020394	-0.000115338	0.000178938	0.000177165	7.5534e-06
	7651.85	3.59674e-05	-8.80191e-05	0.000398365	3.62137e-05	0.000330602	0.000102056	0.000164589	8.19684e-05	0.000129215	-0.000136435	3.06688e-05	-0.000197688	0.000244487	0.00029217	4.0752e-05	-0.000154605	0.00047605	0.000284409	0.000147928	-0.000117492	-0.000287638	0.000290228	0.000181851	5.87987e-05	-5.23925e-05	-6.32499e-05	2.15141e-05	-6.23549e-05	-5.07883e-05	0.000260234	0.000187642	5.14138e-05	-7.28455e-05	-8.6866e-06	2.44921e-05	0.000171043	-4.68601e-05	-2.45726e-05	-6.45974e-05	0.000487513	0.000205405	0.000346838	-0.000102075	0.000190194	-9.00708e-05	9.69066e-05	4.55075e-05	3.7872e-05
	7651.95	7.34867e-05	-6.53032e-05	0.000331556	9.28323e-05	0.000388301	0.000165225	0.000194133	7.59547e-05	0.000132213	-0.000112427	6.10854e-05	-0.000226338	0.000261672	0.000287483	5.82107e-05	-0.000182291	0.00047241	0.000269115	0.000103473	-0.000143815	-0.000285454	0.000280713	0.000107853	7.44768e-05	-3.49592e-05	4.2233e-05	6.57531e-05	9.27378e-06	8.84991e-06	0.000364969	0.000150268	9.78679e-05	-3.30187e-05	-6.83064e-05	-8.80563e-05	0.00015794	3.83465e-05	3.69199e-05	5.83775e-05	0.000379272	0.000221388	0.000284087	-2.27973e-05	0.000163223	-6.84726e-05	6.47394e-06	-8.97072e-05	7.07938e-05
	7652.05	0.00010127	-1.42754e-05	0.000262928	0.000160422	0.000415638	0.000200283	0.000207085	7.4147e-05	0.000150131	-8.17099e-05	0.000102416	-0.000222409	0.000256271	0.000278492	7.35872e-05	-0.000216635	0.000440683	0.000241497	6.24052e-05	-0.000156781	-0.000264142	0.000266606	2.10955e-05	8.53565e-05	-4.04642e-06	0.000138699	0.000107833	8.81772e-05	7.02024e-05	0.000458111	9.68845e-05	0.000113906	4.37887e-06	-0.000107059	-0.000163565	0.000126635	0.000122613	7.8659e-05	0.000198745	0.000250322	0.000219105	0.000203898	4.61296e-05	0.000134262	-5.01713e-05	-7.80446e-05	-0.000210481	9.44966e-05
	7652.15	0.000116253	5.85665e-05	0.000198625	0.000223713	0.000413794	0.000206939	0.000207796	7.0633e-05	0.00018251	-5.16004e-05	0.000147788	-0.000192914	0.000227346	0.000261045	8.83825e-05	-0.000252903	0.000385966	0.000206211	3.49516e-05	-0.000149669	-0.000229762	0.000238107	-6.26175e-05	9.64476e-05	3.52869e-05	0.000218908	0.000138201	0.000164336	0.000125956	0.000527979	4.01318e-05	0.000100233	3.97802e-05	-0.00012714	-0.000193681	8.88939e-05	0.000193816	0.000103623	0.00032419	0.000113757	0.000203726	0.000112721	9.58354e-05	0.000110959	-3.32412e-05	-0.00014857	-0.000303985	0.000100979
	7652.25	0.000118319	0.000142656	0.000142261	0.000266265	0.000390316	0.000193935	0.000202549	6.14729e-05	0.00022245	-2.73394e-05	0.000188954	-0.000153868	0.000178364	0.000236437	0.000105761	-0.000284631	0.000314139	0.000170037	2.43973e-05	-0.000116689	-0.000188722	0.000187588	-0.000128616	0.000113017	7.7579e-05	0.000276157	0.000150463	0.000225897	0.000167416	0.000568972	-7.98351e-06	6.65748e-05	7.26859e-05	-0.000133377	-0.000179652	5.71476e-05	0.000239991	0.000118165	0.000409082	-1.59636e-05	0.000184812	1.95191e-05	0.000125386	9.57203e-05	-1.56078e-05	-0.000203609	-0.000363521	8.94554e-05
	7652.35	0.000111415	0.00022423	9.64519e-05	0.000276596	0.000354677	0.000173562	0.000195389	4.8108e-05	0.000258725	-1.09127e-05	0.000217717	-0.00012315	0.000115748	0.000211541	0.000127401	-0.000305297	0.000231794	0.000140042	2.76798e-05	-5.64773e-05	-0.00014637	0.000114294	-0.000166185	0.000136761	0.000117626	0.000305597	0.000144262	0.000262318	0.000187423	0.000580549	-3.93269e-05	2.72583e-05	0.000100819	-0.000129429	-0.000129712	3.84656e-05	0.000250529	0.000127638	0.000438021	-0.000124175	0.000170602	-6.39722e-05	0.000140607	8.71368e-05	4.4251e-06	-0.000244612	-0.000387191	6.69516e-05
	7652.45	0.000104545	0.000288563	6.41169e-05	0.000251415	0.00031511	0.000156717	0.000186397	3.69532e-05	0.000278948	-1.8537e-06	0.000227638	-0.000113794	4.86488e-05	0.00019504	0.000151729	-0.000311184	0.000147162	0.000121608	3.83957e-05	2.55517e-05	-0.000106201	2.62686e-05	-0.000170575	0.000164161	0.000150577	0.000307906	0.000126065	0.000268609	0.000184334	0.000565193	-4.97401e-05	-5.16645e-06	0.000120803	-0.000117805	-5.61754e-05	3.11247e-05	0.000219128	0.000133849	0.000406828	-0.000199304	0.000164026	-0.000125327	0.00015112	8.28371e-05	2.89247e-05	-0.000271729	-0.000376756	4.66292e-05
	7652.55	0.000110386	0.000323069	4.89027e-05	0.000195375	0.000276884	0.000150082	0.000172344	3.59044e-05	0.000272707	5.51888e-07	0.000215672	-0.000130197	-1.13276e-05	0.00019274	0.00017423	-0.000303016	7.0039e-05	0.000116594	4.9781e-05	0.000118261	-6.94958e-05	-6.19642e-05	-0.000144036	0.000187089	0.000172471	0.00029152	0.000106771	0.00024758	0.000163597	0.000526236	-3.76063e-05	-2.50131e-05	0.000129343	-0.000101528	2.81604e-05	2.6219e-05	0.000146761	0.000135108	0.000322031	-0.000236606	0.000162464	-0.00015472	0.000166314	8.17372e-05	6.12318e-05	-0.000281268	-0.000336491	4.40458e-05
	7652.65	0.00014139	0.000320477	5.41143e-05	0.000118665	0.000242324	0.000155775	0.000149068	5.0315e-05	0.000233988	-4.59844e-06	0.000183235	-0.000168039	-5.13653e-05	0.000205351	0.000189419	-0.000284923	1.01367e-05	0.000122524	5.63524e-05	0.000209025	-3.5691e-05	-0.000134244	-9.49546e-05	0.00019554	0.000181166	0.000270876	9.76877e-05	0.000208661	0.000135698	0.000466979	-3.51277e-06	-3.40305e-05	0.000124633	-8.46941e-05	0.000112739	1.38426e-05	4.28195e-05	0.000128359	0.000199094	-0.000239878	0.000161067	-0.000147394	0.000191768	8.42697e-05	0.000106204	-0.00026601	-0.000272171	7.26362e-05
	7652.75	0.000203522	0.000281834	8.00781e-05	3.55645e-05	0.000212473	0.000171648	0.000114042	7.99631e-05	0.000163495	-1.97895e-05	0.00013739	-0.000216271	-5.9768e-05	0.000228061	0.000192697	-0.000262609	-2.43482e-05	0.000132916	5.44204e-05	0.000286376	-4.78266e-06	-0.000176512	-3.64895e-05	0.000181528	0.000176526	0.000261654	0.000106397	0.000165152	0.000112178	0.000392523	4.67186e-05	-3.81705e-05	0.000106897	-7.1893e-05	0.000187783	-1.02924e-05	-7.41652e-05	0.000111854	6.19703e-05	-0.000220722	0.000156543	-0.000105041	0.000225496	9.02996e-05	0.000166913	-0.000219219	-0.000192844	0.000137953
	7652.85	0.000289979	0.000220246	0.000121155	-3.77105e-05	0.000188421	0.00019176	6.85177e-05	0.000117968	7.10072e-05	-4.52688e-05	9.16593e-05	-0.000260457	-3.19448e-05	0.00025084	0.000182672	-0.000241579	-2.99094e-05	0.000139329	4.36535e-05	0.000343507	2.08375e-05	-0.0001823	1.64883e-05	0.000144716	0.000161377	0.000274853	0.000132538	0.000130549	0.000100576	0.000311699	9.94241e-05	-4.30942e-05	7.85682e-05	-6.58424e-05	0.000244339	-4.15305e-05	-0.000179351	8.78671e-05	-6.01134e-05	-0.000195632	0.000149143	-3.71668e-05	0.00025609	9.6992e-05	0.000239232	-0.000141574	-0.000112485	0.000231444
	7652.95	0.000386153	0.00015589	0.00016861	-9.04037e-05	0.000171539	0.000210507	1.68629e-05	0.000155574	-3.02978e-05	-7.49685e-05	6.14007e-05	-0.000288987	2.70892e-05	0.000262861	0.000162265	-0.000224188	-9.16297e-06	0.000135893	2.81221e-05	0.000383073	3.83288e-05	-0.000155388	5.55e-05	9.33976e-05	0.00014127	0.00031378	0.000168621	0.000112582	0.000100815	0.000232397	0.000140111	-5.00346e-05	4.29333e-05	-6.42982e-05	0.000280198	-7.00647e-05	-0.000253763	6.26512e-05	-0.000146065	-0.000176648	0.000142031	4.48325e-05	0.000268554	9.96805e-05	0.000313962	-4.04716e-05	-4.28486e-05	0.000336209
	7653.05	0.000472843	0.000109035	0.000212048	-0.000118097	0.000164041	0.000224296	-3.32815e-05	0.000184161	-0.000125971	-9.58726e-05	6.04315e-05	-0.000293601	0.00010445	0.00025473	0.0001366	-0.000211316	3.14966e-05	0.000119852	1.42124e-05	0.000410759	4.45109e-05	-0.000105166	7.81094e-05	4.08223e-05	0.000122101	0.000373978	0.000202613	0.000111999	0.000106993	0.000161478	0.000157499	-5.62628e-05	3.22857e-06	-6.16661e-05	0.000297517	-8.61648e-05	-0.000285403	4.41728e-05	-0.000183319	-0.000167276	0.000138325	0.000129215	0.000248503	9.20043e-05	0.000377512	7.04479e-05	6.87764e-06	0.000431412
	7653.15	0.000530648	9.33586e-05	0.000241715	-0.000124106	0.000167586	0.000231803	-7.2139e-05	0.000197174	-0.000201513	-9.12657e-05	9.66978e-05	-0.000269371	0.000182762	0.000221546	0.000111263	-0.000203884	8.30361e-05	9.09269e-05	7.99231e-06	0.000430881	3.82486e-05	-4.25286e-05	8.74585e-05	1.14897e-06	0.0001079	0.000443376	0.000221791	0.000122584	0.000111466	0.000105012	0.00014717	-5.81762e-05	-3.77317e-05	-5.15524e-05	0.000301384	-8.35602e-05	-0.000270164	3.90422e-05	-0.000169095	-0.000163121	0.000139308	0.000204856	0.00018778	6.72872e-05	0.000416023	0.000174357	3.11732e-05	0.000497908
	7653.25	0.000545384	0.000111051	0.000252015	-0.000118755	0.000181126	0.000232964	-9.15262e-05	0.000191459	-0.000244689	-4.69078e-05	0.000168255	-0.000215601	0.00024644	0.000165105	9.04207e-05	-0.00020288	0.000135376	5.07177e-05	1.26902e-05	0.000443986	2.27127e-05	2.33902e-05	9.10101e-05	-1.47338e-05	9.937e-05	0.000504719	0.000217138	0.000132889	0.000109009	6.74258e-05	0.000112453	-5.45767e-05	-7.81949e-05	-2.99152e-05	0.000297731	-6.08259e-05	-0.000212146	4.96111e-05	-0.000111696	-0.000155974	0.000144623	0.000263351	8.93158e-05	2.17435e-05	0.000420657	0.000256643	2.86902e-05	0.000523758
	7653.35	0.000511796	0.000152861	0.000243927	-0.000115405	0.000199836	0.000227573	-8.89054e-05	0.00016734	-0.0002485	4.26719e-05	0.000262135	-0.000136931	0.000287708	9.35997e-05	7.5493e-05	-0.00020745	0.000178979	3.02969e-06	2.75381e-05	0.00044654	5.17432e-06	8.63458e-05	9.6999e-05	-2.35191e-06	9.43737e-05	0.000540654	0.000186592	0.000129734	9.86574e-05	4.95348e-05	6.17753e-05	-4.76146e-05	-0.000117582	2.3625e-06	0.000290752	-2.12727e-05	-0.000121937	7.324e-05	-2.91124e-05	-0.000138768	0.000153843	0.000299936	-3.18423e-05	-4.20572e-05	0.000390829	0.000308958	1.16697e-06	0.000506324
	7653.45	0.000434523	0.000202958	0.000224442	-0.000125603	0.000216032	0.000214561	-6.89658e-05	0.000128927	-0.000213701	0.000170283	0.000357297	-4.36585e-05	0.000308818	1.93395e-05	6.53173e-05	-0.000212772	0.000206184	-4.54038e-05	4.85602e-05	0.000433542	-5.60216e-06	0.000142303	0.000110428	3.49143e-05	9.00505e-05	0.000539618	0.000136862	0.000102375	8.31861e-05	4.69483e-05	5.24358e-06	-4.1342e-05	-0.00015606	3.90895e-05	0.000281671	2.77739e-05	-1.37687e-05	0.000104306	5.5323e-05	-0.000108666	0.000167889	0.000312839	-0.000152237	-0.000113816	0.000334812	0.000330686	-4.72623e-05	0.000451494
	7653.55	0.00032608	0.000245726	0.000202545	-0.00015519	0.000221812	0.000192511	-4.15661e-05	8.4685e-05	-0.000148682	0.000316452	0.000430714	4.97013e-05	0.000319104	-4.48154e-05	5.75505e-05	-0.000210357	0.000212477	-8.54805e-05	7.01366e-05	0.000402729	-3.00557e-06	0.000188365	0.000131163	8.65577e-05	8.47763e-05	0.000499424	8.33887e-05	4.59508e-05	6.75897e-05	5.14627e-05	-4.76171e-05	-4.01194e-05	-0.000193556	7.08457e-05	0.000268931	7.65197e-05	9.71912e-05	0.000137237	0.000119791	-6.77819e-05	0.000189166	0.000302221	-0.00024707	-0.000177092	0.000267245	0.000327996	-0.000109401	0.000371575
	7653.65	0.000204001	0.000270542	0.000184038	-0.00020199	0.000212174	0.00016201	-1.7267e-05	4.62952e-05	-6.7151e-05	0.00045372	0.000463839	0.000127491	0.000328683	-8.94549e-05	4.99919e-05	-0.000191416	0.0001978	-0.000108013	8.59016e-05	0.000357702	1.44993e-05	0.000222108	0.000154771	0.000137711	7.87437e-05	0.000427562	4.722e-05	-3.60393e-05	5.76245e-05	5.51696e-05	-8.91436e-05	-4.77952e-05	-0.000228189	8.85727e-05	0.000248981	0.000115602	0.000196243	0.00016815	0.000150906	-2.24297e-05	0.00021989	0.00027007	-0.00029779	-0.000213598	0.000204089	0.000310916	-0.000174036	0.000283006
	7653.75	8.81096e-05	0.000272771	0.000169038	-0.000255894	0.000186658	0.000128229	-2.90284e-06	2.47168e-05	1.48348e-05	0.000554265	0.00044727	0.000177087	0.000342654	-0.000111789	4.10364e-05	-0.000151131	0.00016757	-0.000106311	8.95117e-05	0.00030764	4.28955e-05	0.000241648	0.000175406	0.000174202	7.3874e-05	0.000338699	4.78592e-05	-0.000131139	5.88279e-05	5.41431e-05	-0.000114653	-6.67365e-05	-0.000255238	8.73091e-05	0.000217905	0.000139898	0.000270572	0.000194634	0.000147499	1.90987e-05	0.000259953	0.000221232	-0.000297159	-0.000209476	0.000157167	0.000289068	-0.000227192	0.000203603
	7653.85	-8.78719e-06	0.000253076	0.000153814	-0.000304136	0.000147046	9.94712e-05	2.17125e-06	2.56309e-05	8.8091e-05	0.000604634	0.000381258	0.000195848	0.000360415	-0.0001162	2.98014e-05	-8.69276e-05	0.000131063	-7.58044e-05	7.71308e-05	0.000261177	7.75703e-05	0.000247947	0.000191365	0.000190971	7.41159e-05	0.00024535	9.63537e-05	-0.00022598	7.67494e-05	4.97073e-05	-0.000123345	-9.69876e-05	-0.000268314	6.89241e-05	0.000173218	0.000152814	0.000316744	0.00021719	0.000119288	5.31768e-05	0.000309972	0.000161825	-0.000247478	-0.000158701	0.000129479	0.000267658	-0.000258383	0.000145865
	7653.95	-7.18861e-05	0.000214077	0.000134199	-0.000330331	9.52296e-05	8.65096e-05	2.51916e-06	4.88251e-05	0.000142071	0.000596204	0.000273818	0.000184415	0.000373356	-0.000110823	1.50706e-05	-3.10674e-06	0.000101243	-1.4672e-05	4.68231e-05	0.000226175	0.000111406	0.000241441	0.000203006	0.000187951	8.34222e-05	0.000162086	0.000189961	-0.000301912	0.000114531	4.4694e-05	-0.000116145	-0.000135185	-0.000259194	4.00739e-05	0.000117816	0.000160373	0.000331753	0.000233853	8.02211e-05	7.64041e-05	0.000365986	0.000102286	-0.000157753	-6.54236e-05	0.000119335	0.000247634	-0.000259887	0.000122577
	7654.05	-9.19132e-05	0.00016277	0.000107764	-0.000320684	3.20902e-05	9.68924e-05	6.64521e-06	8.63135e-05	0.000170663	0.000533323	0.000142449	0.000150337	0.000368666	-0.000105483	-4.13907e-06	8.98097e-05	9.10569e-05	7.42918e-05	1.44312e-06	0.000205691	0.000137985	0.000224749	0.000213476	0.00017116	0.000103068	0.000100585	0.000308547	-0.000342343	0.000170521	4.16616e-05	-9.61198e-05	-0.000173584	-0.000221395	1.17838e-05	6.09221e-05	0.000169747	0.000317431	0.000241937	4.48611e-05	8.80203e-05	0.000420144	5.53182e-05	-4.31098e-05	5.53891e-05	0.000119811	0.000226996	-0.000231605	0.000140601
	7654.15	-7.00857e-05	0.000110179	7.41732e-05	-0.000269579	-4.19035e-05	0.000129941	2.4292e-05	0.000124349	0.000175558	0.000432873	9.50101e-06	0.000107246	0.000336064	-0.000107178	-2.75001e-05	0.000177078	0.000108006	0.000183762	-5.19837e-05	0.000197291	0.000154632	0.000202952	0.000226719	0.000149988	0.000129407	6.60098e-05	0.00042129	-0.000338599	0.000238161	4.20939e-05	-6.7195e-05	-0.000201685	-0.000153016	-4.20899e-06	1.44877e-05	0.000186355	0.000280017	0.000239663	2.33957e-05	8.99437e-05	0.000462194	3.20877e-05	7.9655e-05	0.000184645	0.000121605	0.000202931	-0.000180509	0.00019681
	7654.25	-1.80203e-05	6.84721e-05	3.48438e-05	-0.000181533	-0.000123789	0.000175494	6.21172e-05	0.000147136	0.000164967	0.000318498	-0.000102971	7.14576e-05	0.000273809	-0.000116555	-5.29778e-05	0.000241068	0.000151139	0.000301882	-0.000104189	0.000195587	0.000162657	0.000181912	0.000244684	0.000134302	0.000154112	5.72939e-05	0.000496544	-0.00029138	0.000307297	4.64891e-05	-3.32446e-05	-0.000209216	-5.88442e-05	1.15767e-06	-1.16028e-05	0.000211784	0.000228055	0.000226815	1.93832e-05	8.51531e-05	0.000481394	3.98417e-05	0.000194566	0.000305199	0.000117017	0.000174034	-0.000117134	0.000277721
	7654.35	4.61249e-05	4.65068e-05	-7.07457e-06	-6.94933e-05	-0.000206001	0.000217237	0.000120175	0.000142016	0.00014996	0.000213075	-0.000177999	5.6806e-05	0.000191112	-0.000127152	-7.80196e-05	0.000265128	0.000211676	0.000413193	-0.000145108	0.000195603	0.000165734	0.000166566	0.000266176	0.00013217	0.000167595	6.88626e-05	0.000511838	-0.00020974	0.000367121	5.46388e-05	2.45994e-06	-0.000189711	4.9538e-05	3.23345e-05	-1.33954e-05	0.000243914	0.00017148	0.000205443	2.97012e-05	7.63597e-05	0.000469606	8.03326e-05	0.00028766	0.000405679	0.000102686	0.00014222	-5.22562e-05	0.000362574
	7654.45	0.000103807	4.67231e-05	-4.70865e-05	4.98118e-05	-0.000276876	0.000239144	0.000190869	0.000104398	0.000139864	0.000131894	-0.00020714	6.93047e-05	0.000105068	-0.000128213	-0.00010166	0.0002393	0.000276467	0.000500481	-0.000165128	0.000195213	0.000167911	0.000160357	0.000287645	0.000147557	0.000163221	9.29319e-05	0.000460477	-0.000107319	0.000409333	6.60527e-05	3.74545e-05	-0.000143225	0.000156454	8.83445e-05	5.95687e-06	0.000279109	0.000120749	0.000179765	4.61502e-05	6.50281e-05	0.000423485	0.000149326	0.000347331	0.00048154	7.98311e-05	0.000113184	5.2034e-06	0.000429235
	7654.55	0.00014125	6.54898e-05	-8.05967e-05	0.000160793	-0.000324084	0.000231357	0.000260893	3.94968e-05	0.000138876	7.99726e-05	-0.000191594	0.000105168	3.39889e-05	-0.000109836	-0.000125728	0.000165125	0.000332394	0.000547512	-0.000156815	0.000194793	0.000172664	0.000165728	0.000305072	0.000179006	0.000139828	0.00012184	0.000352104	2.47541e-06	0.00042955	8.07511e-05	6.97174e-05	-7.68092e-05	0.00024642	0.000162878	3.7762e-05	0.000315285	8.56879e-05	0.000154602	5.86316e-05	5.10702e-05	0.000345062	0.00023723	0.000364878	0.00053374	5.20525e-05	9.44326e-05	4.90576e-05	0.000460573
	7654.65	0.000151995	9.62606e-05	-0.000104019	0.000252119	-0.000339138	0.000192086	0.000315916	-4.06756e-05	0.000145136	5.39409e-05	-0.000139905	0.000153718	-8.54225e-06	-6.70085e-05	-0.000154087	5.6207e-05	0.000370254	0.000542197	-0.000116516	0.000194591	0.000182839	0.00018469	0.000315513	0.0002204	0.000101811	0.000150338	0.000206832	0.000110422	0.000426113	0.000100468	9.76028e-05	-1.83883e-06	0.000308149	0.00024618	7.12088e-05	0.000353988	7.46336e-05	0.000133382	5.89497e-05	3.34221e-05	0.000240459	0.000330904	0.000335628	0.000566161	2.242e-05	9.23855e-05	7.62402e-05	0.000448437
	7654.75	0.000136966	0.00013237	-0.000115067	0.00031672	-0.000319993	0.000125837	0.000345751	-0.000122073	0.00015244	4.6169e-05	-6.36653e-05	0.000202339	-1.60985e-05	-9.46844e-07	-0.00019034	-6.51145e-05	0.000386494	0.000479988	-4.59806e-05	0.000192328	0.00019999	0.000217985	0.000317258	0.000263115	5.79899e-05	0.000176493	4.8344e-05	0.000212223	0.000397935	0.000128986	0.000120142	6.99276e-05	0.000336878	0.000327508	9.70364e-05	0.00039933	9.34776e-05	0.000117196	4.39825e-05	1.11748e-05	0.000118215	0.000415265	0.000260578	0.000582393	-7.82886e-06	0.000110327	8.69067e-05	0.000394074
	7654.85	0.000103486	0.000163732	-0.000113253	0.000344766	-0.000273834	4.55227e-05	0.00034473	-0.000186537	0.000152633	4.7919e-05	1.86893e-05	0.00023595	8.92141e-06	7.49154e-05	-0.00023338	-0.000164723	0.000380654	0.000372077	3.87849e-05	0.000182559	0.000219969	0.000259019	0.000308424	0.000294203	2.23462e-05	0.000197803	-8.87811e-05	0.000297515	0.000345301	0.000166937	0.000134478	0.000123253	0.000333258	0.000389879	0.000107457	0.00044936	0.000140415	0.000105192	1.79711e-05	-1.47578e-05	-3.32199e-06	0.000467569	0.000153492	0.000581008	-3.72851e-05	0.000144194	8.23519e-05	0.000310379
	7654.95	6.19548e-05	0.000185081	-9.91323e-05	0.00033562	-0.000208554	-3.76711e-05	0.000318719	-0.000224197	0.000144192	5.37506e-05	9.89518e-05	0.000250484	5.69557e-05	0.000150341	-0.000278944	-0.000221471	0.0003579	0.000237837	0.000121963	0.000162144	0.000236748	0.000300281	0.000290062	0.000307817	5.50598e-06	0.000216134	-0.000185554	0.000364939	0.000268793	0.000215301	0.000141501	0.000155784	0.000309847	0.000427683	0.000104184	0.000501507	0.000209443	9.61322e-05	-7.97933e-06	-4.24709e-05	-0.000114736	0.000477394	3.04797e-05	0.000560076	-6.48595e-05	0.000187709	6.69319e-05	0.000212168
	7655.05	2.25245e-05	0.000192581	-7.37509e-05	0.00029147	-0.000131637	-0.000111844	0.000277924	-0.000228285	0.000131872	6.21566e-05	0.000173041	0.000248319	0.000114215	0.000215576	-0.000318331	-0.000223307	0.000323947	0.00010242	0.000185844	0.000132334	0.000241806	0.000330916	0.000265956	0.000300318	1.29978e-05	0.000233358	-0.000229344	0.000410523	0.000171269	0.000270465	0.000142252	0.000170343	0.000282673	0.000439369	9.36752e-05	0.000547054	0.000289124	8.98803e-05	-1.95905e-05	-6.9301e-05	-0.000208452	0.00044118	-8.96018e-05	0.000516451	-8.74168e-05	0.000232302	4.22625e-05	0.000113914
	7655.15	-6.17527e-06	0.0001852	-3.93747e-05	0.00022008	-5.01674e-05	-0.000165856	0.000234167	-0.000196851	0.000123923	7.4576e-05	0.000240446	0.000237299	0.000165931	0.00026366	-0.00034052	-0.000170911	0.000284848	-9.23827e-06	0.000215995	9.96205e-05	0.000228381	0.00033911	0.000243542	0.000269651	4.22332e-05	0.000250663	-0.000217021	0.000428289	6.01374e-05	0.000324079	0.000138191	0.000172798	0.000265869	0.000427467	8.55526e-05	0.000573535	0.000364353	8.6867e-05	-4.40523e-06	-9.21067e-05	-0.000278614	0.000363857	-0.0001877	0.000449874	-0.000100025	0.000270673	5.31943e-06	2.68593e-05
	7655.25	-1.78019e-05	0.000165391	-5.90262e-07	0.000135654	2.87034e-05	-0.000192156	0.000197648	-0.000134423	0.000126643	9.37381e-05	0.000302594	0.000227639	0.000200092	0.000291448	-0.000335858	-7.83936e-05	0.000247092	-7.91628e-05	0.000205582	7.37471e-05	0.000195769	0.000315547	0.000232611	0.000215928	8.33469e-05	0.000267777	-0.000155877	0.00041291	-5.19541e-05	0.000365212	0.000131886	0.000169152	0.000267176	0.000397392	9.07569e-05	0.000569355	0.000419924	8.67138e-05	4.31156e-05	-0.000106829	-0.000320718	0.000257465	-0.000247323	0.000365633	-9.75241e-05	0.000300305	-5.03407e-05	-4.22004e-05
	7655.35	-9.40162e-06	0.000138123	3.59847e-05	5.5728e-05	9.85955e-05	-0.000189252	0.000173591	-5.13044e-05	0.000140035	0.00012204	0.000360149	0.000227456	0.000209902	0.000298691	-0.000299464	3.06721e-05	0.000217153	-0.000101348	0.000156286	6.41668e-05	0.000150549	0.000256762	0.000241868	0.000142874	0.000124	0.000282577	-5.97854e-05	0.000362834	-0.000149101	0.000383935	0.00012698	0.000163411	0.000286754	0.000354701	0.00011881	0.000527771	0.000444574	8.79664e-05	0.000119484	-0.000108142	-0.000331982	0.000137759	-0.000257934	0.000273821	-7.61403e-05	0.000323921	-0.000129826	-9.04585e-05
	7655.45	1.71026e-05	0.000109059	6.40967e-05	-3.85091e-06	0.000155737	-0.000162176	0.000160481	3.93325e-05	0.000157443	0.000160303	0.00041134	0.000239805	0.000194816	0.000286545	-0.000232944	0.000129732	0.00020049	-8.32201e-05	7.64965e-05	7.71488e-05	0.000104023	0.000167063	0.000275303	5.87414e-05	0.000155123	0.00029249	5.63944e-05	0.000283299	-0.000216223	0.000374631	0.000126971	0.00015772	0.000319316	0.000303078	0.000174626	0.000449015	0.000433199	8.909e-05	0.000214177	-9.02965e-05	-0.000312777	2.13661e-05	-0.000218823	0.000186721	-3.40079e-05	0.000346565	-0.000230649	-0.000118188
	7655.55	5.46343e-05	8.27731e-05	8.10341e-05	-3.34002e-05	0.00019953	-0.000120346	0.000150887	0.000125232	0.000168989	0.000206948	0.000452241	0.00026249	0.000160748	0.000256788	-0.000144066	0.000195897	0.000200023	-4.25417e-05	-2.14078e-05	0.000114612	6.75938e-05	5.7807e-05	0.00033023	-2.49594e-05	0.000174393	0.000297176	0.000180956	0.000187126	-0.000243153	0.000337464	0.000133346	0.000153519	0.000357588	0.000244515	0.000256198	0.000340294	0.000386058	8.89785e-05	0.000313699	-4.93896e-05	-0.000267596	-7.63209e-05	-0.000140764	0.000116207	2.90866e-05	0.000371589	-0.00033908	-0.000127553
	7655.65	9.30192e-05	6.21831e-05	8.92715e-05	-3.22651e-05	0.000230751	-7.43996e-05	0.000135158	0.000196975	0.000166576	0.000257456	0.000478502	0.000289435	0.000119435	0.000212882	-4.60836e-05	0.000215477	0.000214522	-1.17221e-06	-0.00012267	0.000173224	4.88712e-05	-5.46497e-05	0.000397225	-9.67301e-05	0.000185364	0.000299608	0.000305286	9.25712e-05	-0.000227446	0.000278467	0.000144563	0.00015229	0.000395121	0.000181719	0.00035335	0.000214748	0.000307593	8.61358e-05	0.000404599	1.3053e-05	-0.000205727	-0.000142698	-4.38508e-05	7.14679e-05	0.000110372	0.000398295	-0.000432143	-0.000121532
	7655.75	0.000122788	4.93964e-05	9.52559e-05	-9.4365e-06	0.000249504	-3.29673e-05	0.000106489	0.000247786	0.000147615	0.000305264	0.000487406	0.000312724	8.57472e-05	0.000161728	4.39303e-05	0.000187433	0.000237987	2.19116e-05	-0.000211566	0.000243711	5.04917e-05	-0.000151865	0.00046259	-0.00014915	0.000193236	0.000303863	0.000421751	1.83806e-05	-0.000174672	0.000208334	0.000157152	0.000155555	0.000427624	0.0001204	0.000448979	8.89485e-05	0.000206391	7.80565e-05	0.000475386	8.79287e-05	-0.000140172	-0.000169572	4.8891e-05	5.67648e-05	0.000202175	0.000422577	-0.000485531	-0.000103368
	7655.85	0.000141523	4.70978e-05	0.000107399	2.28353e-05	0.000257521	3.73775e-06	6.30088e-05	0.000277943	0.000114948	0.000349218	0.000480319	0.000328298	7.10432e-05	0.000110379	0.000117384	0.000120779	0.000263988	1.83124e-05	-0.00027981	0.000319305	7.33124e-05	-0.000223369	0.000519344	-0.000184013	0.000202491	0.000313379	0.000533347	-2.66011e-05	-8.94665e-05	0.000135164	0.000170465	0.000165941	0.000456299	6.57532e-05	0.000532692	-2.94502e-05	8.75378e-05	6.27289e-05	0.000524623	0.000168232	-7.67086e-05	-0.000154814	0.000127541	7.09786e-05	0.000301492	0.000442393	-0.000484766	-7.34129e-05
	7655.95	0.000146563	5.85002e-05	0.000129611	4.78839e-05	0.000254001	3.38147e-05	1.03396e-05	0.000284337	7.62309e-05	0.000384826	0.000458383	0.000332334	8.13177e-05	7.01131e-05	0.000160568	3.40405e-05	0.000280987	-1.47463e-05	-0.000316596	0.000383886	0.00011539	-0.000255409	0.000557082	-0.000205244	0.000212083	0.00032666	0.000632249	-3.68739e-05	1.60071e-05	7.15328e-05	0.000183487	0.000183655	0.000478456	2.88861e-05	0.00058709	-0.000124698	-3.35022e-05	3.93001e-05	0.000547278	0.000238415	-2.29162e-05	-0.000101219	0.000179862	0.000107677	0.000394697	0.000452554	-0.000422931	-3.51625e-05
	7656.05	0.0001379	8.58479e-05	0.000161326	5.50858e-05	0.000240259	5.66434e-05	-4.15559e-05	0.000268492	4.1376e-05	0.000409976	0.000424368	0.00032741	0.000110448	4.93106e-05	0.000168211	-4.91694e-05	0.000278448	-7.00198e-05	-0.00031861	0.000422446	0.000172468	-0.000242289	0.000570736	-0.000219264	0.000218574	0.000339549	0.000711921	-1.75914e-05	0.000128315	2.67928e-05	0.000196712	0.000207453	0.000491191	1.94941e-05	0.000603053	-0.000184203	-0.000139794	1.08132e-05	0.000543893	0.000287779	2.1514e-05	-1.91228e-05	0.000201491	0.000155269	0.000470387	0.000449363	-0.000307909	6.44905e-06
	7656.15	0.000116332	0.000128821	0.000198516	4.55919e-05	0.000219529	7.1421e-05	-8.24681e-05	0.000236427	1.82606e-05	0.000423956	0.000381433	0.000322183	0.000141424	4.99188e-05	0.000144332	-0.000106926	0.000249679	-0.000132719	-0.000290388	0.000423805	0.000237495	-0.000187381	0.000559909	-0.000230096	0.00021853	0.000347113	0.000766489	1.90799e-05	0.000234191	4.64278e-06	0.000210919	0.000234522	0.000491873	4.25059e-05	0.000581754	-0.000199665	-0.000216751	-1.59558e-05	0.000519722	0.000313913	6.26924e-05	7.61353e-05	0.000194741	0.000200093	0.000522324	0.000431555	-0.000159398	4.4959e-05
	7656.25	8.2848e-05	0.000183448	0.000235486	3.17773e-05	0.000195925	7.71513e-05	-0.000105294	0.000196806	9.32705e-06	0.000426663	0.000332268	0.000327575	0.000153394	6.63195e-05	0.000100074	-0.000124487	0.0001933	-0.000184422	-0.000242262	0.000382301	0.000300648	-0.000101831	0.000527871	-0.000237123	0.00021038	0.000345309	0.000789584	5.91071e-05	0.000321659	2.81168e-06	0.000226762	0.000260244	0.000479217	9.60574e-05	0.000532436	-0.000167879	-0.000255152	-3.28192e-05	0.000481789	0.000321465	0.000107523	0.00016711	0.000167519	0.000230292	0.000549494	0.000401316	-2.53952e-06	7.41839e-05
	7656.35	3.94134e-05	0.000242373	0.000266355	3.08757e-05	0.000173958	7.33016e-05	-0.000108612	0.00015902	1.15103e-05	0.000418516	0.000278934	0.000351839	0.000130668	8.68505e-05	5.01961e-05	-9.70556e-05	0.000113788	-0.00020742	-0.000187284	0.000299689	0.000350346	-1.75854e-06	0.000481055	-0.000236822	0.0001954	0.000332095	0.000775112	9.02344e-05	0.000381687	1.48474e-05	0.000244732	0.000278636	0.000454239	0.00017101	0.00046795	-9.21562e-05	-0.000252655	-3.33919e-05	0.000435654	0.000318517	0.000159755	0.000237052	0.000131672	0.000239222	0.000554484	0.000364707	0.000139779	9.1848e-05
	7656.45	-1.09994e-05	0.000296943	0.00028646	5.69054e-05	0.000158301	6.00444e-05	-9.7915e-05	0.000131228	1.96594e-05	0.000400265	0.000222891	0.000397482	6.84529e-05	9.78007e-05	8.66733e-06	-2.90059e-05	2.0739e-05	-0.000188638	-0.000137438	0.000185283	0.000374973	9.68016e-05	0.000427002	-0.000225751	0.000177661	0.000307306	0.000718696	0.000103894	0.000409168	3.38075e-05	0.000264397	0.000283841	0.000419729	0.00025275	0.000399002	1.79306e-05	-0.000212815	-1.50607e-05	0.000383495	0.000312864	0.00021867	0.000273124	9.87033e-05	0.000226185	0.000541101	0.000329814	0.000253455	0.000101747
	7656.55	-6.49713e-05	0.000339467	0.00029371	0.00011413	0.000153186	3.89724e-05	-8.4509e-05	0.000118082	3.02844e-05	0.000373444	0.000165857	0.000459813	-2.55119e-05	8.86573e-05	-1.49118e-05	6.77707e-05	-7.19762e-05	-0.00012364	-0.000101001	5.50147e-05	0.000365554	0.000181886	0.00037198	-0.000203103	0.000162856	0.0002723	0.000620664	9.59475e-05	0.000402929	5.51668e-05	0.000283324	0.000272224	0.000378956	0.000323823	0.000330275	0.000147075	-0.000143539	2.07021e-05	0.000325627	0.000309697	0.000279138	0.000269227	7.50335e-05	0.000194558	0.000513228	0.000302979	0.000334141	0.000111351
	7656.65	-0.000115974	0.000361217	0.000288171	0.000189601	0.000161112	1.50529e-05	-8.36203e-05	0.00011811	4.14146e-05	0.000342097	0.000113787	0.000521363	-0.000127125	5.6251e-05	-1.68064e-05	0.000168232	-0.000142319	-2.50511e-05	-8.44679e-05	-6.33718e-05	0.000318978	0.000240548	0.000322314	-0.000174509	0.00015639	0.000231895	0.000495442	6.74973e-05	0.000365639	7.49048e-05	0.000295256	0.00024423	0.000336413	0.000361503	0.00026336	0.000265938	-6.08176e-05	6.59115e-05	0.000266577	0.000309699	0.000327142	0.000226825	5.9912e-05	0.000150894	0.000475969	0.000286078	0.000377545	0.000124703
	7656.75	-0.000162806	0.000364405	0.000274885	0.000275827	0.000186015	-4.97012e-06	-0.000102993	0.000125498	5.81155e-05	0.000309058	6.73539e-05	0.000572807	-0.000222009	4.30867e-06	8.94567e-07	0.000265375	-0.000179903	0.000101802	-8.28038e-05	-0.000162216	0.000237067	0.000278842	0.00027476	-0.0001418	0.000162115	0.000189536	0.000349117	2.45547e-05	0.000302752	9.63264e-05	0.000299701	0.000203873	0.000291455	0.00035885	0.000187809	0.000368939	3.58733e-05	0.000120947	0.000206277	0.000311859	0.000358339	0.000151689	4.55865e-05	9.83996e-05	0.00043114	0.000274454	0.000392801	0.000144126
	7656.85	-0.000197799	0.000349979	0.000258707	0.000349248	0.000225794	-1.11987e-05	-0.000143159	0.000129014	8.31006e-05	0.000280174	3.23881e-05	0.00059418	-0.000285192	-5.37448e-05	2.76122e-05	0.000338517	-0.000172289	0.000229195	-9.08523e-05	-0.000225948	0.00013537	0.00029677	0.000228008	-0.000113968	0.000179133	0.000154915	0.00021069	-1.96126e-05	0.000229807	0.000117603	0.000295384	0.000161058	0.000247417	0.000310253	0.000102383	0.000436815	0.000134317	0.000176092	0.000152314	0.000309445	0.000361348	5.90174e-05	2.12642e-05	4.50797e-05	0.00038254	0.000260006	0.000380453	0.000160707
	7656.95	-0.000216167	0.000323167	0.000243728	0.000398373	0.000278053	3.98431e-06	-0.000194119	0.000121165	0.000120771	0.000259154	1.01954e-05	0.000577273	-0.000306163	-0.000104666	5.13158e-05	0.00038248	-0.000118463	0.000342073	-9.91523e-05	-0.000255035	2.92856e-05	0.000301259	0.00017641	-9.33892e-05	0.000204973	0.000135187	9.89488e-05	-5.35879e-05	0.00016298	0.00013912	0.000285551	0.000124973	0.000205394	0.000221188	7.00923e-06	0.000468814	0.000232895	0.000226368	0.000107672	0.000296699	0.000335494	-3.79412e-05	-2.06881e-05	-4.06246e-06	0.000329452	0.000235672	0.000343387	0.000165298
	7657.05	-0.000214689	0.000289974	0.000232436	0.000418366	0.000337398	4.25998e-05	-0.000238506	9.94261e-05	0.000171829	0.00024852	8.98673e-07	0.000521354	-0.000282325	-0.000136504	6.00327e-05	0.000397766	-2.58919e-05	0.000430395	-9.74648e-05	-0.000255189	-6.48708e-05	0.000298375	0.000115394	-7.77165e-05	0.000235469	0.000134259	2.86832e-05	-7.02322e-05	0.000117789	0.000160598	0.000274019	0.000104634	0.000166411	0.000104168	-9.11875e-05	0.00046934	0.000329744	0.000266307	7.42618e-05	0.000271105	0.000288092	-0.000125126	-8.08378e-05	-4.4555e-05	0.000270292	0.000198239	0.00028465	0.000150605
	7657.15	-0.000192876	0.00025606	0.000225534	0.000411612	0.000396202	9.76663e-05	-0.000257201	6.69318e-05	0.000230877	0.000249104	4.69572e-06	0.000432847	-0.000218325	-0.000141818	4.64674e-05	0.000389935	9.0317e-05	0.000490222	-7.71709e-05	-0.000234128	-0.000132095	0.000290854	4.39988e-05	-6.05989e-05	0.000266006	0.00015074	7.34567e-06	-6.8509e-05	0.00010341	0.000181154	0.00026332	0.000108249	0.000131109	-2.27474e-05	-0.00017907	0.000444273	0.000421396	0.000291074	5.33944e-05	0.000235887	0.00023293	-0.000189414	-0.000151434	-7.27622e-05	0.000205311	0.000149245	0.000209339	0.000114989
	7657.25	-0.000152505	0.000226164	0.000221451	0.000386523	0.000445965	0.000153753	-0.000235832	3.16929e-05	0.000286996	0.000259942	2.17389e-05	0.000324601	-0.000125246	-0.000119173	1.13609e-05	0.000369116	0.000209623	0.00052372	-3.34165e-05	-0.000199828	-0.000160556	0.000277482	-3.43841e-05	-3.46049e-05	0.00029283	0.0001779	3.26205e-05	-5.1335e-05	0.000119415	0.000199277	0.00025385	0.000141606	9.95498e-05	-0.000137687	-0.000241332	0.000400122	0.000503743	0.000298014	4.57351e-05	0.000199277	0.000186074	-0.000221457	-0.000218574	-8.62081e-05	0.000138668	9.38368e-05	0.000126836	6.43693e-05
	7657.35	-9.53968e-05	0.000203665	0.000215743	0.000353638	0.000478748	0.000192428	-0.000169712	4.70836e-06	0.000326969	0.000278809	5.06805e-05	0.000213815	-1.80797e-05	-7.17802e-05	-3.68258e-05	0.000346642	0.000310521	0.000536541	3.39268e-05	-0.00015807	-0.000143915	0.000253808	-0.000112645	5.54027e-06	0.000313371	0.000205797	9.35125e-05	-2.17515e-05	0.00015724	0.000212005	0.00024367	0.000205343	7.16321e-05	-0.000219187	-0.000265216	0.000343946	0.000572621	0.000287428	5.15197e-05	0.000170557	0.000160371	-0.000217811	-0.000266537	-8.36e-05	7.89231e-05	3.88733e-05	5.14629e-05	1.13744e-05
	7657.45	-2.32451e-05	0.000190456	0.000201745	0.000321668	0.000489482	0.000199514	-6.65286e-05	-2.98357e-06	0.000339605	0.000302344	8.66687e-05	0.000119307	8.66192e-05	-5.51943e-06	-8.50592e-05	0.000330938	0.000375452	0.000534642	0.000120328	-0.000111155	-8.54685e-05	0.000215035	-0.000181042	6.12015e-05	0.000325221	0.000224311	0.000172527	1.82622e-05	0.000203841	0.000214712	0.0002299	0.000291254	4.74405e-05	-0.000252754	-0.000245617	0.000283939	0.000623429	0.00026332	7.02134e-05	0.00015531	0.000161494	-0.00018192	-0.000282727	-6.54888e-05	3.69156e-05	-8.68666e-06	4.86679e-07	-2.84736e-05
	7657.55	6.03267e-05	0.000187017	0.000173131	0.000295007	0.00047819	0.000170197	5.53544e-05	1.60624e-05	0.000319479	0.000326166	0.000121353	5.76411e-05	0.000173246	7.24957e-05	-0.000119974	0.000325397	0.000394838	0.000521666	0.000217908	-5.90421e-05	-1.53196e-07	0.000159453	-0.000228598	0.00012946	0.000325579	0.000226447	0.000248993	6.62572e-05	0.000245573	0.00020292	0.00021157	0.000381084	2.6906e-05	-0.000236349	-0.000187439	0.000229358	0.000650781	0.000232785	9.98895e-05	0.00015253	0.000187638	-0.00012275	-0.000261255	-3.49498e-05	2.12948e-05	-4.26687e-05	-1.08326e-05	-4.28195e-05
	7657.65	0.000156943	0.00019376	0.000125583	0.000272521	0.000449496	0.000107891	0.000184781	6.65187e-05	0.000267631	0.000348845	0.000149889	3.59633e-05	0.000237795	0.00016268	-0.000132963	0.000330205	0.000370226	0.000497961	0.000327146	3.41013e-06	9.85059e-05	8.64395e-05	-0.000247645	0.000210625	0.000313316	0.000211679	0.000311509	0.000122943	0.000276206	0.000175138	0.000191127	0.000459328	8.63716e-06	-0.000176614	-9.62915e-05	0.000186619	0.000652459	0.000201818	0.000141141	0.000156635	0.000236808	-4.47677e-05	-0.00019954	6.78594e-06	3.49869e-05	-5.88366e-05	2.66442e-05	-2.62032e-05
	7657.75	0.000257932	0.000209104	6.10173e-05	0.000250924	0.000409799	2.51534e-05	0.000300255	0.000144482	0.000192789	0.000366122	0.000166355	5.77031e-05	0.000272321	0.000257425	-0.000118646	0.000342916	0.000307517	0.000461957	0.000439594	7.30329e-05	0.000188401	3.42708e-06	-0.000230797	0.000294851	0.000287904	0.000183413	0.00034714	0.000181115	0.000288988	0.000133987	0.000174202	0.000501863	-9.58549e-06	-8.99561e-05	1.24131e-05	0.000165329	0.00062421	0.000174874	0.000189828	0.000158356	0.000303336	4.16826e-05	-0.00010305	5.34092e-05	7.38143e-05	-5.12881e-05	0.000112656	1.94929e-05
	7657.85	0.000353831	0.000229603	-1.22888e-05	0.000225919	0.000365421	-5.90696e-05	0.000384942	0.000239928	0.000111289	0.000374553	0.000171245	0.000115483	0.000275405	0.000347731	-7.89428e-05	0.000360135	0.000219929	0.000414097	0.000547599	0.000142872	0.000253661	-7.79664e-05	-0.000178344	0.000369619	0.000251968	0.000149551	0.00035376	0.000231177	0.000282063	8.67811e-05	0.000166106	0.000493592	-3.01376e-05	4.32909e-06	0.000120505	0.000172522	0.000567571	0.000151638	0.000240692	0.000150053	0.00038171	0.000126483	1.69676e-05	9.82118e-05	0.000125952	-1.59315e-05	0.000235237	8.51642e-05
	7657.95	0.000435932	0.00025071	-8.17965e-05	0.000194614	0.000320215	-0.000124474	0.000428413	0.000339238	4.29687e-05	0.000371724	0.000170992	0.000193621	0.000251308	0.000422646	-2.15306e-05	0.000378107	0.000124511	0.000359223	0.000644173	0.000203971	0.000287955	-0.00014524	-9.86314e-05	0.000422049	0.000210878	0.000119367	0.000339379	0.000263097	0.000256997	4.31205e-05	0.000168571	0.000433325	-5.31072e-05	9.00868e-05	0.000209056	0.00021016	0.000490916	0.000127804	0.000288205	0.000129903	0.00046587	0.000199872	0.000144715	0.000135513	0.000175603	4.71171e-05	0.000374371	0.000156893
	7658.05	0.00049715	0.000268856	-0.000134263	0.000156723	0.000274602	-0.000155	0.000427857	0.000428161	5.44601e-06	0.000357138	0.000174203	0.000273391	0.000207993	0.000470151	4.41675e-05	0.000392924	3.84042e-05	0.000306157	0.000722592	0.000248103	0.000293705	-0.000189096	-5.00083e-06	0.000442145	0.000171979	0.000100666	0.000316998	0.000269623	0.000217491	1.16611e-05	0.000179031	0.000333008	-7.46961e-05	0.00015746	0.000261043	0.000273423	0.000407446	9.83128e-05	0.000327562	0.000103332	0.000548265	0.0002533	0.000261937	0.000161471	0.000207932	0.000131139	0.000507383	0.000218947
	7658.15	0.000532976	0.000283381	-0.00015938	0.000114656	0.000226595	-0.000143605	0.000389406	0.00049488	9.05402e-06	0.000333396	0.000187198	0.000338565	0.000155	0.000480865	0.00011059	0.000401202	-2.4438e-05	0.000264669	0.000777092	0.00026983	0.000279709	-0.000205936	8.8988e-05	0.000426036	0.00014311	9.79448e-05	0.000298844	0.000249922	0.000169575	-3.00186e-06	0.000192288	0.000213225	-8.82142e-05	0.00020308	0.000265306	0.000350947	0.000331331	6.0967e-05	0.000355075	8.08871e-05	0.000620668	0.000281369	0.000351429	0.000174363	0.000213565	0.00022266	0.000614029	0.000258323
	7658.25	0.000541757	0.000296521	-0.000152306	7.30314e-05	0.000174497	-9.44625e-05	0.000326919	0.000532432	5.41474e-05	0.000306143	0.000210819	0.000379517	0.000101247	0.000452305	0.000173165	0.000401227	-5.62593e-05	0.000241517	0.000803831	0.000267055	0.000257839	-0.000197289	0.000173816	0.000376642	0.000129995	0.000111454	0.00029234	0.000210641	0.000122029	-1.92387e-06	0.000203147	9.68786e-05	-8.73511e-05	0.000228191	0.000219711	0.000427436	0.000272945	1.79838e-05	0.000367703	7.34959e-05	0.000675862	0.000283585	0.000400796	0.000174714	0.000190808	0.000304602	0.000680148	0.00026989
	7658.35	0.000524504	0.000311562	-0.000114625	3.73616e-05	0.000119633	-2.15843e-05	0.000258133	0.000540156	0.000131339	0.000282539	0.000239795	0.00039465	5.42216e-05	0.000390721	0.00022941	0.000393872	-5.74191e-05	0.000237717	0.000801782	0.000241089	0.000239546	-0.000167654	0.000245553	0.000301697	0.000133967	0.00013706	0.000298765	0.00016364	8.53037e-05	8.87033e-06	0.000208754	3.83349e-06	-6.97827e-05	0.000235952	0.000132165	0.000487772	0.000234626	-2.5359e-05	0.000363357	8.75054e-05	0.000708591	0.000265522	0.000405375	0.000165913	0.000144758	0.000360955	0.000699416	0.000259101
	7658.45	0.0004842	0.000331249	-5.28512e-05	1.20382e-05	6.73392e-05	5.63569e-05	0.000199624	0.000523701	0.000225213	0.000269098	0.000264675	0.000389157	2.04156e-05	0.000308543	0.000278174	0.000382647	-3.54607e-05	0.000248747	0.000772747	0.000196239	0.000232926	-0.000122071	0.000304724	0.000210733	0.000151863	0.000167069	0.000314092	0.000122355	6.8402e-05	2.05759e-05	0.000209894	-5.18228e-05	-3.87164e-05	0.000228803	1.89123e-05	0.000521352	0.000209352	-6.32381e-05	0.000342668	0.000122483	0.000715676	0.000238535	0.000369	0.000154729	8.41367e-05	0.000380836	0.000672992	0.000240214
	7658.55	0.000425488	0.000357185	2.4625e-05	-1.12106e-06	2.6067e-05	0.000122402	0.000163375	0.000493389	0.000319249	0.000269766	0.000275264	0.000371984	5.16537e-06	0.00021963	0.000319086	0.000372467	-1.59608e-06	0.000267036	0.000720735	0.000139144	0.000240781	-6.4999e-05	0.00035332	0.00011367	0.000177421	0.000192039	0.000330567	9.85729e-05	7.51293e-05	2.39444e-05	0.000210999	-6.21113e-05	-2.00144e-06	0.000206899	-9.83634e-05	0.000524667	0.000184058	-9.05364e-05	0.000310656	0.000172312	0.00069613	0.000217771	0.000302656	0.000150054	1.84511e-05	0.00036122	0.000608198	0.000230387
	7658.65	0.000359022	0.000386077	0.000103266	-2.95229e-06	6.72691e-06	0.000160414	0.00015721	0.000463065	0.000391453	0.000283381	0.000263465	0.000353002	1.05948e-05	0.000140825	0.000347639	0.000367035	2.95601e-05	0.000282183	0.000655015	8.13247e-05	0.000258078	-6.51367e-06	0.00038734	2.71759e-05	0.000199753	0.000200974	0.000336131	9.98303e-05	9.99434e-05	1.00863e-05	0.000217699	-2.66894e-05	2.66326e-05	0.000169551	-0.000188309	0.000500685	0.000147009	-0.000101824	0.000277585	0.000222948	0.000652608	0.000219316	0.0002261	0.000158817	-3.91123e-05	0.0003095	0.000521871	0.000241312
	7658.75	0.000294022	0.000415454	0.000179487	5.19695e-06	1.46941e-05	0.000170351	0.000181757	0.000443772	0.000434945	0.000306325	0.000231516	0.000339376	3.40678e-05	7.68092e-05	0.00036341	0.000367618	5.22592e-05	0.000288913	0.000583167	3.00372e-05	0.000278021	4.91582e-05	0.000406504	-3.98109e-05	0.000212395	0.000191385	0.000323295	0.000125686	0.000133504	-2.42862e-05	0.000236294	4.78778e-05	4.07254e-05	0.000117082	-0.000232645	0.0004591	9.32414e-05	-9.2759e-05	0.000252117	0.000267037	0.000590654	0.000254398	0.000154311	0.000184784	-8.04457e-05	0.00024082	0.000428609	0.000274022
	7658.85	0.000241755	0.000439251	0.00025093	2.25604e-05	5.04622e-05	0.000157847	0.000233085	0.000442804	0.000447294	0.000332073	0.000189616	0.000334539	6.96074e-05	2.78707e-05	0.000364673	0.000373074	6.65841e-05	0.00028508	0.000513215	-8.66587e-06	0.000293937	9.74075e-05	0.000410327	-7.89093e-05	0.000211487	0.000166193	0.000290614	0.000169437	0.000165047	-7.66262e-05	0.000269007	0.000148893	3.86968e-05	5.45396e-05	-0.000220465	0.00041072	2.78064e-05	-5.90364e-05	0.000239174	0.000299033	0.00051797	0.000325378	9.89629e-05	0.00022736	-9.78315e-05	0.000173629	0.000341057	0.000318773
	7658.95	0.000212939	0.000449653	0.000316326	4.81307e-05	0.00010879	0.000131796	0.000301944	0.000461924	0.000431545	0.000353145	0.000152646	0.000337904	0.000111013	-9.12121e-06	0.000350701	0.000381563	7.82843e-05	0.000273061	0.000450782	-3.05953e-05	0.000302645	0.00013625	0.000401195	-8.50972e-05	0.000198045	0.000133121	0.000246133	0.000220722	0.000186815	-0.000136881	0.000312933	0.000260469	2.46393e-05	-7.77603e-06	-0.000152669	0.000365206	-3.69685e-05	2.00377e-06	0.000238613	0.000315887	0.000442669	0.000422269	6.60864e-05	0.000282766	-8.58446e-05	0.000123453	0.000265549	0.000360594
	7659.05	0.000215906	0.000439284	0.000372984	7.84186e-05	0.000179052	0.000101861	0.00037352	0.00049739	0.000394356	0.000363113	0.000135079	0.000345494	0.000153989	-3.78824e-05	0.000322875	0.000391554	9.50373e-05	0.000259575	0.000398433	-3.29629e-05	0.000304268	0.000166595	0.000383306	-5.75132e-05	0.000178108	0.000102896	0.000205575	0.000268113	0.000195525	-0.000188654	0.000361415	0.000366262	5.99413e-06	-5.67676e-05	-4.18608e-05	0.000330976	-8.69505e-05	8.90969e-05	0.000247624	0.00031563	0.000372715	0.000523237	5.67524e-05	0.000344015	-4.26337e-05	9.86957e-05	0.000203018	0.000385786
	7659.15	0.000254127	0.000403793	0.000415577	0.000106588	0.000247157	7.72302e-05	0.000429785	0.000541826	0.0003436	0.000359027	0.00014625	0.000351486	0.000196853	-6.08201e-05	0.000283897	0.000401851	0.000122064	0.000253704	0.000355892	-1.50529e-05	0.000300258	0.000191205	0.000359547	5.14897e-07	0.000161594	8.69011e-05	0.000185569	0.000301544	0.000192207	-0.000214969	0.000407477	0.000452954	-8.79852e-06	-8.09701e-05	9.17931e-05	0.000315313	-0.000112049	0.000195725	0.000264328	0.000297265	0.00031517	0.000601984	6.81646e-05	0.000400849	2.89484e-05	9.88967e-05	0.000152344	0.0003873
	7659.25	0.000323948	0.000343771	0.000437353	0.000123897	0.000298816	6.5564e-05	0.000453538	0.000586874	0.000287078	0.000342528	0.000187858	0.000350095	0.000239677	-7.81423e-05	0.000235638	0.000411237	0.000159654	0.00026329	0.000320751	2.03917e-05	0.000291438	0.000213126	0.000329263	8.18408e-05	0.000159873	9.44571e-05	0.000196187	0.000313894	0.000181034	-0.000206042	0.000446422	0.000512665	-1.18581e-05	-7.38634e-05	0.000226421	0.000323162	-0.000108979	0.000309778	0.000289373	0.000262422	0.000274668	0.000638188	9.44807e-05	0.000440668	0.000120786	0.000116375	0.000113353	0.000366946
	7659.35	0.000413913	0.000265565	0.00043373	0.000122577	0.000323668	7.0971e-05	0.000433152	0.000625012	0.000232789	0.000318998	0.000253899	0.000337175	0.00028287	-8.74052e-05	0.000178362	0.000418553	0.000203597	0.000291281	0.000289838	6.69673e-05	0.000277351	0.000234203	0.000288492	0.000176423	0.000181971	0.000130022	0.000237652	0.000301997	0.000168017	-0.000164061	0.00047573	0.000544339	2.32406e-06	-3.52596e-05	0.000343183	0.000354875	-8.03172e-05	0.00041451	0.000324284	0.00021703	0.000251727	0.000624455	0.000127421	0.000451561	0.000220486	0.00014047	8.7132e-05	0.000334065
	7659.45	0.000506073	0.000181152	0.000406578	9.88117e-05	0.000318915	9.17407e-05	0.000367727	0.000649834	0.000189814	0.0002958	0.000331781	0.000311408	0.000325505	-8.44365e-05	0.000113508	0.000422822	0.00024704	0.000333198	0.000261301	0.000116288	0.000257118	0.000254134	0.000233218	0.000272369	0.000229929	0.000190474	0.000301728	0.000267607	0.000159616	-0.000102528	0.000493148	0.000553285	3.4257e-05	2.78265e-05	0.000428262	0.000404769	-3.25315e-05	0.00049129	0.00036772	0.00017066	0.000242665	0.000567044	0.000157417	0.000427299	0.000313522	0.000162224	7.40315e-05	0.000301058
	7659.55	0.000580312	0.000106069	0.000365744	5.43474e-05	0.000290484	0.000120122	0.000269574	0.000656025	0.000167694	0.000280326	0.000405351	0.000274375	0.000364157	-6.58851e-05	4.72366e-05	0.000422874	0.000282996	0.000377113	0.000236215	0.000160953	0.000230895	0.000270993	0.000163929	0.000357967	0.000296456	0.000264477	0.000375953	0.000217319	0.000160856	-4.05022e-05	0.000495342	0.0005475	7.83411e-05	0.000101721	0.000473799	0.000462563	2.55259e-05	0.00052446	0.000413038	0.000133029	0.000241767	0.000481992	0.000176614	0.000371229	0.000386421	0.000177566	7.19825e-05	0.000277584
	7659.65	0.000627259	5.06138e-05	0.000323301	-7.03309e-06	0.000248957	0.000148943	0.000152745	0.000641365	0.000173328	0.000278008	0.000467032	0.000227069	0.00039729	-2.84907e-05	-1.34366e-05	0.00041799	0.000311021	0.000411603	0.000217634	0.000201471	0.000199867	0.000285622	8.36569e-05	0.000432214	0.000374456	0.000343041	0.000455869	0.0001572	0.000174802	1.14747e-05	0.000479287	0.000532963	0.000130716	0.000176943	0.00048307	0.000523205	9.0659e-05	0.000508801	0.000454655	0.000108964	0.000245678	0.000383206	0.000185246	0.000291398	0.000436363	0.00019	7.88049e-05	0.000266284
	7659.75	0.000636839	2.64249e-05	0.00029308	-7.5867e-05	0.000208517	0.000168209	4.06347e-05	0.000604305	0.000208735	0.000290947	0.000506563	0.000172527	0.000417794	2.50977e-05	-5.43221e-05	0.000405694	0.000330199	0.000420001	0.000210828	0.000235976	0.0001688	0.000297555	7.18944e-06	0.000488969	0.000447807	0.000408528	0.00053254	9.68211e-05	0.000198986	4.35546e-05	0.000441123	0.000509992	0.000183873	0.000236874	0.00046115	0.000576884	0.000155038	0.000443182	0.000481454	0.00010166	0.000252584	0.000290245	0.000187259	0.000203323	0.000457202	0.000203112	9.2432e-05	0.000263672
	7659.85	0.000607607	3.67572e-05	0.000283748	-0.000140503	0.000181706	0.000172835	-4.70822e-05	0.000547648	0.000266633	0.000316225	0.000520365	0.000114669	0.000420734	8.98108e-05	-6.37057e-05	0.000384396	0.000343184	0.00039178	0.000219988	0.000263149	0.000144863	0.000307271	-4.70349e-05	0.000525617	0.000502457	0.000446419	0.000600436	4.51388e-05	0.00022711	5.58904e-05	0.000381462	0.000475869	0.000235431	0.000269265	0.000420895	0.000616074	0.00021426	0.000337216	0.000486692	0.000111037	0.000263187	0.000218304	0.000191572	0.000122182	0.000448132	0.000219733	0.000113465	0.000260973
	7659.95	0.000543328	7.55432e-05	0.000297708	-0.000189116	0.000175268	0.000164599	-9.83025e-05	0.000477973	0.000332276	0.000346792	0.000509589	5.92154e-05	0.000405744	0.000160642	-3.70037e-05	0.000354502	0.000353401	0.000327147	0.000246957	0.000279545	0.000136076	0.000314768	-6.32089e-05	0.000541753	0.000529565	0.000448889	0.000656175	9.52581e-06	0.000252292	5.61885e-05	0.000306837	0.000428016	0.000288032	0.000267978	0.000378294	0.000635422	0.000267553	0.000208474	0.000470576	0.000134819	0.000279045	0.000174135	0.000206735	5.88831e-05	0.000412219	0.000239361	0.000144399	0.000248599
	7660.05	0.000449514	0.000129981	0.000332709	-0.000211866	0.000188806	0.000150716	-0.000109659	0.000404263	0.000388731	0.000373544	0.000477623	1.35746e-05	0.00037682	0.000233834	2.16977e-05	0.000318659	0.000362555	0.000237432	0.000291005	0.000279159	0.000149645	0.000319283	-3.3122e-05	0.000538625	0.000526159	0.000417093	0.000696733	-5.06167e-06	0.00027019	5.43719e-05	0.000227936	0.00036658	0.000344784	0.000232498	0.000346715	0.00063203	0.00031603	7.8344e-05	0.000439836	0.000168995	0.000300644	0.000155095	0.000236073	1.90308e-05	0.000354037	0.000258319	0.000186738	0.000220866
	7660.15	0.000333419	0.000185154	0.000382917	-0.000203014	0.000216722	0.000139908	-8.6851e-05	0.000336463	0.000423022	0.000387688	0.00042954	-1.45487e-05	0.000340066	0.000306067	0.000101148	0.000281603	0.000370523	0.000141154	0.000348851	0.000256252	0.000190828	0.00032079	4.15193e-05	0.000520036	0.000494244	0.000361372	0.000719096	3.10627e-06	0.000280088	5.78351e-05	0.00015611	0.000295734	0.000404386	0.000167487	0.000333269	0.000607002	0.00036094	-3.21618e-05	0.000405268	0.000208337	0.000326096	0.000151871	0.000276092	3.39395e-06	0.000278304	0.000272259	0.000238131	0.000178149
	7660.25	0.000205779	0.000228707	0.000439077	-0.000161907	0.000252001	0.000138199	-4.28962e-05	0.00028335	0.000430721	0.000383282	0.000372251	-1.84608e-05	0.000300858	0.000372799	0.00018653	0.000249859	0.000376709	5.73982e-05	0.000414568	0.00020908	0.000261824	0.00032158	0.000149442	0.000492592	0.000439059	0.000297568	0.000721536	3.22299e-05	0.000283956	6.87849e-05	0.000100328	0.000223194	0.000459273	8.27551e-05	0.000337858	0.000566294	0.000402321	-0.000106811	0.000377715	0.00024773	0.000351044	0.000153898	0.00031843	9.32156e-06	0.000190191	0.000278893	0.000291401	0.000125598
	7660.35	8.13232e-05	0.000253729	0.000489366	-9.28523e-05	0.000289676	0.000147204	6.09718e-06	0.000249853	0.000416809	0.000359434	0.000313916	6.90235e-06	0.000262242	0.000427967	0.000263646	0.000230999	0.000381403	1.0355e-07	0.000480205	0.000142229	0.000360305	0.000326146	0.000272281	0.000464371	0.000368186	0.000241581	0.000705766	7.69848e-05	0.000284577	8.49138e-05	6.53702e-05	0.000157797	0.000497645	-6.90269e-06	0.000354644	0.000519649	0.000438475	-0.00013761	0.000364309	0.000283515	0.000370391	0.000154277	0.000353868	3.23906e-05	9.71619e-05	0.000279365	0.000336565	7.04599e-05
	7660.45	-2.39504e-05	0.000259467	0.000521934	-3.73587e-06	0.00032871	0.000165416	4.65055e-05	0.000236001	0.00039255	0.000320849	0.000262146	6.52353e-05	0.000224915	0.000465511	0.000322656	0.000232413	0.000386064	-2.38983e-05	0.000538494	6.58682e-05	0.000479565	0.000339087	0.000389607	0.00044261	0.000291513	0.00020565	0.00067737	0.000129807	0.000283814	0.000102972	5.12986e-05	0.000106431	0.000508056	-8.37594e-05	0.000375127	0.000477743	0.000466675	-0.00012528	0.000367251	0.000313616	0.000380767	0.000151675	0.000375607	6.77214e-05	9.91503e-06	0.000278207	0.000364821	2.03512e-05
	7660.55	-9.694e-05	0.000250127	0.000528034	9.56974e-05	0.000371015	0.00018983	7.15771e-05	0.000238876	0.000370993	0.000276661	0.000222628	0.00015809	0.000188489	0.000481064	0.000359836	0.000259406	0.00039224	-1.36382e-05	0.000585933	-7.35103e-06	0.000609641	0.000362313	0.000484357	0.000432123	0.000221203	0.000197228	0.000643788	0.000183585	0.000281634	0.000122064	5.43063e-05	7.24633e-05	0.000484816	-0.000131177	0.000391572	0.000448931	0.000484536	-7.69089e-05	0.000385159	0.000335915	0.00038157	0.00014847	0.00037968	0.000110388	-5.88377e-05	0.000281989	0.000371418	-1.69939e-05
	7660.65	-0.000127285	0.000232664	0.000503689	0.000186718	0.000413597	0.000212934	8.05662e-05	0.000253898	0.000363916	0.000240299	0.000200511	0.000273036	0.000154694	0.000471157	0.000374119	0.000308644	0.000398728	2.50505e-05	0.000618932	-6.18171e-05	0.000726905	0.000390133	0.000539261	0.00043447	0.000174175	0.000217141	0.000613372	0.000229365	0.000275201	0.000141507	6.69884e-05	5.69713e-05	0.000433605	-0.000136773	0.000397482	0.000437651	0.00048942	-8.86982e-06	0.000411809	0.000344109	0.000373138	0.000146003	0.000362722	0.000151227	-9.43597e-05	0.000294488	0.000354972	-3.27923e-05
	7660.75	-0.000118157	0.000214819	0.000453975	0.000262155	0.000454234	0.000228652	8.32e-05	0.000278821	0.000377483	0.000220035	0.000196491	0.000398571	0.000124979	0.000437938	0.000373999	0.000372621	0.000405258	8.53797e-05	0.000640766	-9.1746e-05	0.000818991	0.000415736	0.000556085	0.000449086	0.000158966	0.000259723	0.000590925	0.000268131	0.000261843	0.00016387	8.41795e-05	5.73181e-05	0.000369273	-0.000101112	0.000393949	0.00044225	0.000484965	6.60181e-05	0.000442214	0.000334833	0.000357538	0.000143674	0.00032525	0.000187536	-9.29409e-05	0.000315484	0.000319937	-2.28418e-05
	7660.85	-7.84433e-05	0.000202607	0.000388653	0.000318497	0.000486894	0.000229906	9.19182e-05	0.000311035	0.000411665	0.000217515	0.000209644	0.000517791	0.000102939	0.000385039	0.000370629	0.000438167	0.000412253	0.000160689	0.000652919	-9.60891e-05	0.000875668	0.000430745	0.000543474	0.000474155	0.000177954	0.000314275	0.000579856	0.000302926	0.000239031	0.000190267	0.000103571	7.15258e-05	0.000309666	-3.30104e-05	0.000385359	0.000459016	0.000477048	0.000135554	0.000470838	0.000306654	0.000336125	0.000138509	0.000270811	0.000218857	-5.73684e-05	0.000338695	0.000272721	1.27295e-05
	7660.95	-2.02406e-05	0.000199285	0.000318996	0.000356293	0.000504305	0.000210565	0.000117655	0.000345049	0.000459876	0.000226417	0.000237405	0.000611652	9.41063e-05	0.000317488	0.000374749	0.000489841	0.000420571	0.000245168	0.000654631	-7.74171e-05	0.000891943	0.000428199	0.000513388	0.000506679	0.000226272	0.000367468	0.00058256	0.000335629	0.000205244	0.000220037	0.000125527	9.96156e-05	0.000270168	5.26925e-05	0.000376714	0.000484062	0.000470736	0.000189235	0.000492743	0.000262092	0.000310527	0.00012798	0.000207316	0.000245703	4.78631e-06	0.000354796	0.000220716	6.8236e-05
	7661.05	4.43291e-05	0.000205043	0.000254096	0.000379823	0.000501686	0.000168101	0.000166401	0.000372232	0.000510935	0.000235743	0.000275686	0.000663095	0.00010407	0.00024195	0.000392608	0.000514854	0.000429756	0.000333352	0.000645165	-4.06152e-05	0.000870294	0.000405192	0.000477674	0.000542522	0.000293045	0.000407232	0.000599744	0.000364706	0.000161069	0.000251657	0.000152137	0.000143235	0.000260759	0.000139028	0.000370562	0.00051401	0.000467349	0.000220461	0.000505276	0.000208097	0.00028444	0.000113132	0.000146244	0.000267776	8.36128e-05	0.000356292	0.000170834	0.000133591
	7661.15	0.000106186	0.000217486	0.000199255	0.00039505	0.000479117	0.000105651	0.000237198	0.000383414	0.000552945	0.000236119	0.0003195	0.000660343	0.000135506	0.000166374	0.000423168	0.000507039	0.000437123	0.000419029	0.000626204	8.96428e-06	0.000820299	0.000364112	0.000445802	0.000576765	0.000363937	0.000426415	0.000629476	0.000384864	0.000110807	0.000283065	0.000186423	0.000203823	0.000285004	0.000211885	0.000364776	0.000545919	0.00046409	0.000228594	0.000508816	0.000154591	0.000264263	9.95161e-05	9.96981e-05	0.000282628	0.000168728	0.000340966	0.000127676	0.000197139
	7661.25	0.000160845	0.00023259	0.000157666	0.000406994	0.000441225	3.27986e-05	0.000322424	0.000372232	0.000577446	0.000224369	0.000363883	0.000600271	0.000185743	9.89607e-05	0.00045889	0.000468468	0.000439224	0.000495017	0.000602276	6.74387e-05	0.000756861	0.000312415	0.000424788	0.000604421	0.000423267	0.000424339	0.000666805	0.000389596	6.33765e-05	0.000311216	0.000231936	0.00028028	0.000339683	0.000263448	0.000352779	0.000576578	0.000456795	0.000219517	0.000506157	0.000111572	0.000257255	9.48961e-05	7.69995e-05	0.000285901	0.000250626	0.000312285	9.22578e-05	0.00024864
	7661.35	0.000208055	0.000245871	0.000132744	0.000417777	0.000394482	-3.55491e-05	0.00040982	0.000337044	0.00058221	0.000204008	0.000404248	0.000491555	0.000246152	4.67066e-05	0.000489219	0.00040807	0.000434347	0.000554029	0.000578753	0.000132776	0.000697138	0.000260745	0.000419545	0.000621185	0.000456412	0.000405678	0.000704081	0.000374998	3.04308e-05	0.000331854	0.000291772	0.000366566	0.000414931	0.000292388	0.000326554	0.000601889	0.000443483	0.000204023	0.000501008	8.57766e-05	0.000267784	0.000105272	8.20005e-05	0.0002734	0.000321893	0.000277518	6.23169e-05	0.000281742
	7661.45	0.000249567	0.000253924	0.000127944	0.000426733	0.000344268	-8.28455e-05	0.000485858	0.000281117	0.000571339	0.000182725	0.000436043	0.000354406	0.000304031	1.42137e-05	0.000504563	0.000337474	0.000424047	0.000590391	0.000559863	0.000203051	0.000655976	0.000219293	0.00043221	0.000624151	0.000453637	0.000377584	0.000731959	0.000342108	2.18522e-05	0.000340456	0.000366556	0.000450621	0.000495925	0.000301824	0.000281004	0.000617605	0.000425916	0.000194846	0.0004966	7.88787e-05	0.000294552	0.000132075	0.000111857	0.00024433	0.000377848	0.000245276	3.45038e-05	0.000295404
	7661.55	0.000289183	0.000257372	0.000145136	0.000433232	0.000291603	-9.74592e-05	0.000544554	0.000209086	0.00055218	0.000168608	0.00045723	0.000207482	0.000350581	3.17837e-06	0.000500404	0.000263034	0.0004129	0.000603975	0.000548564	0.000279379	0.000640153	0.000192445	0.000463057	0.000613064	0.000413361	0.000346054	0.000743222	0.000295055	4.2338e-05	0.000334697	0.000457293	0.00052207	0.000571888	0.000298065	0.000214802	0.000622349	0.000408345	0.000203934	0.000495448	8.9162e-05	0.000334134	0.000174532	0.000160979	0.000202737	0.000420233	0.000222584	6.4085e-06	0.000294737
	7661.65	0.000326179	0.000259625	0.000181901	0.00043573	0.000236945	-7.19407e-05	0.000581229	0.000129244	0.000530716	0.000168992	0.000465137	7.18451e-05	0.000377649	1.59355e-05	0.000474968	0.000189097	0.000406618	0.000595177	0.000548203	0.000358302	0.000649767	0.000180251	0.00050894	0.000588371	0.000340179	0.000316399	0.000729894	0.000240333	9.04187e-05	0.000312643	0.000556341	0.00056718	0.000630531	0.000286929	0.000132187	0.000614816	0.000395856	0.000240224	0.000498081	0.000113406	0.000381088	0.000227607	0.000219815	0.000158581	0.000450055	0.0002153	-2.0933e-05	0.000286168
	7661.75	0.000356367	0.000266545	0.000228838	0.00043286	0.000181545	-7.66325e-06	0.000594859	5.37122e-05	0.000508889	0.000189299	0.000459843	-3.40433e-05	0.000381259	5.39307e-05	0.000431375	0.000119136	0.000410097	0.000566492	0.000561255	0.000432923	0.000677157	0.000178645	0.00056337	0.000552102	0.000246045	0.000294052	0.000686616	0.000186057	0.0001569	0.000274579	0.000647517	0.000575373	0.000661343	0.000274813	4.25689e-05	0.000594543	0.000392639	0.00030594	0.000502458	0.000147144	0.000430408	0.000282464	0.00027659	0.000125955	0.000468228	0.000225785	-4.29564e-05	0.000276606
	7661.85	0.000375798	0.000284155	0.000272525	0.000424683	0.000128086	8.47825e-05	0.000588453	-4.77807e-06	0.000483203	0.000232917	0.000446121	-0.000100039	0.000363449	0.000116345	0.00037714	5.65264e-05	0.000425521	0.000522294	0.000586771	0.000496549	0.000710988	0.000181863	0.000619502	0.000507286	0.000146588	0.000284305	0.000613266	0.000140008	0.000228705	0.000223552	0.00071306	0.000544831	0.000658774	0.000268414	-4.30545e-05	0.000562449	0.000400271	0.000395961	0.000504132	0.000186376	0.00047985	0.000329467	0.000322863	0.000117173	0.000475031	0.000252263	-5.29035e-05	0.000271719
	7661.95	0.000383233	0.000315417	0.000299884	0.000412976	8.20167e-05	0.00018738	0.00056656	-3.54125e-05	0.000446351	0.000300196	0.000431564	-0.000123846	0.000330946	0.000198451	0.00032156	6.14687e-06	0.00045175	0.000467687	0.000618432	0.000543281	0.000741585	0.00018409	0.000671269	0.000457726	5.83102e-05	0.000291286	0.000515618	0.000108994	0.000293309	0.00016495	0.000738786	0.000481864	0.00062168	0.000273013	-0.000113834	0.000520983	0.000416461	0.00049869	0.000496762	0.000228639	0.000528525	0.000359657	0.00035644	0.000138402	0.000468358	0.000290454	-4.36881e-05	0.000274578
	7662.05	0.000381541	0.000358391	0.00030178	0.000400952	5.15161e-05	0.000278096	0.000533851	-3.16734e-05	0.000391272	0.000386278	0.000423118	-0.000109928	0.000293592	0.000290795	0.000272862	-2.6441e-05	0.000485418	0.000407881	0.000645168	0.000568594	0.000764134	0.000179914	0.00071331	0.000409114	-3.23468e-06	0.00031601	0.000404636	9.80049e-05	0.000342459	0.000105837	0.000717792	0.000398189	0.000552913	0.000290741	-0.000160122	0.000474343	0.000434771	0.000597921	0.000473478	0.000273419	0.000574859	0.000366358	0.00038118	0.000188239	0.00044516	0.000335526	-1.08491e-05	0.000285518
	7662.15	0.000377333	0.000406832	0.000274946	0.000392539	4.55422e-05	0.000336768	0.000494774	7.54548e-06	0.000315924	0.000479698	0.000423826	-6.72983e-05	0.000261875	0.000380009	0.000236425	-3.77264e-05	0.000522782	0.000347745	0.000654359	0.000569987	0.00077866	0.000165745	0.000740466	0.000369688	-2.56179e-05	0.000354848	0.000294374	0.000109055	0.000373682	5.40486e-05	0.000651915	0.00030786	0.000458259	0.000319567	-0.000174487	0.000428045	0.000446085	0.000675854	0.000428734	0.000320762	0.000615035	0.00034688	0.000403642	0.00025855	0.000405058	0.000382767	4.43095e-05	0.000302504
	7662.25	0.000379237	0.000452728	0.000223035	0.000391727	7.0313e-05	0.000352319	0.000454055	7.85843e-05	0.000226457	0.000563354	0.000431457	-6.13378e-06	0.000243949	0.000451097	0.000214755	-2.86387e-05	0.000560666	0.000292002	0.000636265	0.000547449	0.00078727	0.000142696	0.000747967	0.000348346	-2.11891e-06	0.000399849	0.000199062	0.000140361	0.000389364	1.70201e-05	0.000551049	0.000224829	0.000345014	0.000353224	-0.000153042	0.000387501	0.000441789	0.000717236	0.000360199	0.00036832	0.000643096	0.000304238	0.000428538	0.000336059	0.000352304	0.000427028	0.000113989	0.000321636
	7662.35	0.000395633	0.000489183	0.000156679	0.000402408	0.000126386	0.000327351	0.000417084	0.000175755	0.000136596	0.000618727	0.000439569	6.58487e-05	0.000244297	0.00049089	0.000208709	-4.43318e-06	0.000596261	0.000246023	0.000587424	0.000503538	0.000790606	0.000118712	0.000732641	0.000351159	6.70199e-05	0.000441532	0.000130228	0.000186961	0.000395049	8.3494e-07	0.000430344	0.000160636	0.000220963	0.00038312	-9.60999e-05	0.000356344	0.000417427	0.000713055	0.000269845	0.000409823	0.000653446	0.000247775	0.000455439	0.000404494	0.000293889	0.000462692	0.00018724	0.000338463
	7662.45	0.000432301	0.000512081	9.17206e-05	0.000428099	0.000208054	0.000276942	0.000389653	0.000294021	6.32398e-05	0.000632308	0.000440165	0.000145877	0.000264855	0.000491988	0.000218564	2.78942e-05	0.00062644	0.000216046	0.000511547	0.000443314	0.000785907	0.000107213	0.000694582	0.000379192	0.000175106	0.000472632	9.54704e-05	0.000242481	0.000398244	9.82571e-06	0.000307063	0.000122216	9.40116e-05	0.000402308	-7.64985e-06	0.000335628	0.000375143	0.00066246	0.000164365	0.000437116	0.000644148	0.000191449	0.00047819	0.000447903	0.000236244	0.000485094	0.000254694	0.000350121
	7662.55	0.0004867	0.000518532	4.83017e-05	0.000468193	0.000299047	0.000224963	0.000377874	0.000420982	2.27049e-05	0.000600987	0.000426185	0.000230351	0.000304265	0.000456158	0.000242168	6.02296e-05	0.000645006	0.000208053	0.000422148	0.000376861	0.000767678	0.000121201	0.000640316	0.00042585	0.00030269	0.000488111	9.90467e-05	0.000296414	0.000406289	4.39822e-05	0.000204433	0.000111673	-2.20354e-05	0.000407733	9.92376e-05	0.00032391	0.000325284	0.000576026	6.04548e-05	0.000442583	0.000618824	0.000152207	0.000485585	0.000452644	0.000186511	0.000490371	0.000306503	0.000355588
	7662.65	0.000549964	0.000509901	4.0542e-05	0.000519321	0.000383948	0.000192243	0.000385922	0.000545919	1.84218e-05	0.000537903	0.000396088	0.000318676	0.000360147	0.000397276	0.000275672	8.96311e-05	0.000647509	0.000222471	0.00033439	0.000313554	0.000732436	0.000165238	0.000580618	0.000481935	0.000430395	0.000489305	0.000138671	0.000341014	0.000425311	9.88058e-05	0.00013843	0.000124945	-0.000118745	0.000404837	0.000212316	0.000317373	0.000280495	0.000472123	-2.55412e-05	0.000427402	0.00058668	0.000140968	0.00047071	0.00041856	0.000150341	0.000479352	0.00033957	0.000358037
	7662.75	0.000608589	0.000489162	7.49745e-05	0.000575625	0.000451225	0.000191391	0.000416696	0.000658004	4.34382e-05	0.000464611	0.000353478	0.000407639	0.000428553	0.000334585	0.000313756	0.000117381	0.000631333	0.0002539	0.000261013	0.000259416	0.00068038	0.000233395	0.000526594	0.000538576	0.000542628	0.000480276	0.000207976	0.000371641	0.000458126	0.000166524	0.000116889	0.000157216	-0.000191924	0.000403232	0.000321802	0.000312571	0.000251114	0.00037155	-8.16914e-05	0.000399837	0.000557733	0.000161453	0.000433722	0.000356648	0.000134878	0.000454147	0.000354034	0.00036194
	7662.85	0.00064724	0.000459903	0.000149879	0.0006288	0.000493148	0.000226521	0.000470578	0.000744726	8.59873e-05	0.000403606	0.000306047	0.000487866	0.000502213	0.000287275	0.000349412	0.00014627	0.000596373	0.000291902	0.000211069	0.000217201	0.00061556	0.000310017	0.00048687	0.000587222	0.000627171	0.000465483	0.000296556	0.000387229	0.000502767	0.000236591	0.000139115	0.000204924	-0.000239319	0.000410794	0.000419048	0.000308711	0.000243912	0.000295458	-0.000103645	0.000372389	0.000538797	0.000210344	0.000382038	0.00028534	0.000148865	0.000416219	0.000351119	0.000369847
	7662.95	0.00065517	0.000426854	0.000255031	0.000670196	0.000507173	0.000293572	0.000543575	0.000796336	0.000135277	0.000370605	0.000263422	0.000547608	0.000572219	0.000269246	0.000375452	0.000179378	0.000546096	0.000324327	0.000187668	0.000187377	0.00054434	0.000374729	0.000464909	0.000620651	0.000677424	0.000449234	0.000391376	0.000391857	0.000552984	0.000298456	0.000194797	0.000265693	-0.000261059	0.000428593	0.000498974	0.000308403	0.000262112	0.000260757	-9.69538e-05	0.000358557	0.000530775	0.000278134	0.000328575	0.000224725	0.00019869	0.000367028	0.000333859	0.000380964
	7663.05	0.000630923	0.000396242	0.000373825	0.000692622	0.000495042	0.000382028	0.000626412	0.000809798	0.000184993	0.000369842	0.000234195	0.000578432	0.000630718	0.00028614	0.000386036	0.000218845	0.000487021	0.000341638	0.000187364	0.000170072	0.000473844	0.000409509	0.000458998	0.000633486	0.000693178	0.000435013	0.000478989	0.000393331	0.000600062	0.000343735	0.000265999	0.000337511	-0.000259617	0.000449013	0.000561663	0.000315936	0.000306741	0.000275285	-7.36055e-05	0.000368963	0.000528986	0.000351846	0.000288089	0.000190242	0.000283821	0.000309922	0.000307598	0.000391913
	7663.15	0.000582851	0.000374979	0.00048718	0.000691641	0.000460962	0.000478019	0.000705444	0.000789859	0.000232841	0.000394502	0.000223527	0.000579381	0.000672794	0.000334974	0.000377931	0.000264507	0.000426698	0.000340034	0.000201258	0.000165991	0.000411174	0.000405076	0.000464535	0.000622789	0.000680145	0.000424714	0.000547526	0.000399553	0.000635199	0.000367115	0.00033132	0.000417771	-0.000239163	0.000458831	0.000611208	0.000334089	0.000377557	0.000334198	-4.56429e-05	0.000407734	0.000525978	0.000418906	0.000272652	0.000189147	0.000394161	0.000251708	0.000279725	0.000398863
	7663.25	0.000525797	0.000368679	0.000577828	0.000666523	0.000410792	0.000567768	0.000765724	0.000746555	0.000277536	0.000431423	0.000232318	0.000557827	0.000697131	0.000405382	0.000351313	0.000313204	0.000370943	0.000322434	0.000217348	0.000176088	0.000362637	0.000364024	0.000476224	0.000589182	0.000648409	0.000418618	0.000588567	0.000415041	0.000651688	0.000367116	0.000371379	0.000502496	-0.00020441	0.000445673	0.000651747	0.000361109	0.000472345	0.000419282	-2.08872e-05	0.000470479	0.000514736	0.000470746	0.000287153	0.000220268	0.000511114	0.000202222	0.000257857	0.000399548
	7663.35	0.000476033	0.000379265	0.000633644	0.000620874	0.000352327	0.000639623	0.000795809	0.000690867	0.000315501	0.000466902	0.00025702	0.000527066	0.00070589	0.000481648	0.00030973	0.000359054	0.000321835	0.000297446	0.000223442	0.000200371	0.000332353	0.000300068	0.00048849	0.000537983	0.000610084	0.00041636	0.00059922	0.000438865	0.000646566	0.000347235	0.000374937	0.00058584	-0.000160145	0.000404042	0.000683087	0.00038961	0.000584194	0.000502691	-2.95237e-06	0.000544781	0.000490993	0.0005042	0.000326036	0.000274924	0.000611872	0.000171428	0.000247033	0.00039426
	7663.45	0.000446388	0.000403283	0.00064963	0.000562061	0.000294699	0.00068541	0.000792326	0.00063095	0.000339941	0.000491005	0.000290258	0.000501492	0.000704151	0.000546351	0.000258729	0.000395266	0.000277624	0.000276874	0.000210268	0.000236732	0.00032082	0.000233506	0.000495261	0.000478476	0.000576643	0.000418282	0.000583599	0.000464639	0.00062113	0.000316188	0.000343178	0.00066113	-0.000111298	0.000337275	0.000699632	0.000409125	0.000700243	0.000556221	6.7695e-06	0.000614116	0.000454104	0.000520438	0.000374451	0.000338959	0.000675929	0.000165495	0.000248141	0.000385536
	7663.55	0.00044276	0.000435365	0.000629416	0.000495172	0.000242655	0.00070615	0.000760682	0.000567271	0.000346174	0.000502235	0.000327322	0.000490653	0.000699619	0.000590916	0.0002006	0.000420873	0.000232688	0.000272283	0.000173411	0.000285359	0.000325632	0.000180257	0.000492513	0.000416925	0.000555368	0.000427533	0.00055094	0.000485759	0.0005783	0.00028428	0.000286346	0.000729894	-5.74017e-05	0.000250623	0.000695667	0.00041339	0.000815431	0.000566904	9.69985e-06	0.000670464	0.000404338	0.000524604	0.000420109	0.00040358	0.000696584	0.000185933	0.000260634	0.000377152
	7663.65	0.000466321	0.000463007	0.000579695	0.000428779	0.0002016	0.00070341	0.000710279	0.000502265	0.00032906	0.000500899	0.000360632	0.000498705	0.000699677	0.000604728	0.000140105	0.00043428	0.000185309	0.000293654	0.000113939	0.000341008	0.00034225	0.000155572	0.000476795	0.00036178	0.000551471	0.000446367	0.000513097	0.000491055	0.000523242	0.000263338	0.000222369	0.000787249	-3.35744e-06	0.000157819	0.00066435	0.000397515	0.000914122	0.000531368	5.78881e-06	0.000703967	0.000345438	0.0005185	0.000448587	0.000455874	0.000670536	0.000227756	0.000281835	0.000371636
	7663.75	0.000511458	0.000473532	0.000512701	0.000369914	0.000172201	0.000685777	0.000651132	0.000439712	0.000290972	0.000491607	0.000386048	0.00052321	0.000710485	0.000584074	8.25251e-05	0.000438441	0.000136987	0.000344655	3.94268e-05	0.000398489	0.000365859	0.000164148	0.000449963	0.000319017	0.000564502	0.000474327	0.000481017	0.000472154	0.000462448	0.000261336	0.000170565	0.000829308	4.60026e-05	7.50158e-05	0.000605686	0.000362839	0.000984099	0.000463933	-3.76639e-06	0.000712978	0.000282162	0.000502623	0.000453089	0.00048917	0.000606674	0.000281078	0.000309598	0.000370181
	7663.85	0.000567286	0.000459083	0.000442826	0.00032315	0.000151929	0.000666283	0.000589579	0.000386969	0.000242721	0.000480524	0.000403814	0.000558153	0.000734286	0.000531412	3.41175e-05	0.000439128	9.17038e-05	0.000419524	-3.74944e-05	0.000454193	0.000393074	0.000198847	0.000419842	0.000293107	0.000588125	0.000505398	0.000461868	0.000426638	0.000403626	0.00028011	0.000147384	0.000852701	8.61948e-05	1.73588e-05	0.00052829	0.000315943	0.00102	0.000389537	-1.59093e-05	0.000703189	0.000219498	0.000476563	0.000434354	0.000503468	0.000522338	0.00033492	0.0003423	0.000372844
	7663.95	0.000620375	0.000419974	0.000382842	0.000290344	0.000138776	0.00065764	0.000527959	0.000354689	0.000200842	0.000472322	0.000417625	0.000596248	0.000767373	0.00045406	1.1609e-06	0.000442519	5.39787e-05	0.000502605	-0.000101726	0.000506332	0.000422117	0.000244539	0.000398019	0.000287828	0.000611879	0.00052799	0.000458225	0.000359166	0.00035525	0.000315869	0.000163678	0.000855146	0.000113695	-4.82067e-06	0.000447494	0.000266663	0.00101	0.000333319	-2.50524e-05	0.000684197	0.00016299	0.000440743	0.000397989	0.000503072	0.000438174	0.000380899	0.000377169	0.000379056
	7664.05	0.000658369	0.000364878	0.00034134	0.000270412	0.000133605	0.000667835	0.00046747	0.000353366	0.000182349	0.000468272	0.000432404	0.000629299	0.000800133	0.000363967	-1.18124e-05	0.00045384	2.7566e-05	0.00057251	-0.000139255	0.000553835	0.000452258	0.000285009	0.000395359	0.00030502	0.000624618	0.000528911	0.000468171	0.000280541	0.000325093	0.000361371	0.000221521	0.0008371	0.000127139	1.08802e-05	0.000380432	0.000226036	0.000962855	0.000311991	-2.355e-05	0.000665325	0.000119739	0.000398543	0.000351236	0.000493811	0.000374285	0.00041494	0.000408821	0.000388033
	7664.15	0.000672893	0.000307437	0.0003217	0.000259734	0.000139479	0.00069809	0.000411185	0.000388371	0.00019868	0.000465977	0.000451835	0.000648607	0.000819808	0.000276943	-3.21295e-06	0.000476698	1.53632e-05	0.000610211	-0.00014049	0.000594726	0.000483419	0.000309402	0.000417222	0.000342115	0.0006184	0.000499464	0.000485965	0.000205041	0.00031852	0.000408575	0.000311556	0.000802829	0.00012767	5.82822e-05	0.000340169	0.000204029	0.000888351	0.000329415	-4.41474e-06	0.000651895	9.8515e-05	0.000356975	0.000299703	0.000480635	0.000347091	0.000436515	0.000429603	0.000398853
	7664.25	0.0006601	0.000261219	0.000322384	0.000253945	0.000159112	0.000743929	0.000364613	0.000456092	0.00025145	0.000460989	0.000477061	0.000646819	0.000815259	0.000209862	2.52494e-05	0.000512451	1.94851e-05	0.000606954	-0.000102319	0.000625688	0.000516036	0.000315263	0.000460956	0.000390661	0.000590877	0.000439978	0.000503562	0.00014677	0.000337183	0.000451014	0.000413417	0.00076018	0.000118311	0.000124554	0.00033132	0.000207377	0.000800346	0.00037744	3.49173e-05	0.000643735	0.000107613	0.000325177	0.000245925	0.000466439	0.000365878	0.000446328	0.000431539	0.000410483
	7664.35	0.000618947	0.000235713	0.000338609	0.000250712	0.000193363	0.000798531	0.000333792	0.000544362	0.000332707	0.000449703	0.000506909	0.000619723	0.000781133	0.00017664	6.97304e-05	0.00056022	4.14357e-05	0.000567155	-2.77455e-05	0.000643148	0.000551315	0.000307579	0.000517325	0.000438725	0.000545118	0.000359528	0.000512848	0.000116235	0.00037878	0.000485792	0.000501001	0.000718851	0.000103542	0.000194396	0.000348714	0.000238759	0.000713115	0.000441657	9.08796e-05	0.000636285	0.000152381	0.000312149	0.000190908	0.000452321	0.00043052	0.000444041	0.000408235	0.000422276
	7664.45	0.000549658	0.000234556	0.000364812	0.000251626	0.000241448	0.000855705	0.000323376	0.000636294	0.000428246	0.000431665	0.0005384	0.000566628	0.000719632	0.000184697	0.000126466	0.000616991	8.22607e-05	0.000505695	7.57661e-05	0.00064504	0.00059115	0.000294803	0.000574695	0.00047643	0.000488422	0.000272269	0.000507915	0.000118304	0.000437381	0.000514257	0.000550735	0.000688166	9.0051e-05	0.000254361	0.000378912	0.000297026	0.000635927	0.000508167	0.000154998	0.000623017	0.000234422	0.000325069	0.000137527	0.000438656	0.000531037	0.000427664	0.000356812	0.000434341
	7664.55	0.000459028	0.000253839	0.000393208	0.000260948	0.000296744	0.000904994	0.000335293	0.00070722	0.000512737	0.000410171	0.000563499	0.000493781	0.00064433	0.000229538	0.000187741	0.000671572	0.000137444	0.000446371	0.000188067	0.000631982	0.000632543	0.000284352	0.000618499	0.000497322	0.000434867	0.000199276	0.000486406	0.000149065	0.000498004	0.000537657	0.000545911	0.000675892	8.75052e-05	0.000290443	0.000400301	0.000370925	0.000576388	0.000561385	0.000211167	0.000597784	0.00034337	0.000364953	9.51798e-05	0.000425781	0.000639075	0.000395848	0.000284373	0.000444963
	7664.65	0.000352602	0.000286637	0.000420882	0.000285766	0.000357421	0.000941892	0.000369507	0.000747444	0.000572144	0.0003897	0.000577193	0.000407814	0.00056916	0.000299336	0.000253199	0.000716641	0.000204941	0.00040643	0.000297596	0.000610202	0.000673745	0.000280289	0.000646136	0.000507523	0.000395838	0.000153165	0.000450949	0.000199499	0.000550801	0.000560517	0.000490676	0.000683954	0.000106724	0.000301756	0.000397641	0.000451689	0.000532809	0.000598085	0.000253346	0.000557384	0.000472407	0.000430233	7.17748e-05	0.000414175	0.000732006	0.000350451	0.000203575	0.000453656
	7664.75	0.000238883	0.000325773	0.000445581	0.00033165	0.000421232	0.000961329	0.000423644	0.000756163	0.00059778	0.000374474	0.00057428	0.000317919	0.000507424	0.000378642	0.000322777	0.0007451	0.000280642	0.000395215	0.000394673	0.000587688	0.000709009	0.000283813	0.000660258	0.000518234	0.000379808	0.000141976	0.000406675	0.00025781	0.000588526	0.000583932	0.000400231	0.000709506	0.000155377	0.000293587	0.000363803	0.000529343	0.000502537	0.000619222	0.000281976	0.000502608	0.000610564	0.000515508	7.37609e-05	0.0004039	0.000790525	0.000296966	0.000132091	0.00045751
	7664.85	0.000129437	0.00036588	0.000464882	0.000399403	0.000484025	0.000959466	0.00049173	0.00074151	0.000587836	0.000368193	0.000550222	0.000235247	0.00046791	0.000452903	0.000394895	0.000752427	0.000358395	0.000411971	0.000473713	0.000571222	0.000730516	0.000294352	0.000665905	0.000541985	0.0003886	0.000167074	0.000360784	0.000313068	0.00060884	0.000604158	0.000295686	0.000744736	0.000232914	0.000275823	0.00030246	0.00059485	0.000483627	0.000628784	0.000304058	0.000439577	0.000742384	0.000611844	0.000103398	0.000394973	0.000803832	0.000243399	8.67882e-05	0.000450986
	7664.95	3.78806e-05	0.000403968	0.00047695	0.000484213	0.000538804	0.000936229	0.000565111	0.000717026	0.000547166	0.000374408	0.000502891	0.000171314	0.000452686	0.000510932	0.000465667	0.000738063	0.000431309	0.000447036	0.00053446	0.000564619	0.00073275	0.000310571	0.000668132	0.000588448	0.000415662	0.000222449	0.000322325	0.000358858	0.000614393	0.000614239	0.000198716	0.000778196	0.000328442	0.000259385	0.000226721	0.000642356	0.000475025	0.00063264	0.000330195	0.00037919	0.000850415	0.000707657	0.000157194	0.000388372	0.000771681	0.000198077	7.78142e-05	0.000428044
	7665.05	-2.20196e-05	0.000438574	0.000481756	0.000577365	0.000576227	0.000895549	0.00063574	0.000695588	0.000485125	0.000396307	0.000434734	0.000136079	0.000457695	0.000545145	0.000529326	0.000705243	0.000493001	0.000485955	0.000580446	0.000568739	0.000716444	0.000330975	0.000671302	0.000660364	0.000447901	0.000296551	0.000300726	0.000394421	0.000610423	0.000608186	0.00012728	0.000798457	0.00042351	0.000251479	0.000154336	0.000669968	0.000475633	0.000636182	0.00036888	0.000334048	0.000919624	0.000790063	0.000226221	0.00038649	0.000702567	0.000167522	0.000105792	0.00038587
	7665.15	-3.92248e-05	0.000468287	0.000481063	0.000669004	0.000587464	0.000843595	0.000699555	0.000684762	0.000413454	0.000435494	0.000354052	0.000135949	0.000474862	0.000552021	0.00057981	0.000660445	0.000538431	0.000513921	0.000616359	0.000582456	0.000689662	0.000353484	0.00067975	0.000751601	0.000470201	0.00037535	0.000302498	0.000422604	0.000601953	0.00058543	9.32172e-05	0.000798711	0.000498559	0.000253111	0.000102142	0.000679226	0.000482667	0.00064172	0.000421259	0.000314392	0.000942346	0.000847439	0.000298527	0.000392373	0.000610413	0.000155293	0.000162499	0.000327848
	7665.25	-8.59644e-06	0.000490588	0.000476662	0.00075066	0.00056833	0.000787073	0.000757775	0.000685584	0.000344775	0.000490841	0.000273554	0.000172252	0.000494455	0.000533336	0.00061216	0.000612443	0.000564525	0.000519066	0.000645919	0.000603807	0.000664684	0.000374529	0.000697885	0.000848247	0.000471108	0.000445892	0.000327483	0.000446583	0.00059196	0.000552566	0.000100741	0.000779098	0.000539567	0.000260562	8.18476e-05	0.000674038	0.000490621	0.000646914	0.000479934	0.000325088	0.000920914	0.000872912	0.000362676	0.000408045	0.00051096	0.000162348	0.000234206	0.000263214
	7665.35	6.57352e-05	0.000501686	0.000468883	0.000816705	0.000522696	0.000733446	0.000814746	0.000694675	0.000291025	0.000557771	0.00020679	0.000239692	0.000507442	0.000496793	0.000623334	0.000571083	0.000570609	0.000495295	0.00067082	0.000630681	0.000652195	0.000388783	0.000728393	0.000931999	0.000447868	0.000498937	0.000367404	0.000467472	0.000581373	0.000521333	0.000144685	0.000745182	0.00054177	0.000269277	9.72543e-05	0.000660081	0.000491801	0.000645313	0.000532923	0.000363625	0.000866644	0.000866663	0.000409981	0.000432562	0.000419169	0.00018779	0.000305708	0.000203906
	7665.45	0.000169626	0.000498168	0.000457482	0.000865102	0.000462333	0.000691801	0.000873976	0.000707896	0.000261026	0.000628827	0.000164404	0.00032595	0.000508263	0.000454624	0.000612915	0.000545609	0.000558244	0.000444708	0.000690996	0.000661029	0.000656559	0.000390456	0.000769642	0.000985313	0.000407989	0.000529501	0.00040902	0.000484085	0.000570733	0.000503614	0.000210479	0.000704491	0.000509268	0.000276873	0.000143365	0.000644223	0.000478984	0.000629324	0.000570568	0.000420039	0.000795473	0.000834946	0.000435084	0.000460957	0.000347041	0.000229008	0.000364338	0.000160868
	7665.55	0.000293702	0.000480141	0.00044397	0.000901577	0.000398349	0.000670374	0.000941436	0.00072528	0.000258355	0.000702628	0.000150636	0.000422591	0.000497852	0.000417909	0.000583031	0.00054243	0.000529933	0.000373679	0.000708413	0.000696716	0.00067726	0.000376952	0.000819692	0.001	0.000362872	0.000538416	0.000444754	0.000496898	0.000562065	0.000506279	0.000285158	0.000661584	0.000449319	0.000285372	0.0002146	0.000632536	0.000448463	0.000594289	0.00059465	0.000486493	0.00071742	0.000784622	0.000438753	0.000488386	0.000297528	0.000286603	0.000408841	0.000139813
	7665.65	0.000418492	0.000451403	0.000432157	0.000927185	0.0003444	0.000678535	0.00101	0.000746106	0.000283906	0.000770963	0.000167584	0.000510888	0.000481541	0.000398502	0.000537741	0.000565547	0.000488588	0.000296708	0.000721737	0.000735772	0.000707807	0.000349303	0.000868151	0.000974712	0.000326954	0.000523581	0.000467443	0.000504875	0.000558117	0.000529082	0.000348431	0.000621644	0.000373754	0.000296432	0.000297283	0.000627873	0.000401394	0.000543058	0.00061026	0.000548886	0.000643317	0.000724024	0.000421752	0.000503761	0.0002728	0.000354155	0.000438411	0.000144417
	7665.75	0.000528851	0.000420188	0.000427256	0.000940694	0.000308961	0.000718953	0.00108	0.000768909	0.000334178	0.000827431	0.000212231	0.000574915	0.000468526	0.000403454	0.000483137	0.000613443	0.000438591	0.000229384	0.000728788	0.000775251	0.000740098	0.000316162	0.000904043	0.000913145	0.000311117	0.000484891	0.000477113	0.000509912	0.000560936	0.000564315	0.000385574	0.000587977	0.000297523	0.000312663	0.000378026	0.00062804	0.000344408	0.000488695	0.000626366	0.000596208	0.000579397	0.000660864	0.000389409	0.000496833	0.000269255	0.000422521	0.000458888	0.000172401
	7665.85	0.000615979	0.000395686	0.000433614	0.000936676	0.000294743	0.000784293	0.00112	0.000789048	0.000401999	0.00086833	0.000277682	0.000605723	0.000468085	0.000433185	0.000425475	0.000678674	0.000385825	0.000184324	0.00072599	0.000809901	0.000767389	0.000292365	0.000919128	0.000831894	0.000321658	0.00042581	0.000478988	0.000517157	0.000570538	0.000600586	0.000391695	0.000562148	0.000236552	0.000337103	0.000447475	0.000627231	0.000287794	0.000451079	0.000648873	0.00062127	0.000528316	0.000600955	0.000350855	0.000463177	0.000280817	0.000480589	0.000479164	0.000216535
[truncated: 9,541 more rows]
[truncated: 155 more columns]
