# Supplementary material for: Oxidation of interfacial cobalt controls the pH dependence of the oxygen evolution reaction
Source: Nat Chem. 2025 Mar 28;17(6):856–64. doi: 10.1038/s41557-025-01784-1 (PMC12141032; doi:10.1038/s41557-025-01784-1)
Supplement: Supplementary file 6 — Source data for Fig. 5. [file 41557_2025_1784_MOESM6_ESM.xlsx]

## Sheet: Figure 5
	Figue 5
	5a								inset 5a				5b																			5c
	X	Y	error	Y	error	Y	error						X	error	Y	error	X	error	Y	error	X	error	Y	error		X	Y	error	Y	error		Radar
	log j	alkaline		neutral		acidic				slope	error		V		alkaline		V		neutral		V	acidic
	-2	-8.33334e-07	0.00657	-1.66667e-06	0.00154	-5e-06	0.00219		alkaline	68.14	4.3		1.0998	0.02708	-8.33334e-07	0.00657	1.45642	0.02825	-1.66667e-06	0.00154	1.32554	0.08054	-5e-06	0.00219		alkaline	1.18488	0.00332	1.47532	0.00499		flat band potential	1.12	1.37	1.48	V vs. RHE
	-1.60206	0.0121	0.00476	0.00495	0.00398	0.01302	0.00394		neutral	43.31	3.87		1.17004	0.01388	0.0121	0.00476	1.55895	0.02623	0.00495	0.00398	1.5015	0.04242	0.01302	0.00394		neutral	1.35731	0.00548	1.56598	0.00156		Co oxidation prior to CoIII/IV	60	5	30	meV
	-1.30103	0.0325	0.01096	0.0177	0.00516	0.02718	0.00537		acidic	62.82	8.2		1.25535	0.0398	0.0325	0.01096	1.66585	0.02503	0.0177	0.00516	1.61504	0.01426	0.02718	0.00537		acidic	1.46491	0.01003	1.61476	0.00121		CoIII/IV formal potential	1.48	1.57	1.62	V vs. RHE
	-1.12494	0.05958	0.00803	0.02942	0.00278	0.03764	0.00492						1.43141	0.0398	0.05958	0.00803	1.71584	0.00407	0.02942	0.00278	1.6404	0.00316	0.03764	0.00492								Co oxidation after CoIII/IV	68.1	43.3	62.8	meV dec-1
	-1	0.0779	0.00479	0.03566	0.00294	0.04511	0.00144						1.51548	0.0137	0.0779	0.00479	1.73376	0.00249	0.03566	0.00294	1.64982	0.0015	0.04511	0.00144
	-0.69897	0.0856	0.00224	0.0414	0.00101	0.05277	0.00137						1.54288	0.00246	0.0856	0.00224	1.77169	0.006	0.0414	0.00101	1.67376	0.00411	0.05277	0.00137
	-0.52288	0.09259	0.00497	0.04759	0.00192	0.06047	0.00245						1.55384	0.00128	0.09259	0.00497	1.80357	0.00478	0.04759	0.00192	1.6926	0.00217	0.06047	0.00245
	-0.39794	0.09801	0.00226	0.05227	0.00124	0.06971	0.00462						1.5618	0.000848716	0.09801	0.00226	1.83016	0.00505	0.05227	0.00124	1.70604	0.00135	0.06971	0.00462
	-0.30103	0.10199	0.00697	0.06161	0.00438	0.07668	0.00432						1.56823	0.000648317	0.10199	0.00697	1.85488	0.00475	0.06161	0.00438	1.71647	0.0011	0.07668	0.00432
	-0.22185	0.11364	0.00383	0.06366	0.000911072	0.08429	0.00453						1.57384	0.000643162	0.11364	0.00383	1.88139	0.00573	0.06366	0.000911072	1.72536	0.000921102	0.08429	0.00453
	-0.1549	0.12328	0.00171	0.06643	0.00273	0.09482	0.00163						1.5785	0.000366454	0.12328	0.00171	1.89689	0.00262	0.06643	0.00273	1.73276	0.00076484	0.09482	0.00163
	-0.09691	0.12682	0.0041	0.10251	0.00432								1.58262	0.000415268	0.12682	0.0041	1.73938	0.000697398	0.10251	0.00432
	-0.04576	0.13286	0.000920173										1.5864	0.000395999	0.13286	0.000920173
	0	0.13426	0.00194										1.58969	0.000330619	0.13426	0.00194
	0.04139	0.13657	0.000750659										1.59284	0.000360267	0.13657	0.000750659
	0.07918	0.14348	0.00245										1.59574	0.000511531	0.14348	0.00245
	0.11394	0.14434	0.00225										1.59731	0.000325871	0.14434	0.00225
	0.14613	0.14737	0.00184										1.59841	0.000521522	0.14737	0.00184
	0.17609	0.14633	0.000634306										1.59889	0.000336492	0.14633	0.000634306
	0.20412	0.14947	0.00208										1.59986	0.000685727	0.14947	0.00208
